# Supplementary material for: Comparative Transcriptome Analysis of Eriocheir sinensis from Wild Habitats in Han River, Korea
Source: Life (Basel). 2022 Dec 5;12(12):2027. doi: 10.3390/life12122027 (PMC9781331; doi:10.3390/life12122027)
Supplement: Supplementary file 1 [file life-12-02027-s001.zip]

Archive with 8 entries (8 files):
- Supplementary Figure S1.png
- Supplementary Figure S2.png
- Supplementary Figure S3.png
- Supplementary Table S1.xlsx
- Supplementary Table S2.xlsx
- Supplementary Table S3.xlsx
- Supplementary Table S4.xlsx
- Supplementary Table S5.xlsx
