# Supplementary material for: Comparative Transcriptome Analysis of Eriocheir sinensis from Wild Habitats in Han River, Korea
Source: Life (Basel). 2022 Dec 5;12(12):2027. doi: 10.3390/life12122027 (PMC9781331; doi:10.3390/life12122027)
Supplement: Supplementary file 1 [file life-12-02027-s001.zip › Supplementary Table S1.xlsx]

## Sheet: Sheet1
Table 1. Environmental factors at each collection site (WT, water temperature; DO, dissolved oxygen).
Site	Location		Sampling date	WT	Salinity	pH	DO
	Latitude	Longitude		(°C )	(ppm)		(mg/L)
Pocheon (PC)	38°07'49.8"N	127°15'10.2"E	2021-10-15	18.4	180	6.46	4.4
Gimpo (GP)	37°41'49.8"N	126°39'48.4"E	2021-10-13	19.6	265	7.34	10.7
