# Supplementary material for: Comparative Transcriptome Analysis of Eriocheir sinensis from Wild Habitats in Han River, Korea
Source: Life (Basel). 2022 Dec 5;12(12):2027. doi: 10.3390/life12122027 (PMC9781331; doi:10.3390/life12122027)
Supplement: Supplementary file 1 [file life-12-02027-s001.zip › Supplementary Table S2.xlsx]

## Sheet: Sheet1
Table S2. Statistics for dataset from the E. sinensis gill transcriptome.
Sample		Total number of raw reads pairs	Total number of clean reads pairs	Read length	Q20	Q30	GC contents
				(nt)	(%)	(%)	(%)
PC	1	49930721	49,338,674 (98.81%)	25-101	98.01	94.74	45
	2	45228966	44,731,987 (98.90%)	25-101	98.1	94.81	43
	3	57716516	56,920,777 (98.62%)	25-101	97.89	94.5	46
GP	1	54778489	54,255,986 (99.05%)	25-101	98.1	94.85	46
	2	57615071	56,997,679 (98.93%)	25-101	98.02	94.66	46
	3	44973671	44,561,087 (99.08%)	25-101	98.16	94.8	41
Q20, percentage of bases with Phred value > 20.; Q30, percentage of bases with Phred value > 30; GC contents, percentage of G and C bases among total bases.
