# Supplementary material for: Comparative Transcriptome Analysis of Eriocheir sinensis from Wild Habitats in Han River, Korea
Source: Life (Basel). 2022 Dec 5;12(12):2027. doi: 10.3390/life12122027 (PMC9781331; doi:10.3390/life12122027)
Supplement: Supplementary file 1 [file life-12-02027-s001.zip › Supplementary Table S3.xlsx]

## Sheet: Sheet1
Table S3. Results of BUSCO analysis.
Desicription	Total number	Rate (%)
Total BUSCO groups searched	1013	100
Complete	971	95.85
Complete and single-copy	352	34.75
Complete and duplicated	619	61.11
Fragmented	22	2.17
Missing	20	1.97
