# Supplementary material for: Comparative Transcriptome Analysis of Eriocheir sinensis from Wild Habitats in Han River, Korea
Source: Life (Basel). 2022 Dec 5;12(12):2027. doi: 10.3390/life12122027 (PMC9781331; doi:10.3390/life12122027)
Supplement: Supplementary file 1 [file life-12-02027-s001.zip › Supplementary Table S4.xlsx]

## Sheet: blastp
Table S4. Annotation results of unigenes.
Unigene	Accession number	pident	length	mismatch	gapopen	qstart	qend	sstart	send	E-value	bitscore
TRINITY_DN115911_c0_g1_i1.p1	C3PMD9	36.19	105	49	5	1	99	108	200	1.08e-06	47.8
TRINITY_DN115866_c0_g1_i1.p1	P90747	42.308	104	60	0	1	104	447	550	2.22e-22	93.6
TRINITY_DN117017_c0_g1_i1.p1	Q8RXU4	40.777	103	58	2	2	101	87	189	3.25e-15	72.4
TRINITY_DN117029_c0_g1_i1.p1	Q8I4B0	35.821	67	37	2	33	99	428	488	7.57e-08	52
TRINITY_DN116175_c0_g1_i1.p1	A8LE19	58.647	133	55	0	1	133	92	224	2.2e-48	162
TRINITY_DN116231_c0_g1_i1.p1	Q7QBX2	88.06	134	15	1	2	134	8	141	4.06e-84	245
TRINITY_DN116251_c0_g1_i1.p1	O15943	40.491	163	95	1	1	161	2013	2175	7.9e-33	125
TRINITY_DN145766_c0_g1_i1.p2	Q9FPT5	31.902	163	95	5	1	152	207	364	2.94e-15	76.3
TRINITY_DN145810_c0_g1_i1.p1	Q9C5M0	46.075	293	133	5	1	293	27	294	9.95e-81	249
TRINITY_DN145839_c0_g1_i1.p1	A9S9Q8	43.434	99	53	2	33	129	30	127	6.25e-20	86.7
TRINITY_DN145775_c0_g1_i1.p1	Q9XAR0	60	100	40	0	2	101	152	251	1.43e-37	136
TRINITY_DN145850_c0_g1_i1.p1	A0A0G2JEB6	23.989	371	202	10	1	291	2735	3105	2.27e-13	73.9
TRINITY_DN145774_c0_g1_i1.p2	P58404	35.938	128	82	0	2	129	621	748	2.04e-20	89
TRINITY_DN145774_c0_g1_i1.p3	Q54J37	31.538	130	57	5	7	104	487	616	3.11e-10	58.5
TRINITY_DN145820_c0_g1_i1.p1	P61517	56.098	82	36	0	29	110	4	85	9.91e-32	114
TRINITY_DN145858_c0_g1_i1.p2	B7FAL5	59.794	97	39	0	6	102	93	189	1.77e-40	135
TRINITY_DN145837_c0_g1_i1.p1	Q9V477	25.407	492	257	21	208	658	237	659	1.08e-11	72.4
TRINITY_DN145836_c0_g1_i1.p1	P81589	53.061	49	23	0	36	84	3	51	3.62e-08	49.3
TRINITY_DN145776_c0_g1_i1.p1	Q9W3E1	24.706	170	123	1	20	189	471	635	1.19e-10	63.2
TRINITY_DN145811_c0_g1_i1.p2	B0XXS1	24.49	196	110	8	6	165	727	920	1.58e-06	52
TRINITY_DN122096_c0_g1_i1.p1	P83870	97.273	110	3	0	39	148	1	110	1.12e-74	221
TRINITY_DN122158_c0_g1_i1.p1	O08863	37.681	69	35	3	50	112	521	587	2.81e-06	47.8
TRINITY_DN122083_c0_g1_i1.p2	A8M619	62.857	70	26	0	31	100	33	102	4.87e-25	100
TRINITY_DN122157_c0_g1_i1.p1	Q62867	30.653	199	114	6	17	202	30	217	2.78e-23	97.8
TRINITY_DN122093_c0_g1_i1.p1	Q6Z8B9	44.737	114	58	2	3	116	177	285	5.48e-20	86.3
TRINITY_DN143721_c0_g1_i1.p1	Q291H8	34.409	93	61	0	1	93	753	845	7.06e-16	74.3
TRINITY_DN143707_c0_g1_i1.p1	Q6PBM1	48.101	79	41	0	49	127	45	123	1.92e-24	94.4
TRINITY_DN143663_c0_g1_i1.p1	Q02984	44.355	124	67	1	1	124	1	122	1.8e-32	114
TRINITY_DN110543_c0_g1_i1.p1	Q3YK19	46.429	84	42	1	34	114	762	845	1.29e-22	94.4
TRINITY_DN110543_c0_g1_i1.p2	Q1E5T3	29.808	104	66	3	2	100	532	633	1.03e-09	57
TRINITY_DN110483_c0_g1_i1.p1	Q54LT0	28.226	124	82	2	182	298	129	252	1.89e-09	60.8
TRINITY_DN110531_c0_g1_i1.p1	P18203	65.741	108	36	1	10	116	1	108	1.04e-47	151
TRINITY_DN110507_c0_g1_i1.p1	O75832	37.226	137	86	0	38	174	42	178	1.71e-19	85.5
TRINITY_DN110491_c0_g1_i1.p1	A9IQF4	36	100	64	0	12	111	112	211	2.78e-19	82.8
TRINITY_DN110492_c0_g1_i1.p1	E9Q8T7	76.596	94	22	0	14	107	1651	1744	3.71e-45	158
TRINITY_DN110536_c0_g1_i1.p1	P31583	40.404	99	59	0	1	99	75	173	1.36e-23	92
TRINITY_DN110535_c0_g1_i1.p1	Q5RKH7	31.41	156	95	5	13	160	10	161	3.45e-16	77.4
TRINITY_DN110538_c0_g1_i1.p1	Q9C0G6	32.258	93	52	2	14	102	1993	2078	7.9e-13	65.9
TRINITY_DN110476_c0_g1_i1.p1	Q9FGQ6	57.426	101	43	0	1	101	4	104	5.1e-37	129
TRINITY_DN110551_c0_g1_i1.p1	Q6INX3	53.025	281	118	6	1	279	8	276	1.07e-88	268
TRINITY_DN110480_c0_g1_i1.p1	P23256	26.471	136	98	2	5	139	162	296	2.26e-13	68.9
TRINITY_DN115795_c0_g1_i1.p1	O60524	45.283	53	28	1	1	52	106	158	2.57e-06	48.1
TRINITY_DN123203_c0_g1_i1.p1	Q619T5	47.826	46	23	1	55	99	423	468	3.73e-07	49.7
TRINITY_DN123209_c0_g1_i1.p1	P62490	49.689	161	80	1	1	161	1	160	6.31e-50	162
TRINITY_DN123256_c0_g1_i1.p1	Q2KHU3	26.901	171	119	4	8	176	5	171	9.32e-12	65.1
TRINITY_DN123228_c0_g1_i1.p2	P90703	46.218	119	59	2	4	122	1	114	1.1e-27	100
TRINITY_DN123220_c0_g1_i1.p1	Q7SA35	28.182	110	69	2	1	100	74	183	9.31e-07	48.5
TRINITY_DN123168_c0_g1_i1.p1	Q01603	37.762	143	87	1	2	144	536	676	1.13e-26	107
TRINITY_DN127185_c0_g1_i1.p1	Q96JB1	62.931	116	43	0	1	116	4349	4464	5.84e-50	172
TRINITY_DN150230_c0_g1_i1.p1	A0A291PQF1	32.039	103	70	0	3	105	393	495	1.16e-20	88.6
TRINITY_DN150228_c0_g1_i1.p1	P34140	59.615	104	41	1	2	105	8	110	1.5e-41	138
TRINITY_DN150226_c0_g1_i1.p1	Q55AQ3	37.255	102	63	1	1	101	13	114	1.2e-12	65.1
TRINITY_DN122353_c0_g1_i1.p1	A0JM56	34.483	145	91	2	25	165	11	155	6.96e-21	91.7
TRINITY_DN122347_c0_g1_i1.p1	P0CP22	30.899	178	100	5	1	155	392	569	1.03e-15	77
TRINITY_DN122305_c0_g1_i1.p1	O60290	25.954	131	92	3	25	151	625	754	6.38e-07	50.8
TRINITY_DN122266_c0_g1_i1.p1	Q54MV7	35.165	91	51	4	34	123	14	97	2.91e-07	49.3
TRINITY_DN122339_c0_g1_i1.p1	Q61555	47.826	69	35	1	34	102	1402	1469	9.46e-12	62.8
TRINITY_DN110962_c0_g1_i1.p1	A6QCD6	37.168	113	68	2	1	112	2	112	1.63e-15	71.6
TRINITY_DN110965_c0_g1_i1.p1	Q7XPE8	35.922	103	65	1	49	150	205	307	8.59e-20	88.6
TRINITY_DN110998_c0_g1_i1.p1	Q28CH8	42.581	155	74	4	1	147	39	186	3.95e-31	114
TRINITY_DN111041_c0_g1_i1.p2	O23657	42.424	99	54	2	3	99	12	109	1.12e-22	90.1
TRINITY_DN108911_c0_g1_i1.p1	Q43433	71.552	116	33	0	1	116	267	382	7.37e-55	178
TRINITY_DN108958_c0_g1_i1.p3	Q9ZAU2	38.298	94	54	2	10	103	79	168	1.08e-10	60.5
TRINITY_DN146786_c0_g1_i1.p2	O88813	31.858	113	76	1	1	112	551	663	6.93e-09	55.1
TRINITY_DN146771_c0_g1_i1.p1	P10992	58.759	274	110	2	2	275	6	276	2.63e-120	351
TRINITY_DN146818_c0_g1_i1.p1	O31826	56.731	104	44	1	1	104	442	544	1.17e-34	127
TRINITY_DN146787_c0_g1_i1.p1	Q65TR1	57.895	209	79	2	1	209	263	462	7.56e-78	243
TRINITY_DN146826_c0_g1_i1.p2	Q5HYA8	29.73	111	67	3	5	107	699	806	2.34e-08	53.5
TRINITY_DN146822_c0_g1_i1.p1	P27639	30.418	263	172	7	9	264	144	402	9.06e-30	118
TRINITY_DN146811_c0_g1_i1.p1	P58165	42.222	180	101	2	1	180	885	1061	1.17e-41	152
TRINITY_DN146838_c0_g1_i1.p1	A8HUA1	45.291	223	122	0	1	223	511	733	3.05e-48	172
TRINITY_DN146765_c0_g1_i1.p2	Q53B87	28.8	125	85	2	2	126	911	1031	9.3e-08	53.1
TRINITY_DN110115_c0_g1_i1.p1	P06709	28.481	158	98	5	21	164	108	264	9.97e-12	65.1
TRINITY_DN110144_c0_g1_i1.p1	Q9SKX5	33.333	156	98	3	1	156	224	373	1.26e-18	85.5
TRINITY_DN110144_c0_g1_i1.p2	Q8H191	41.837	98	43	3	2	95	31	118	8.94e-14	68.6
TRINITY_DN110160_c0_g1_i1.p1	Q68FQ0	65.806	155	53	0	2	156	221	375	3.93e-75	236
TRINITY_DN110145_c0_g1_i1.p1	O31250	37.705	183	96	2	11	177	148	328	1.99e-32	122
TRINITY_DN110137_c0_g1_i1.p1	Q6BIY6	47.17	53	28	0	14	66	25	77	4.08e-09	53.1
TRINITY_DN110154_c0_g1_i1.p1	F4KEV7	38.76	129	70	2	10	129	30	158	1.71e-27	102
TRINITY_DN110076_c0_g1_i1.p1	Q9FMJ0	31.85	427	198	13	82	428	609	1022	8.74e-48	179
TRINITY_DN110136_c0_g1_i1.p1	Q8VXY4	38.235	102	61	1	3	102	174	275	1.24e-13	68.2
TRINITY_DN110116_c0_g1_i1.p1	Q8BG19	31.959	97	66	0	1	97	511	607	1.07e-10	59.7
TRINITY_DN110139_c0_g1_i1.p1	P32113	26.163	172	79	6	1	156	140	279	3.32e-07	52.8
TRINITY_DN110141_c0_g1_i1.p1	B1H1P9	28.926	363	192	17	27	367	7	325	6.62e-19	91.7
TRINITY_DN110159_c0_g1_i1.p1	Q04592	26.77	452	266	19	26	423	675	1115	1.35e-20	98.2
TRINITY_DN110085_c0_g1_i1.p1	P41413	32.609	138	88	3	21	153	1451	1588	1.94e-15	75.5
TRINITY_DN110099_c0_g1_i1.p1	Q9LKW9	34.551	356	223	4	2	353	104	453	2.91e-57	204
TRINITY_DN110121_c0_g1_i1.p1	Q7ZWF0	23.529	187	135	5	4	187	160	341	1.37e-10	63.2
TRINITY_DN110086_c0_g1_i1.p1	Q8IVF4	48.592	142	67	2	2	143	2227	2362	2.17e-36	135
TRINITY_DN110095_c0_g1_i1.p1	Q9SJT7	48.739	119	54	3	3	119	636	749	1.7e-26	106
TRINITY_DN105853_c0_g1_i1.p1	Q9BX40	73.469	98	24	1	18	113	2	99	1.82e-43	150
TRINITY_DN105816_c0_g1_i1.p2	Q95M12	50	166	74	1	3	159	9	174	2.4e-53	177
TRINITY_DN104941_c0_g1_i1.p1	P16912	36	150	87	6	1	148	394	536	2.9e-23	99.4
TRINITY_DN104960_c0_g1_i1.p1	Q92824	33.333	96	58	4	13	103	1387	1481	1.11e-06	49.3
TRINITY_DN104916_c0_g1_i1.p1	Q0AXL1	56.522	138	58	1	1	138	247	382	9.67e-52	171
TRINITY_DN104889_c0_g1_i1.p1	O22755	29.204	113	65	4	93	199	41	144	1.31e-09	58.5
TRINITY_DN104909_c0_g1_i1.p2	Q0IHY4	27.869	183	90	2	22	162	382	564	2.53e-15	75.5
TRINITY_DN130639_c0_g1_i1.p1	Q9UL36	40	55	31	2	19	73	508	560	5.02e-08	52
TRINITY_DN130589_c0_g1_i1.p2	Q6IUY1	42.105	95	46	3	5	98	126	212	7.37e-11	61.2
TRINITY_DN130564_c0_g1_i1.p1	Q14565	63.964	111	40	0	1	111	86	196	3.56e-47	157
TRINITY_DN130653_c0_g1_i1.p1	Q9M350	31.156	199	117	3	2	181	104	301	9.83e-29	115
TRINITY_DN130643_c0_g1_i1.p1	O15865	39.785	93	53	1	3	92	59	151	2.27e-16	76.3
TRINITY_DN138093_c0_g1_i1.p2	P23548	36.508	126	62	5	1	110	202	325	8.55e-12	63.2
TRINITY_DN138107_c0_g1_i1.p1	Q8N328	32.979	94	56	3	8	100	497	584	9.37e-10	57
TRINITY_DN138085_c0_g1_i1.p1	P28189	62.914	151	54	1	4	152	1	151	2.6e-67	204
TRINITY_DN138134_c0_g1_i1.p1	Q63170	29.032	186	122	3	1	179	1988	2170	7.57e-23	97.8
TRINITY_DN138065_c0_g1_i1.p1	O95199	35.577	104	52	5	24	126	88	177	1.35e-07	52
TRINITY_DN138123_c0_g1_i1.p1	Q6ZTR5	34.524	84	55	0	22	105	3055	3138	9.11e-12	63.5
TRINITY_DN138104_c0_g1_i1.p1	P40857	27.67	206	123	7	1	189	15	211	6.91e-13	67.8
TRINITY_DN138143_c0_g1_i1.p1	Q6ZMU5	35.294	68	39	2	1	64	12	78	4.08e-08	52.4
TRINITY_DN138103_c0_g1_i1.p1	Q9M0F9	48.031	254	132	0	159	412	79	332	1.28e-78	254
TRINITY_DN138103_c0_g1_i1.p2	Q9FKG3	38.095	105	62	2	1	104	402	504	4.58e-20	86.7
TRINITY_DN138120_c0_g1_i1.p1	O42895	32.432	148	78	5	3	146	28	157	1.13e-09	58.5
TRINITY_DN138067_c0_g1_i1.p1	B2RRD7	37.624	101	51	1	5	93	607	707	5.03e-13	66.6
TRINITY_DN138063_c0_g1_i1.p1	B4QTL6	32.727	165	109	2	9	172	150	313	2.36e-27	110
TRINITY_DN139303_c0_g1_i1.p2	Q9JLG8	40.164	122	71	2	1	121	549	669	8.26e-23	96.7
TRINITY_DN139328_c0_g1_i1.p1	Q13395	32.68	153	98	1	553	700	1462	1614	3.9e-15	83.2
TRINITY_DN139358_c0_g1_i1.p2	Q21412	38.686	137	80	2	49	183	257	391	9.12e-17	84
TRINITY_DN139340_c0_g1_i1.p1	E9QCD3	28.571	126	73	4	22	141	261	375	2.25e-07	52.8
TRINITY_DN139332_c0_g1_i1.p2	P21330	37.805	82	45	2	40	120	371	447	4.43e-08	53.5
TRINITY_DN139297_c0_g1_i1.p2	P46595	37.162	148	83	5	4	143	1	146	5.31e-26	98.6
TRINITY_DN139316_c0_g1_i1.p1	A9YME1	40.833	120	68	2	1	120	113	229	3.24e-24	99.8
TRINITY_DN139324_c0_g1_i1.p1	Q1L9A2	28.058	139	93	3	9	146	7	139	1.03e-07	52.8
TRINITY_DN138576_c0_g1_i1.p2	P35684	59.383	389	151	4	4	388	1	386	1.1e-172	491
TRINITY_DN138597_c0_g1_i1.p1	Q6C4W6	56.25	128	50	3	2	128	10	132	1.2e-39	135
TRINITY_DN150981_c0_g1_i1.p1	P23314	46.296	108	45	3	1	107	352	447	2.93e-18	81.6
TRINITY_DN151054_c0_g1_i1.p1	Q9RUZ0	54.023	87	40	0	2	88	150	236	2.41e-24	95.9
TRINITY_DN151010_c0_g1_i1.p1	Q9QXN4	49.524	105	45	2	18	119	5	104	3.42e-23	93.6
TRINITY_DN150994_c0_g1_i1.p1	Q54ED3	38.053	113	63	2	1	111	248	355	7.3e-13	66.2
TRINITY_DN151059_c0_g1_i1.p1	P46686	27.083	192	120	7	4	175	337	528	2.06e-11	64.7
TRINITY_DN100285_c0_g1_i1.p1	P22105	28.8	125	73	5	1	121	220	332	7.12e-07	50.1
TRINITY_DN100339_c0_g1_i1.p1	Q9UHI7	65.094	106	37	0	2	107	310	415	3.15e-40	143
TRINITY_DN100302_c0_g1_i1.p1	Q24574	29.293	99	64	1	2	94	484	582	1.13e-10	59.7
TRINITY_DN100338_c0_g1_i1.p1	Q9H5I5	32.031	128	74	5	16	140	2227	2344	1.78e-06	49.3
TRINITY_DN100287_c0_g1_i1.p1	Q16959	42.932	191	108	1	11	200	274	464	5.81e-47	166
TRINITY_DN100332_c0_g1_i1.p2	Q9CXW3	39.175	97	57	1	1	95	129	225	6.51e-14	67.8
TRINITY_DN100332_c0_g2_i1.p1	Q3T168	31.538	130	76	4	1	129	8	125	2.4e-08	53.5
TRINITY_DN107548_c0_g1_i1.p1	Q9SIQ7	34.783	69	43	1	31	99	441	507	2.47e-06	48.1
TRINITY_DN107492_c0_g1_i1.p1	P80092	28.846	104	74	0	2	105	205	308	6.6e-11	60.5
TRINITY_DN125169_c0_g1_i1.p2	A5UKU6	35.2	125	71	1	1	115	192	316	3.27e-22	93.2
TRINITY_DN129160_c0_g1_i1.p1	Q8CDK2	36.364	154	86	3	1	153	451	593	9.22e-25	103
TRINITY_DN129141_c0_g1_i1.p1	P31836	31.724	145	87	6	2	145	379	512	1.76e-08	55.5
TRINITY_DN151633_c0_g1_i1.p1	O80626	44.961	129	55	1	9	137	9	121	1.34e-28	104
TRINITY_DN151582_c0_g1_i1.p2	P25150	40.323	62	37	0	17	78	27	88	8.92e-12	61.2
TRINITY_DN151586_c0_g1_i1.p3	I6XHJ3	65	100	34	1	1	100	288	386	1.3e-38	135
TRINITY_DN146926_c0_g1_i1.p3	Q9FIJ7	43.662	71	40	0	2	72	114	184	2.48e-13	67.8
TRINITY_DN146939_c0_g1_i1.p1	P04323	46.154	104	56	0	12	115	530	633	1.45e-25	103
TRINITY_DN146873_c0_g1_i1.p1	Q8JI14	26.786	224	136	8	8	214	266	478	8.12e-14	73.2
TRINITY_DN146873_c0_g1_i1.p2	Q3BBX7	25.581	172	88	4	1	170	81	214	1.32e-07	53.5
TRINITY_DN146952_c0_g1_i1.p1	Q7SXB7	31.731	104	67	2	10	112	319	419	2.24e-07	52
TRINITY_DN146950_c0_g1_i1.p2	Q8IRC7	38.667	75	45	1	30	104	132	205	1.76e-06	49.3
TRINITY_DN146878_c0_g1_i1.p1	Q3UTQ8	62.295	122	45	1	1	121	92	213	2.17e-49	171
TRINITY_DN114173_c0_g1_i1.p1	Q9LV79	56.41	117	51	0	10	126	8	124	7.81e-43	142
TRINITY_DN114239_c0_g1_i1.p1	O15943	44.898	147	81	0	19	165	1803	1949	5.17e-34	129
TRINITY_DN114169_c0_g1_i1.p1	Q38998	26.812	138	88	4	4	136	162	291	1.36e-06	49.3
TRINITY_DN114182_c0_g1_i1.p2	Q72MG4	65.546	119	41	0	7	125	3	121	1.73e-55	174
TRINITY_DN114172_c0_g1_i1.p1	A6PVC2	33.146	178	110	6	1	174	399	571	3.86e-25	104
TRINITY_DN102635_c0_g1_i1.p1	O48534	58.537	205	85	0	1	205	893	1097	1.65e-77	255
TRINITY_DN102651_c0_g1_i1.p1	O43808	38.71	124	65	3	1	113	168	291	5.81e-17	77.8
TRINITY_DN102616_c0_g1_i1.p1	Q4V7A9	39.181	171	99	4	1	168	275	443	1.89e-30	118
TRINITY_DN102633_c0_g1_i1.p1	O46339	44.286	70	38	1	43	112	373	441	3.22e-14	70.9
TRINITY_DN102653_c0_g1_i1.p2	P52819	44.643	112	58	3	16	123	17	128	2.16e-23	90.9
TRINITY_DN102634_c0_g1_i1.p1	P53610	47.922	361	175	6	2	357	14	366	1.62e-116	345
TRINITY_DN102574_c0_g1_i1.p2	P91685	63.551	107	31	2	1	104	828	929	1.56e-36	134
TRINITY_DN102604_c0_g1_i1.p1	Q9ZR37	48.276	87	44	1	7	92	104	190	2.01e-19	83.2
TRINITY_DN102625_c0_g1_i1.p1	Q55FT4	39.744	78	46	1	4	81	178	254	4.53e-11	63.2
TRINITY_DN102610_c0_g1_i1.p1	Q5U1X1	47.701	174	87	3	1	171	43	215	1.65e-48	159
TRINITY_DN102621_c0_g1_i1.p2	Q9XYN1	42.5	120	69	0	1	120	180	299	4.4e-33	121
TRINITY_DN102579_c0_g1_i1.p1	Q5BIP8	40	110	62	1	22	131	240	345	6.01e-19	84
TRINITY_DN102645_c0_g1_i1.p1	O97484	52.727	110	51	1	3	111	4	113	1.24e-40	133
TRINITY_DN114342_c0_g1_i1.p1	Q2VIQ3	44.4	250	123	3	11	260	113	346	8.04e-53	187
TRINITY_DN114317_c0_g1_i1.p1	E9Q8T7	74.453	137	35	0	1	137	1658	1794	1.38e-65	218
TRINITY_DN114267_c0_g1_i1.p1	Q80W93	37.255	153	91	2	20	167	1364	1516	1.33e-24	102
TRINITY_DN114289_c0_g1_i1.p1	Q8L7B2	47.525	101	50	1	4	101	11	111	7.09e-22	91.7
TRINITY_DN128103_c0_g1_i1.p1	Q7SYK7	53.02	149	70	0	1	149	275	423	3.75e-53	176
TRINITY_DN128061_c0_g1_i1.p1	Q9D9M5	23.448	145	103	3	2	142	95	235	1.22e-06	49.3
TRINITY_DN128069_c0_g1_i1.p1	Q54DD3	44.91	167	79	5	12	172	25	184	1.47e-32	123
TRINITY_DN128069_c0_g1_i1.p2	Q54DD3	46.154	169	79	4	13	174	209	372	2.9e-40	143
TRINITY_DN128096_c0_g1_i1.p1	Q66I12	23.776	143	102	3	1	138	198	338	7.81e-08	55.1
TRINITY_DN128136_c0_g1_i1.p1	Q27052	38.776	147	89	1	2	147	52	198	1.04e-28	107
TRINITY_DN128154_c0_g1_i1.p1	Q54XK2	54	300	133	2	1	296	168	466	3.18e-114	340
TRINITY_DN128110_c0_g1_i1.p1	Q69IM9	38.346	133	82	0	2	134	277	409	2.72e-25	102
TRINITY_DN128110_c0_g1_i1.p2	O15865	53.535	99	46	0	2	100	120	218	2.89e-31	117
TRINITY_DN128099_c0_g1_i1.p2	F4KGU4	54.839	31	14	0	18	48	1720	1750	7.12e-07	49.7
TRINITY_DN128145_c0_g1_i1.p1	A8XNJ6	44.231	52	29	0	84	135	134	185	6.37e-07	50.4
TRINITY_DN128145_c0_g1_i1.p3	Q18846	45.361	97	50	1	1	94	99	195	3.47e-22	92.4
TRINITY_DN128065_c0_g1_i1.p1	P07584	43.59	195	107	3	10	203	57	249	1.72e-54	177
TRINITY_DN128089_c0_g1_i1.p1	O59952	28.846	156	103	6	59	210	78	229	4.64e-09	58.9
TRINITY_DN128079_c0_g1_i1.p1	O73888	34.804	204	126	2	1	203	1	198	1.26e-38	134
TRINITY_DN144777_c0_g1_i1.p1	Q14BI7	61.146	157	60	1	1	156	424	580	5.61e-60	203
TRINITY_DN103977_c0_g1_i1.p3	Q6VTH5	42.647	68	39	0	39	106	42	109	7.49e-10	56.6
TRINITY_DN104015_c0_g1_i1.p1	A6QPH9	27.419	124	77	4	61	184	513	623	4.53e-07	52.4
TRINITY_DN104005_c0_g1_i1.p1	Q95RA9	35	220	128	5	16	220	8	227	7.24e-40	140
TRINITY_DN104036_c0_g1_i1.p1	Q3KQB6	42.857	98	54	2	2	99	344	439	5.73e-21	89
TRINITY_DN104055_c0_g1_i1.p1	E9Q236	30.405	148	100	2	25	171	146	291	3.17e-15	75.5
TRINITY_DN104017_c0_g1_i1.p1	Q99P50	37.589	141	78	5	5	143	215	347	1.29e-12	70.5
TRINITY_DN104002_c0_g1_i1.p2	Q9CA86	30.201	149	103	1	20	168	171	318	6.94e-17	79.7
TRINITY_DN104034_c0_g1_i1.p1	B5F860	62.5	120	45	0	10	129	5	124	3.67e-54	169
TRINITY_DN123690_c0_g1_i1.p1	Q9C533	53.448	58	27	0	104	161	163	220	2.41e-16	79
TRINITY_DN123695_c0_g1_i1.p1	Q17298	28.834	163	90	4	27	164	573	734	7.12e-11	63.2
TRINITY_DN141688_c0_g1_i1.p1	P23950	33.333	84	50	2	43	126	58	135	8.48e-06	46.6
TRINITY_DN141759_c0_g1_i1.p1	Q6PD29	39.535	129	71	1	29	150	338	466	3.28e-26	105
TRINITY_DN141701_c0_g1_i1.p1	Q10248	55.914	93	41	0	2	94	9	101	6.07e-28	105
TRINITY_DN141708_c0_g1_i1.p1	Q94JS0	41.912	136	77	1	2	137	122	255	1.46e-29	110
TRINITY_DN141754_c0_g1_i1.p2	Q9LT08	61.677	167	64	0	1	167	103	269	7.21e-73	224
TRINITY_DN117111_c0_g1_i1.p1	A2QIL2	44.554	101	43	2	19	108	368	466	5.94e-18	80.9
TRINITY_DN117079_c0_g1_i1.p1	P42800	42.623	122	68	1	3	122	15	136	2.74e-31	118
TRINITY_DN137259_c0_g1_i1.p1	Q61216	35.772	123	56	5	1	110	72	184	1.21e-16	77
TRINITY_DN137255_c0_g1_i1.p1	P54797	36.782	87	50	3	8	90	14	99	1.7e-06	48.1
TRINITY_DN137236_c0_g1_i1.p1	Q55EX9	26.016	246	147	7	2	243	21	235	1.57e-12	68.9
TRINITY_DN137170_c0_g1_i1.p1	Q8NDA2	30	140	82	4	22	160	3095	3219	2.2e-06	50.8
TRINITY_DN137191_c0_g1_i1.p1	Q6NU40	37.308	587	291	18	34	552	1	578	5.34e-94	311
TRINITY_DN137243_c0_g1_i1.p1	Q94480	73.451	113	30	0	1	113	93	205	7.89e-55	177
TRINITY_DN137185_c0_g1_i1.p1	Q9ERC5	52.941	170	73	2	1	170	1096	1258	2.48e-51	179
TRINITY_DN137162_c0_g1_i1.p2	O46106	50.556	180	85	1	1	176	321	500	2.18e-57	190
TRINITY_DN137204_c0_g1_i1.p2	Q6PB75	24.031	129	84	3	11	134	85	204	6.93e-07	50.1
TRINITY_DN137218_c0_g1_i1.p1	O80501	45.223	157	82	2	13	166	8	163	7.89e-41	141
TRINITY_DN114949_c0_g1_i1.p1	Q9S3M0	48.387	124	60	2	11	134	12	131	4.04e-34	119
TRINITY_DN114868_c0_g1_i1.p1	P28739	72.727	121	31	1	1	119	644	764	1.04e-47	165
TRINITY_DN114904_c0_g1_i1.p1	Q9QY93	47.541	122	64	0	2	123	21	142	4.93e-36	124
TRINITY_DN109651_c0_g1_i1.p2	Q9V9J3	63.725	102	37	0	3	104	103	204	4.22e-38	136
TRINITY_DN109594_c0_g1_i1.p1	Q5R541	30.204	245	152	5	6	242	60	293	2.53e-25	103
TRINITY_DN109619_c0_g1_i1.p1	Q14186	70.661	242	69	2	207	447	100	340	3.1e-117	355
TRINITY_DN109633_c0_g1_i1.p1	Q94KJ7	35.211	71	46	0	29	99	395	465	3e-06	47
TRINITY_DN109577_c0_g1_i1.p1	Q9LSW8	54.386	114	49	2	1	111	138	251	8.23e-32	115
TRINITY_DN109654_c0_g1_i1.p1	Q7Z7M1	40	95	53	2	81	172	208	301	2.81e-10	66.2
TRINITY_DN109631_c0_g1_i1.p1	Q8TDX7	26.344	186	116	6	106	283	120	292	6.44e-08	56.2
TRINITY_DN109613_c0_g1_i1.p1	Q96NA8	40.206	97	46	3	14	103	113	204	3.83e-12	65.1
TRINITY_DN109592_c0_g1_i1.p1	O89016	42.766	629	322	7	2	626	5	599	3.83e-169	498
TRINITY_DN109621_c0_g1_i1.p1	A2AGL3	26.627	169	110	4	47	202	4621	4788	1.94e-17	83.6
TRINITY_DN109612_c0_g1_i1.p1	Q9NA13	38.824	85	51	1	22	106	2995	3078	3.15e-15	75.9
TRINITY_DN109571_c0_g1_i1.p1	Q6AZN0	32.979	188	106	7	17	189	211	393	5.92e-17	81.3
TRINITY_DN109652_c0_g1_i1.p1	Q23FE2	54.762	84	37	1	1	83	971	1054	3.44e-19	84.3
TRINITY_DN109596_c0_g1_i1.p1	Q6NV26	37.5	144	90	0	2	145	304	447	7.28e-27	107
TRINITY_DN140296_c0_g1_i1.p1	F4IDS7	25	112	74	2	43	144	269	380	2.17e-07	52.4
TRINITY_DN140286_c0_g1_i1.p1	Q54F25	26.946	167	109	2	39	192	98	264	7.18e-18	83.6
TRINITY_DN140330_c0_g1_i1.p1	P24428	45.736	129	58	4	1	120	723	848	9.18e-24	98.2
TRINITY_DN140352_c0_g1_i1.p1	Q3SZH6	41.618	173	92	1	2	165	284	456	7.67e-45	156
TRINITY_DN140350_c0_g1_i1.p1	Q8YFI5	34.746	236	133	6	2	224	451	678	2.55e-30	121
TRINITY_DN140299_c0_g1_i1.p2	P40393	52.518	139	64	2	2	139	10	147	3.12e-49	159
TRINITY_DN140323_c0_g1_i1.p1	Q6P8Y0	30.04	253	162	9	1	242	1	249	1.25e-16	81.6
TRINITY_DN120429_c0_g1_i1.p1	P33610	38.028	213	118	5	4	213	1	202	7.16e-42	150
TRINITY_DN120423_c0_g1_i1.p1	Q54PS9	30.469	128	88	1	15	142	63	189	4.3e-17	79.7
TRINITY_DN120423_c0_g1_i1.p2	Q54PS9	27.778	126	65	3	6	105	232	357	1.48e-07	51.2
TRINITY_DN120432_c0_g1_i1.p1	O75074	51.351	37	16	1	31	65	416	452	7.54e-06	48.5
TRINITY_DN120362_c0_g1_i1.p1	Q03554	28.704	108	76	1	5	112	30	136	6e-09	53.1
TRINITY_DN120361_c0_g1_i1.p1	A8WVM4	27.381	84	54	1	1	84	1022	1098	6.28e-07	49.3
TRINITY_DN120442_c0_g1_i1.p1	O60285	26.667	210	122	4	211	400	26	223	6.74e-09	61.2
TRINITY_DN120374_c0_g1_i1.p1	G5ECJ6	29.921	127	87	2	62	186	353	479	2.77e-13	70.5
TRINITY_DN120427_c0_g1_i1.p1	Q5F3Z3	51.852	135	63	1	7	139	8	142	8.85e-49	156
TRINITY_DN120449_c0_g1_i1.p1	Q40723	37.795	127	78	1	1	127	21	146	8.77e-24	94
TRINITY_DN109667_c0_g1_i1.p1	P46873	51.282	117	56	1	3	118	38	154	1.28e-34	128
TRINITY_DN109684_c0_g1_i1.p1	P16675	44.976	209	96	6	18	220	23	218	2.99e-45	159
TRINITY_DN109691_c0_g1_i1.p1	Q0VD26	32.632	95	61	2	69	163	16	107	2.28e-10	58.9
TRINITY_DN109744_c0_g1_i1.p1	Q27850	72.727	154	42	0	18	171	51	204	1.89e-78	236
TRINITY_DN109718_c0_g1_i1.p1	Q9VW26	58.278	302	124	2	24	325	41	340	3.19e-126	370
TRINITY_DN109756_c0_g1_i1.p1	A0A068FIK2	44.025	159	87	1	2	158	259	417	4.57e-31	126
TRINITY_DN109734_c0_g1_i1.p1	P11620	45.833	120	65	0	10	129	6	125	3.3e-38	130
TRINITY_DN109679_c0_g1_i1.p1	A2ASQ1	39.884	346	191	12	27	367	140	473	6.17e-56	200
TRINITY_DN109694_c0_g1_i1.p1	Q95LY5	43.564	101	50	1	65	165	71	164	6.07e-18	83.6
TRINITY_DN109748_c0_g1_i1.p1	O61369	31.405	121	81	2	1	119	332	452	1.2e-14	72.8
TRINITY_DN109696_c0_g1_i1.p1	P33948	45.933	209	107	2	1	203	8	216	2.66e-56	180
TRINITY_DN109714_c0_g1_i1.p2	Q9VPF0	32.258	93	55	1	15	107	239	323	9.15e-06	46.2
TRINITY_DN109710_c0_g1_i1.p1	A6N7Y9	36.864	236	143	5	3	235	625	857	4.61e-45	164
TRINITY_DN109690_c0_g1_i1.p2	O60266	44.697	132	67	3	1	131	320	446	1.61e-28	112
TRINITY_DN109726_c0_g1_i1.p2	Q90Z00	44.898	98	48	4	53	144	158	255	2.13e-18	83.6
TRINITY_DN115584_c0_g1_i1.p1	F1SC07	40.559	143	84	1	2	144	2557	2698	6.02e-30	117
TRINITY_DN119045_c0_g1_i1.p1	Q55BR9	49.254	134	68	0	1	134	5	138	5.69e-40	142
TRINITY_DN119045_c0_g1_i1.p2	Q8L4E9	34.579	107	62	2	1	104	243	344	1.79e-09	56.2
TRINITY_DN119022_c0_g1_i1.p1	Q7T2B0	26.519	181	122	3	102	271	512	692	3.21e-13	72.8
TRINITY_DN119027_c0_g1_i1.p1	A2X2K3	34.513	113	71	2	5	115	271	382	9.01e-18	80.5
TRINITY_DN119037_c0_g1_i1.p1	B8BIM2	29.825	285	159	11	32	300	4	263	1.18e-27	111
TRINITY_DN119012_c0_g1_i1.p3	P32562	40.196	102	61	0	2	103	106	207	5.77e-22	92
TRINITY_DN118966_c0_g1_i1.p1	P38585	34.783	161	85	7	3	152	156	307	2.63e-17	80.5
TRINITY_DN118989_c0_g1_i1.p1	Q9DAK2	71.094	128	37	0	2	129	114	241	1.73e-61	191
TRINITY_DN118989_c0_g1_i1.p2	Q96M98	50.746	67	33	0	43	109	49	115	1.61e-18	81.3
TRINITY_DN131961_c0_g1_i1.p1	P37522	56.436	101	44	0	19	119	3	103	1.84e-34	122
TRINITY_DN132000_c0_g1_i1.p1	P74548	33.333	123	70	2	15	125	1	123	6.27e-14	69.7
TRINITY_DN131981_c0_g1_i1.p1	P80363	24.051	158	118	1	38	195	45	200	1.6e-10	63.2
TRINITY_DN132010_c0_g1_i1.p1	Q9MBF8	49.485	97	47	1	4	100	2960	3054	4.09e-25	100
TRINITY_DN131989_c0_g1_i1.p1	F4JBP3	43.103	116	62	2	1	112	114	229	1.57e-25	103
TRINITY_DN132043_c0_g1_i1.p1	Q6PA14	36.434	129	75	3	13	140	30	152	5.48e-19	85.1
TRINITY_DN132008_c0_g1_i1.p1	Q8BTR5	48.889	45	23	0	1	45	105	149	3.09e-09	55.1
TRINITY_DN128827_c0_g1_i1.p2	A7RFT2	28.682	129	83	5	25	146	19	145	8.49e-10	58.9
TRINITY_DN128855_c0_g1_i1.p1	Q28CH8	39.073	151	85	2	11	154	74	224	3.61e-29	109
TRINITY_DN128857_c0_g1_i1.p1	Q8LPI7	72.973	111	29	1	1	110	112	222	5.89e-54	176
TRINITY_DN128816_c0_g1_i1.p1	P02469	24.715	263	164	7	1	248	1536	1779	2.5e-07	55.5
TRINITY_DN128852_c0_g1_i1.p1	Q93794	28.758	153	99	4	4	155	308	451	1.93e-12	67.8
TRINITY_DN128761_c0_g1_i1.p1	Q54UU1	31.818	132	67	4	10	141	15	123	6.1e-12	62.4
TRINITY_DN128859_c0_g1_i1.p1	Q86CS2	30.435	92	59	2	1	87	182	273	4.49e-06	48.5
TRINITY_DN128766_c0_g1_i1.p2	Q24372	34.884	129	77	3	5	131	71	194	7.49e-20	86.3
TRINITY_DN110731_c0_g1_i1.p1	P20385	45.902	122	66	0	29	150	385	506	9.29e-27	107
TRINITY_DN110676_c0_g1_i1.p2	Q9VVR1	25.166	151	106	4	108	252	345	494	4.45e-07	53.5
TRINITY_DN110694_c0_g1_i1.p1	Q86AD7	40.187	214	114	6	1	205	70	278	1.57e-43	154
TRINITY_DN110730_c0_g1_i1.p1	P20493	66.667	99	33	0	2	100	22	120	1.05e-46	154
TRINITY_DN110703_c0_g1_i1.p1	Q93VC9	22.768	224	149	9	29	233	106	324	3.17e-11	65.9
TRINITY_DN110669_c0_g1_i1.p1	Q7TQD2	45.455	77	34	2	4	72	50	126	9.7e-15	71.2
TRINITY_DN110670_c0_g1_i1.p2	Q9LT02	32.911	158	103	2	1	158	968	1122	2.36e-20	90.5
TRINITY_DN110670_c0_g1_i1.p3	Q9LT02	39.394	165	95	3	1	165	453	612	1.84e-28	113
TRINITY_DN110670_c0_g1_i1.p5	O14072	38.043	92	57	0	4	95	189	280	2.84e-16	75.9
TRINITY_DN110670_c0_g1_i1.p6	P90747	52.239	67	31	1	30	95	278	344	5.92e-15	72
TRINITY_DN110711_c0_g1_i1.p1	P0CS47	32.143	196	118	7	115	304	185	371	2.47e-15	80.5
TRINITY_DN110687_c0_g1_i1.p1	Q924X7	30.822	292	179	10	12	289	111	393	3.05e-33	130
TRINITY_DN110757_c0_g1_i1.p1	F1QGD2	32.857	280	177	5	11	279	13	292	4.08e-42	149
TRINITY_DN110662_c0_g1_i1.p1	Q7TNK0	31.21	157	94	6	5	149	121	275	1.82e-10	62.4
TRINITY_DN110716_c0_g1_i1.p1	Q9NYZ2	39.252	107	62	2	1	106	110	214	7.17e-20	85.9
TRINITY_DN110668_c0_g1_i1.p1	Q9NJ15	33.654	104	64	4	3	104	745	845	2.84e-08	53.9
TRINITY_DN126258_c0_g1_i1.p1	C7LYP9	83.673	98	16	0	1	98	10	107	9.4e-54	176
TRINITY_DN126202_c0_g1_i1.p1	O57579	32.54	126	76	4	3	122	845	967	1.33e-12	66.6
TRINITY_DN126256_c0_g1_i1.p1	B0CAZ0	43.689	103	55	3	1	102	71	171	6.03e-16	74.3
TRINITY_DN119201_c0_g1_i1.p1	Q8NBN7	39.815	324	180	6	3	325	11	320	2.23e-54	183
TRINITY_DN119224_c0_g1_i1.p1	Q92968	27.778	162	97	7	45	202	54	199	8.8e-06	49.3
TRINITY_DN119195_c0_g1_i1.p1	Q8AB53	38.924	316	187	1	34	349	30	339	2.08e-73	242
TRINITY_DN119195_c0_g1_i1.p2	Q8AB53	46.667	315	144	7	6	307	354	657	1.22e-84	270
TRINITY_DN119236_c0_g1_i1.p2	O55099	41.606	137	76	3	2	134	89	225	1.04e-24	99.4
TRINITY_DN119188_c0_g1_i1.p1	Q55G83	38.71	62	38	0	62	123	152	213	7.39e-09	55.5
TRINITY_DN119215_c0_g1_i1.p1	Q8IYE1	31.579	171	99	4	37	189	203	373	7.24e-14	72.4
TRINITY_DN119226_c0_g1_i1.p1	Q0VD01	56.542	214	89	3	1	212	71	282	2.41e-86	259
TRINITY_DN119237_c0_g1_i1.p2	Q9BY67	31.325	166	106	4	13	176	159	318	7.55e-16	77.4
TRINITY_DN119177_c0_g1_i1.p1	P41413	31.651	218	126	7	1	214	1161	1359	3.94e-20	91.3
TRINITY_DN119203_c0_g1_i1.p1	Q4R6X9	27.95	161	98	6	11	160	134	287	4.89e-06	49.3
TRINITY_DN119176_c0_g1_i1.p2	Q27YU0	50	50	25	0	3	52	610	659	3.98e-10	58.9
TRINITY_DN140069_c0_g1_i1.p1	Q27YU0	34.188	117	73	3	10	123	587	702	1.87e-12	65.9
TRINITY_DN140088_c0_g1_i1.p1	Q86BJ3	39.623	106	62	1	4	109	386	489	1.87e-15	75.1
TRINITY_DN140065_c0_g1_i1.p2	Q16667	31.683	101	61	2	1	99	99	193	9.71e-11	58.9
TRINITY_DN140117_c0_g1_i1.p1	P23437	40.212	189	101	5	1	182	10	193	1.49e-40	141
TRINITY_DN140066_c0_g1_i1.p2	Q4P0H0	37.079	89	55	1	12	99	60	148	2.7e-09	55.1
TRINITY_DN149613_c0_g1_i1.p1	Q9P3U4	32.62	187	110	4	100	271	147	332	6.09e-25	108
TRINITY_DN149595_c0_g1_i1.p1	Q6RG02	28.804	184	126	2	11	189	1307	1490	1.92e-18	85.5
TRINITY_DN149660_c0_g1_i1.p1	Q9NTG1	30.612	98	68	0	6	103	1535	1632	7.21e-17	78.2
TRINITY_DN149600_c0_g1_i1.p1	P17612	47.788	113	59	0	1	113	223	335	1.47e-36	129
TRINITY_DN149621_c0_g1_i1.p1	Q99K10	48.235	85	42	1	10	94	80	162	3.21e-19	84
TRINITY_DN119866_c0_g1_i1.p2	Q8BYH8	44.13	247	112	3	1	243	1183	1407	3.04e-57	199
TRINITY_DN119915_c0_g1_i1.p1	Q6C036	51.261	119	58	0	1	119	160	278	2.12e-36	132
TRINITY_DN119912_c0_g1_i1.p1	Q6VTH5	39.2	125	74	2	2	125	52	175	4.75e-18	79.3
TRINITY_DN119940_c0_g1_i1.p2	Q54QB1	49.474	95	48	0	6	100	71	165	6.14e-30	112
TRINITY_DN119914_c0_g1_i1.p1	P61246	64.362	188	65	1	1	186	73	260	1.38e-89	265
TRINITY_DN119904_c0_g1_i1.p1	A1Z9E2	34.375	96	35	3	51	119	741	835	1.04e-11	63.5
TRINITY_DN119954_c0_g1_i1.p1	A0K833	56.618	136	58	1	16	151	5	139	9.88e-53	166
TRINITY_DN119916_c0_g1_i1.p2	P80197	27.586	203	122	6	27	226	400	580	1.18e-14	75.9
TRINITY_DN119893_c0_g1_i1.p1	Q15751	32	125	73	1	1	125	4093	4205	1.14e-17	80.9
TRINITY_DN119908_c0_g1_i1.p1	Q8HYL8	31.365	271	180	4	1	267	273	541	1.44e-33	131
TRINITY_DN119908_c0_g1_i1.p2	Q9ZQP2	41.991	231	127	3	1	225	38	267	4.32e-57	194
TRINITY_DN119943_c0_g1_i1.p1	Q99MJ9	36.975	119	62	3	18	125	85	201	2.01e-17	80.1
TRINITY_DN119943_c0_g1_i1.p3	Q9NR30	62	100	38	0	1	100	405	504	1.32e-36	133
TRINITY_DN119942_c0_g1_i1.p1	Q55E39	31.183	93	60	1	15	107	31	119	1.05e-08	53.9
TRINITY_DN104544_c0_g1_i1.p1	Q9CAI5	58.468	248	98	1	1	248	5	247	9.77e-106	316
TRINITY_DN104486_c0_g1_i1.p1	Q86CS2	42.574	101	53	2	2	98	107	206	3.64e-19	84.7
TRINITY_DN104511_c0_g1_i1.p1	Q9VZW5	30.216	139	86	4	38	170	203	336	9.34e-14	71.2
TRINITY_DN104468_c0_g1_i1.p1	P31692	36.885	122	66	3	8	118	150	271	1.38e-14	71.6
TRINITY_DN122664_c0_g1_i1.p2	B2RW38	31.579	114	78	0	9	122	344	457	3.34e-08	54.3
TRINITY_DN122673_c0_g1_i1.p1	Q6BT27	31.469	143	87	5	9	145	231	368	2.61e-14	74.7
TRINITY_DN122741_c0_g1_i1.p1	Q80T14	38.298	94	44	3	12	91	889	982	3.45e-09	58.9
TRINITY_DN122725_c0_g1_i1.p2	Q96RR4	38.261	115	63	3	1	112	350	459	6.01e-17	79
TRINITY_DN122685_c0_g1_i1.p2	A0PM70	72.993	137	37	0	1	137	1	137	2.24e-71	213
TRINITY_DN134664_c0_g1_i1.p1	Q17459	51.667	60	25	1	42	101	140	195	6.15e-06	46.2
TRINITY_DN134727_c0_g1_i1.p1	Q54T76	40.336	119	70	1	1	118	24	142	3.41e-21	90.5
TRINITY_DN134702_c0_g1_i1.p1	Q9SQZ1	60.684	117	44	2	5	120	1	116	1.86e-47	153
TRINITY_DN134705_c0_g1_i1.p1	Q8NFP9	27.027	148	96	4	3	149	2168	2304	1.85e-06	49.7
TRINITY_DN134687_c0_g1_i1.p1	Q8NI36	29.577	71	50	0	25	95	584	654	7.5e-07	48.9
TRINITY_DN124376_c0_g1_i1.p1	Q06572	61.475	122	43	1	1	122	506	623	1.54e-42	151
TRINITY_DN124435_c0_g1_i1.p2	A0E358	41.748	103	57	2	1	100	187	289	1.73e-22	91.7
TRINITY_DN124448_c0_g1_i1.p1	P40231	51.034	145	71	0	14	158	13	157	2.48e-50	166
TRINITY_DN139744_c0_g1_i1.p2	Q9W3Z3	41.667	96	51	1	32	122	7	102	6.3e-21	89.7
TRINITY_DN139687_c0_g1_i1.p1	Q9I7I0	44.304	158	72	3	13	167	232	376	8.81e-30	116
TRINITY_DN139741_c0_g1_i1.p1	Q9Y2Y1	36.893	103	63	1	3	103	4	106	1.22e-17	74.7
TRINITY_DN139748_c0_g1_i1.p2	A0A0G3VTN5	54.237	59	27	0	7	65	26	84	2.83e-14	72
TRINITY_DN139742_c0_g1_i1.p2	O15943	36.842	114	70	2	3	115	1730	1842	1.58e-17	80.1
TRINITY_DN139670_c0_g1_i1.p1	Q86CS2	35.749	207	118	6	30	225	10	212	1.64e-28	115
TRINITY_DN139688_c0_g1_i1.p3	Q9I0R2	50.943	106	51	1	22	127	234	338	2.23e-27	106
TRINITY_DN141610_c0_g1_i1.p1	Q8LDP4	64.189	148	49	2	5	148	47	194	2.23e-62	193
TRINITY_DN141595_c0_g1_i1.p1	Q9UBR2	39.175	97	51	4	3	99	157	245	7.46e-12	62.8
TRINITY_DN141629_c0_g1_i1.p1	P28178	49.541	109	55	0	3	111	305	413	4.37e-34	125
TRINITY_DN113664_c0_g1_i1.p1	Q9NJ15	35.652	115	52	4	2	94	731	845	6.93e-08	52
TRINITY_DN113672_c0_g1_i1.p1	P21329	27.972	143	95	2	3	138	638	779	5.55e-13	68.6
TRINITY_DN113691_c0_g1_i1.p1	Q94726	53.846	143	66	0	13	155	24	166	4.61e-48	156
TRINITY_DN113721_c0_g1_i1.p1	Q9LSV8	43.617	188	97	3	3	181	30	217	2.43e-43	153
TRINITY_DN139197_c0_g1_i1.p1	Q9JI38	48.235	170	83	3	1	166	164	332	8.29e-47	164
TRINITY_DN139195_c0_g1_i1.p1	Q94986	50	164	81	1	2	164	18	181	2.47e-57	182
TRINITY_DN139175_c0_g1_i1.p1	P81431	67.48	123	39	1	1	123	125	246	2.68e-51	169
TRINITY_DN139203_c0_g1_i1.p2	O60139	35.115	131	62	5	20	127	204	334	3.2e-09	56.6
TRINITY_DN139218_c0_g1_i1.p1	A0A345BJN8	30.667	75	51	1	38	111	687	761	1.83e-06	48.1
TRINITY_DN139213_c0_g1_i1.p2	Q6RG02	25.714	175	127	3	2	175	2062	2234	1.73e-13	70.9
TRINITY_DN139204_c0_g1_i1.p1	Q6DRC4	57.191	299	110	9	1	289	1	291	4.86e-110	323
TRINITY_DN139184_c0_g1_i1.p1	Q9Z1J2	33.333	147	89	2	5	142	136	282	1.64e-22	95.5
TRINITY_DN139170_c0_g1_i1.p1	Q9M841	30.435	92	55	2	59	142	274	364	2.42e-06	48.9
TRINITY_DN139247_c0_g1_i1.p1	Q8C6G1	36.638	232	107	5	4	195	3	234	1.99e-37	132
TRINITY_DN117213_c0_g1_i1.p3	Q9I3D1	43.902	82	46	0	7	88	78	159	1.3e-11	62.4
TRINITY_DN117174_c0_g1_i1.p2	P10102	30.645	124	63	3	16	116	264	387	2.6e-08	53.5
TRINITY_DN117196_c0_g1_i1.p1	Q54GB2	40	80	48	0	2	81	472	551	2.28e-16	75.9
TRINITY_DN117252_c0_g1_i1.p2	Q9I6H0	40.816	98	48	2	18	115	51	138	6.22e-15	72.4
TRINITY_DN152108_c0_g1_i1.p1	P25870	64.407	118	40	1	1	118	847	962	1.16e-47	166
TRINITY_DN152149_c0_g1_i1.p1	Q5EA68	45.946	111	59	1	1	110	175	285	3.56e-26	103
TRINITY_DN152122_c0_g1_i1.p1	Q70BM6	32.624	141	91	3	1	141	403	539	7.17e-14	70.5
TRINITY_DN152084_c0_g1_i1.p1	P12399	39.13	92	49	3	1	86	9	99	3.45e-11	59.3
TRINITY_DN152685_c0_g1_i1.p2	Q24488	36.364	77	44	1	20	96	239	310	4.2e-10	58.2
TRINITY_DN152760_c0_g1_i1.p1	Q47LZ9	37.2	250	99	6	2	195	716	963	1.4e-41	152
TRINITY_DN133141_c0_g1_i1.p1	P54613	28.472	144	101	1	3	144	454	597	7.92e-16	76.3
TRINITY_DN104280_c0_g1_i1.p1	Q6PF18	35.971	139	83	3	71	205	29	165	1.41e-14	73.2
TRINITY_DN104295_c0_g1_i1.p1	P59837	38.387	310	171	5	1	310	26	315	6.87e-53	178
TRINITY_DN151278_c0_g1_i1.p1	Q80T14	40.196	102	57	3	1	98	692	793	1.25e-11	63.2
TRINITY_DN151318_c0_g1_i1.p1	P80455	41.803	122	65	3	5	126	20	135	1.8e-25	96.7
TRINITY_DN151267_c0_g1_i1.p2	O95563	62.264	106	40	0	1	106	9	114	5.14e-44	142
TRINITY_DN151285_c0_g1_i1.p1	P04323	40.659	91	49	3	2	92	538	623	5.46e-11	60.5
TRINITY_DN151271_c0_g1_i1.p1	O42908	51.471	136	66	0	21	156	29	164	1.45e-42	153
TRINITY_DN151918_c0_g1_i1.p2	P41216	43.103	116	65	1	3	118	517	631	2.35e-26	105
TRINITY_DN151909_c0_g1_i1.p2	Q9L4Q7	35.043	117	70	4	3	116	40	153	1.45e-08	53.9
TRINITY_DN144384_c0_g1_i1.p2	P46794	72	100	28	0	3	102	84	183	2.2e-41	144
TRINITY_DN144378_c0_g1_i1.p1	Q8BHL3	31.25	80	52	1	20	99	478	554	8.36e-08	52.8
TRINITY_DN144362_c0_g1_i1.p1	Q9M028	34.091	88	53	3	21	108	331	413	4.01e-07	49.7
TRINITY_DN124253_c0_g1_i1.p1	P32986	40.26	77	44	1	14	90	97	171	1.11e-07	50.8
TRINITY_DN124202_c0_g1_i1.p1	Q6ICG8	27.869	122	83	2	16	132	19	140	2.59e-09	57
TRINITY_DN106788_c0_g1_i1.p1	Q9LXC0	55.245	143	54	1	1	143	8	140	3.66e-48	163
TRINITY_DN106792_c0_g1_i1.p1	B3EWZ6	30.481	187	117	3	19	204	3543	3717	5.8e-22	96.3
TRINITY_DN106767_c0_g1_i1.p1	Q95SX7	36.667	90	57	0	1	90	516	605	2.5e-09	55.8
TRINITY_DN106830_c0_g1_i1.p1	Q9ZLA1	57.522	113	46	1	1	113	49	159	2.6e-43	146
TRINITY_DN145674_c0_g1_i1.p1	Q6FV07	42.384	151	82	3	1	146	97	247	3.26e-30	114
TRINITY_DN145684_c0_g1_i1.p1	Q9VM91	37.313	134	75	5	13	141	488	617	6.34e-19	85.1
TRINITY_DN145663_c0_g1_i1.p1	Q21313	20.04	494	310	15	169	624	2229	2675	1.13e-07	58.9
TRINITY_DN145691_c0_g1_i1.p1	Q8IWZ6	21.812	298	181	10	8	287	82	345	3.47e-07	54.7
TRINITY_DN145678_c0_g1_i1.p1	O95562	37.383	107	67	0	2	108	52	158	5.74e-16	72
TRINITY_DN145752_c0_g1_i1.p1	Q54BU4	34.194	155	91	4	5	152	459	609	3.85e-17	80.5
TRINITY_DN145753_c0_g1_i1.p1	Q54JC2	39.744	78	45	1	33	108	36	113	1.52e-09	56.2
TRINITY_DN145751_c0_g1_i1.p1	P97998	41.975	162	84	3	1	157	386	542	1.59e-35	133
TRINITY_DN145700_c0_g1_i1.p1	Q9NVG8	39.716	141	79	2	1	137	231	369	3.14e-25	101
TRINITY_DN118527_c0_g1_i1.p2	Q9HCN8	51.042	96	33	3	17	106	53	140	5.18e-21	86.3
TRINITY_DN118517_c0_g1_i1.p1	P51960	33.028	109	64	2	11	117	87	188	4.18e-15	73.6
TRINITY_DN118539_c0_g1_i1.p1	Q3UIR3	48.966	145	67	2	19	157	604	747	1.4e-41	150
TRINITY_DN118507_c0_g1_i1.p1	Q96DM1	36.26	262	151	8	1	253	168	422	3.03e-46	165
TRINITY_DN118509_c0_g1_i1.p1	Q54NP6	31.818	198	129	4	9	204	5	198	1.25e-17	82
TRINITY_DN118537_c0_g1_i1.p1	Q9DAI6	48.201	139	66	4	1	135	1187	1323	1.13e-32	124
TRINITY_DN118548_c0_g1_i1.p1	Q9C8S6	30.693	101	68	2	70	168	4	104	4.54e-09	56.6
TRINITY_DN118534_c0_g1_i1.p1	Q80W93	24.581	179	110	3	1	154	3477	3655	8.73e-10	59.7
TRINITY_DN118499_c0_g1_i1.p2	Q8W4N3	31.496	127	75	4	2	119	834	957	1.27e-11	63.2
TRINITY_DN119490_c0_g1_i1.p1	Q41005	27.586	174	104	8	1	161	112	276	9.47e-12	64.3
TRINITY_DN119490_c0_g1_i1.p2	P32826	32.45	151	90	3	1	142	158	305	9.44e-19	84.7
TRINITY_DN119507_c0_g1_i1.p1	A6H8T2	25.403	248	147	7	284	503	386	623	1.54e-12	73.9
TRINITY_DN119519_c0_g1_i1.p1	P69061	31.081	148	100	1	5	152	1	146	8.65e-13	65.9
TRINITY_DN146439_c0_g1_i1.p1	Q63164	41.011	178	102	1	1	178	2967	3141	1.08e-35	134
TRINITY_DN146431_c0_g1_i1.p2	F4J4C8	31.905	210	115	11	47	238	364	563	3.23e-10	63.2
TRINITY_DN146448_c0_g1_i1.p1	Q9FCD7	52.941	51	21	2	68	115	88	138	7.57e-07	50.1
TRINITY_DN146456_c0_g1_i1.p1	Q8LSN3	63.636	165	60	0	2	166	76	240	5.51e-80	242
TRINITY_DN146449_c0_g1_i1.p1	Q9CB01	39.806	103	60	2	2	104	101	201	2.2e-19	81.6
TRINITY_DN146363_c0_g1_i1.p1	O43930	44.966	149	78	3	4	150	103	249	4.58e-38	133
TRINITY_DN146369_c0_g1_i1.p1	P46285	39.891	183	103	5	1	182	190	366	5.56e-34	126
TRINITY_DN146399_c0_g1_i1.p2	Q9FG73	56.604	106	40	2	1	100	396	501	3.62e-32	120
TRINITY_DN146401_c0_g1_i1.p1	Q837C1	25.989	177	122	4	121	289	37	212	2.97e-06	51.2
TRINITY_DN102312_c0_g1_i1.p1	B1AR13	43.011	93	47	4	56	145	44	133	1.7e-16	73.9
TRINITY_DN102302_c0_g1_i1.p1	Q04759	41.573	89	51	1	6	93	533	621	1.74e-18	84
TRINITY_DN102351_c0_g1_i1.p1	A0JN41	39.597	298	165	7	29	315	32	325	1.68e-77	242
TRINITY_DN102268_c0_g1_i1.p1	Q7Z8P9	70.47	149	44	0	1	149	3	151	6.27e-80	235
TRINITY_DN102305_c0_g1_i1.p1	Q53389	37.989	179	104	3	35	211	24	197	1.59e-21	94.4
TRINITY_DN102354_c0_g1_i1.p1	Q95332	60.63	127	50	0	4	130	133	259	1.35e-55	177
TRINITY_DN102319_c0_g1_i1.p1	Q86XX4	31.532	111	62	6	204	309	939	1040	1.52e-08	59.7
TRINITY_DN102336_c0_g1_i1.p2	P46502	77.711	166	37	0	1	166	249	414	3.99e-93	279
TRINITY_DN102309_c0_g1_i1.p1	Q3TZA2	28.144	167	75	5	15	179	78	201	1.44e-11	67
TRINITY_DN137650_c0_g1_i1.p1	O15457	29.557	203	125	7	49	238	157	354	4.21e-10	62.8
TRINITY_DN137655_c0_g1_i1.p1	Q4I099	30.464	151	94	4	280	422	226	373	2.34e-13	75.5
TRINITY_DN137596_c0_g1_i1.p1	Q9Y239	29.825	171	116	3	230	397	778	947	2.76e-10	66.6
TRINITY_DN137618_c0_g1_i1.p2	Q9V7U0	53.968	63	28	1	31	93	342	403	5e-13	66.6
TRINITY_DN137577_c0_g1_i1.p1	Q09589	28.514	249	138	12	37	257	74	310	1.47e-16	82.8
TRINITY_DN137578_c0_g1_i1.p1	Q6NW85	33.505	194	125	3	2	193	209	400	6.84e-32	124
TRINITY_DN137652_c0_g1_i1.p1	Q04592	25.61	164	72	5	205	333	1545	1693	1.7e-06	53.9
TRINITY_DN137579_c0_g1_i1.p1	P37167	39.167	120	70	3	9	126	11	129	4.14e-25	95.5
TRINITY_DN137582_c0_g1_i1.p2	Q08CH7	44.33	97	52	1	22	116	87	183	1.22e-18	83.2
TRINITY_DN137570_c0_g1_i1.p1	Q54M22	58.159	239	99	1	1	238	97	335	3.21e-94	286
TRINITY_DN137657_c0_g1_i1.p1	O94462	41.818	110	63	1	140	248	385	494	2.5e-20	93.2
TRINITY_DN137657_c0_g1_i1.p2	Q66KI6	35.556	135	84	1	5	139	1040	1171	6.76e-23	96.3
TRINITY_DN152541_c0_g1_i1.p1	Q0IHY4	28.571	147	63	4	5	109	388	534	2.1e-07	51.2
TRINITY_DN152516_c0_g1_i1.p1	P42519	43.75	48	27	0	40	87	492	539	1.08e-06	48.1
TRINITY_DN152555_c0_g1_i1.p2	P23314	50.37	135	62	1	1	135	195	324	6.74e-37	135
TRINITY_DN152485_c0_g1_i1.p1	Q54UC9	67.89	109	35	0	1	109	257	365	2.29e-42	150
TRINITY_DN102837_c0_g1_i1.p1	Q9VRG7	77.778	243	54	0	1	243	1	243	4.49e-143	402
TRINITY_DN102763_c0_g1_i1.p1	Q54IP0	31.169	77	49	1	35	107	242	318	4.82e-06	47
TRINITY_DN102803_c0_g1_i1.p1	Q19673	28.495	186	89	3	9	150	443	628	8.06e-18	82.8
TRINITY_DN102787_c0_g1_i1.p1	O18756	61.062	113	43	1	1	112	505	617	4.54e-42	148
TRINITY_DN102858_c0_g1_i1.p2	Q108T9	28.313	166	104	5	4	158	124	285	4.99e-06	48.9
TRINITY_DN102824_c0_g1_i1.p1	Q9MAC5	38.571	70	39	3	2	69	271	338	4.93e-06	50.4
TRINITY_DN102769_c0_g1_i1.p1	Q803S3	66.327	294	97	1	36	329	4	295	1.68e-142	407
TRINITY_DN102804_c0_g1_i4.p1	P69149	83.942	137	21	1	4	140	1	136	1.43e-81	238
TRINITY_DN126069_c0_g1_i1.p1	P13060	90.179	112	11	0	1	112	107	218	3.62e-64	211
TRINITY_DN126104_c0_g1_i1.p1	P51996	38.889	90	54	1	3	91	82	171	3.81e-13	65.9
TRINITY_DN144253_c0_g1_i1.p1	P11584	37.209	129	77	2	25	150	158	285	2.88e-18	83.6
TRINITY_DN144244_c0_g1_i1.p1	P09226	30.928	97	65	1	1	97	5	99	2.27e-10	57.8
TRINITY_DN114633_c0_g1_i1.p2	Q969X1	33.775	151	92	2	1	147	165	311	1.31e-19	85.9
TRINITY_DN114587_c0_g1_i1.p1	P47973	56.061	66	26	2	29	93	96	159	1.33e-14	72
TRINITY_DN114658_c0_g1_i1.p1	Q8LPN7	36.986	73	43	1	149	218	185	257	1.57e-09	60.1
TRINITY_DN114609_c0_g1_i1.p1	Q8BYM5	27.044	159	84	5	3	147	576	716	4.06e-09	57
TRINITY_DN151542_c0_g1_i1.p1	P83443	33.929	168	85	7	2	160	55	205	2.34e-21	89.4
TRINITY_DN151469_c0_g1_i1.p2	P51688	71.25	80	23	0	33	112	23	102	6.4e-34	125
TRINITY_DN151508_c0_g1_i1.p1	Q8I7P9	39.13	92	51	2	6	97	445	531	3.84e-09	55.1
TRINITY_DN151548_c0_g1_i1.p1	A3M928	57.966	295	121	2	16	307	2	296	8.13e-120	350
TRINITY_DN151462_c0_g1_i1.p1	Q9SYP1	43.624	149	78	3	2	146	1253	1399	4.49e-32	123
TRINITY_DN125471_c0_g1_i1.p1	O15943	43.21	81	42	3	2	79	3004	3083	1.46e-11	65.5
TRINITY_DN125497_c0_g1_i1.p1	P90707	73.05	141	37	1	2	141	2	142	3.14e-67	202
TRINITY_DN125508_c0_g1_i1.p2	Q8NFZ3	56.863	102	41	2	6	106	167	266	9.9e-33	122
TRINITY_DN125507_c0_g1_i1.p1	A0PGB3	47.619	126	65	1	1	126	36	160	1.7e-38	130
TRINITY_DN125506_c0_g1_i1.p1	Q9XYN1	47.929	169	85	2	1	168	71	237	4.26e-54	177
TRINITY_DN125556_c0_g1_i1.p2	Q94CG0	33.929	112	63	2	3	105	26	135	2.85e-14	70.1
TRINITY_DN116814_c0_g1_i1.p2	Q05462	51.695	118	51	3	1	118	24	135	1.32e-29	106
TRINITY_DN116792_c0_g1_i1.p1	P70627	51.961	102	49	0	1	102	371	472	2.38e-33	124
TRINITY_DN150105_c0_g1_i1.p1	Q5GIG6	32.308	260	143	7	25	259	113	364	1.1e-20	95.5
TRINITY_DN150089_c0_g1_i1.p1	Q6P616	50.909	110	48	2	12	120	11	115	3.9e-32	120
TRINITY_DN150129_c0_g1_i1.p2	P49200	37.903	124	66	1	4	127	12	124	7.26e-24	92
TRINITY_DN150083_c0_g1_i1.p1	Q27677	59.079	391	146	3	54	430	40	430	1.97e-170	494
TRINITY_DN150109_c0_g1_i1.p2	A8LC64	68.952	248	49	4	1	245	263	485	1.82e-107	337
TRINITY_DN150151_c0_g1_i1.p2	Q07171	41.837	98	56	1	1	98	298	394	6.66e-18	80.1
TRINITY_DN150063_c0_g1_i1.p1	Q5F3B1	51.667	120	50	3	1	114	126	243	2.92e-29	113
TRINITY_DN103262_c0_g1_i1.p1	P48029	32.824	131	86	1	1	131	105	233	1.05e-21	92.8
TRINITY_DN103309_c0_g1_i1.p1	Q8GRT8	31.959	194	115	8	50	234	88	273	7.86e-13	69.7
TRINITY_DN103308_c0_g1_i1.p1	P23098	77.707	157	35	0	1	157	2136	2292	2.5e-80	261
TRINITY_DN103295_c0_g1_i1.p1	P10041	31.522	92	55	1	15	106	114	197	1.41e-08	54.7
TRINITY_DN103332_c0_g1_i1.p1	O23561	51.408	142	69	0	6	147	2	143	1.62e-55	175
TRINITY_DN103318_c0_g1_i1.p1	A1L258	38.434	281	153	5	3	265	251	529	4.02e-56	191
TRINITY_DN103307_c0_g1_i1.p1	Q96PH1	55.405	148	54	2	2	144	359	499	1.84e-43	154
TRINITY_DN150043_c0_g1_i1.p1	P0DQQ4	33	200	120	6	7	198	539	732	5.63e-24	101
TRINITY_DN150023_c0_g1_i1.p2	Q24799	57.282	103	39	2	5	105	81	180	1.96e-34	120
TRINITY_DN118615_c0_g1_i1.p1	Q5RAE1	32.558	129	69	4	2	120	283	403	5.27e-10	58.5
TRINITY_DN118606_c0_g1_i1.p1	P25356	48.454	194	90	4	1	185	1571	1763	1.15e-48	172
TRINITY_DN118603_c0_g1_i1.p1	F4IRR2	25.843	267	192	4	5	269	426	688	4.29e-26	113
TRINITY_DN118568_c0_g1_i1.p1	Q99685	33.333	138	89	2	28	162	36	173	4.3e-16	77.8
TRINITY_DN118594_c0_g1_i1.p1	Q9LJ98	33.871	124	82	0	6	129	17	140	6.15e-19	80.1
TRINITY_DN118564_c0_g1_i1.p2	Q9FLE4	44.805	154	85	0	1	154	158	311	6.8e-39	142
TRINITY_DN118564_c0_g1_i1.p4	A7IEG8	58.559	111	46	0	1	111	488	598	4.51e-37	134
TRINITY_DN118628_c0_g1_i1.p1	Q54C45	52	50	23	1	63	111	135	184	8.67e-11	58.9
TRINITY_DN118607_c0_g1_i1.p1	O54905	26.549	226	155	6	185	404	130	350	1.29e-18	91.3
TRINITY_DN118602_c0_g1_i1.p2	Q76P07	34.375	96	60	3	1	94	164	258	9.38e-11	61.2
TRINITY_DN118624_c0_g1_i1.p1	Q09M05	24.786	117	73	2	57	158	903	1019	2.71e-07	52.4
TRINITY_DN118624_c0_g1_i1.p2	Q8CDP0	39.048	105	58	2	33	136	176	275	1.44e-16	78.6
TRINITY_DN118588_c0_g1_i1.p1	Q923J6	29.866	298	187	3	1	298	578	853	9.92e-45	165
TRINITY_DN118612_c0_g1_i1.p1	P22147	35.714	168	105	1	1	168	182	346	5.07e-30	118
TRINITY_DN137115_c0_g1_i1.p1	O16087	81.29	155	28	1	1	155	44	197	1.31e-91	270
TRINITY_DN137109_c0_g1_i1.p3	Q552M6	38.202	89	44	4	44	121	349	437	2.21e-11	62.4
TRINITY_DN137069_c0_g1_i1.p1	P59941	27.429	175	82	3	1	131	101	274	7.79e-12	63.9
TRINITY_DN137102_c0_g1_i1.p1	Q6GQN8	27.95	322	202	12	3	298	47	364	4.01e-24	103
TRINITY_DN137124_c0_g1_i1.p1	P20794	53.676	272	122	2	3	273	8	276	4.2e-108	328
TRINITY_DN137107_c0_g1_i1.p1	Q8YFI5	28.155	103	74	0	41	143	506	608	1.12e-07	52.8
TRINITY_DN137125_c0_g1_i1.p1	Q8NFP9	50.388	129	63	1	1	129	2444	2571	3.27e-35	134
TRINITY_DN137125_c0_g1_i1.p2	Q55DM1	51.163	129	55	3	1	122	2999	3126	5.78e-38	139
TRINITY_DN136433_c0_g1_i1.p1	Q27294	64.286	28	10	0	20	47	273	300	1.52e-06	47.8
TRINITY_DN136402_c0_g1_i1.p1	Q4A0D3	33.333	114	65	4	2	110	165	272	3.85e-06	48.5
TRINITY_DN136432_c0_g1_i1.p2	O82528	64.851	202	71	0	1	202	3	204	7.17e-93	272
TRINITY_DN136439_c0_g1_i1.p1	Q9ESF4	32.787	244	159	2	1	243	103	342	6.47e-37	135
TRINITY_DN136452_c0_g1_i1.p2	Q5RFE4	33.574	277	158	8	1	270	7	264	1.07e-32	127
TRINITY_DN136452_c0_g1_i1.p3	Q920A6	34.146	82	54	0	23	104	307	388	9.94e-11	60.1
TRINITY_DN136365_c0_g1_i1.p1	Q84M24	28.571	105	74	1	55	158	301	405	6.29e-09	57.4
TRINITY_DN136385_c0_g1_i1.p1	Q3SWX2	35.244	349	210	6	74	412	76	418	1.11e-52	185
TRINITY_DN136364_c0_g1_i1.p1	A3GFS1	32.479	117	66	5	1	108	224	336	4.28e-07	51.2
TRINITY_DN136429_c0_g1_i1.p1	Q84UI5	47.751	289	145	2	44	331	73	356	6.78e-98	297
TRINITY_DN136440_c0_g1_i1.p1	Q54C94	28.649	185	124	6	200	380	204	384	3.53e-13	74.7
TRINITY_DN136363_c0_g1_i1.p2	Q9V7U0	43.75	64	35	1	35	98	345	407	1.49e-08	54.3
TRINITY_DN136401_c0_g1_i1.p1	Q95QD1	33.582	134	84	3	34	165	270	400	1.26e-08	56.2
TRINITY_DN136401_c0_g1_i2.p1	Q95QD1	32.174	115	74	2	2	115	289	400	1.69e-06	48.5
TRINITY_DN136381_c0_g1_i1.p1	Q9XF67	34.146	246	138	5	1	241	69	295	3.16e-38	142
TRINITY_DN136458_c0_g1_i1.p1	Q9I993	40.5	200	114	5	1	198	301	497	3.81e-38	140
TRINITY_DN136447_c0_g1_i1.p1	P49674	43.75	112	62	1	1	112	58	168	1.99e-26	103
TRINITY_DN136403_c0_g1_i1.p1	Q9SPN3	32.075	106	54	4	5	102	67	162	2.36e-08	53.1
TRINITY_DN136446_c0_g1_i1.p1	Q94EI3	28.571	98	67	2	98	192	118	215	2.37e-08	55.5
TRINITY_DN136428_c0_g1_i1.p4	O77682	37.879	132	80	1	1	132	204	333	3.94e-20	87
TRINITY_DN131675_c0_g1_i1.p1	Q9FT97	56.667	180	67	3	3	180	39	209	5.93e-71	223
TRINITY_DN152809_c0_g1_i1.p1	Q40082	38.462	78	38	4	37	112	46	115	7.35e-10	58.5
TRINITY_DN110783_c0_g1_i1.p1	Q9SMR4	54.412	136	60	2	7	140	8	143	2.27e-47	155
TRINITY_DN110773_c0_g1_i1.p1	P0DPE0	36.066	122	69	2	1	114	76	196	1.18e-21	90.9
TRINITY_DN110859_c0_g1_i1.p2	Q99PV0	74.126	143	37	0	1	143	1009	1151	7.28e-74	242
TRINITY_DN110821_c0_g1_i1.p1	Q8W566	42.697	89	45	1	2	90	227	309	1.93e-16	75.9
TRINITY_DN110782_c0_g1_i1.p1	Q05681	53.595	153	70	1	1	152	269	421	2.39e-51	174
TRINITY_DN110763_c0_g1_i1.p1	P38533	35.821	134	67	3	7	121	2	135	1.43e-19	85.9
TRINITY_DN110851_c0_g1_i1.p1	Q9C0G6	36.875	160	91	2	5	154	2057	2216	1.45e-29	116
TRINITY_DN110767_c0_g1_i1.p1	A8JID5	37.143	140	86	1	44	183	683	820	3.41e-19	87.4
TRINITY_DN110816_c0_g1_i1.p1	Q55FT1	48.558	208	97	4	1	201	188	392	1.43e-50	178
TRINITY_DN152373_c0_g1_i1.p1	P28178	55.446	101	44	1	1	101	274	373	4.15e-35	127
TRINITY_DN128191_c0_g1_i1.p1	Q8WV19	36.306	157	93	4	1	153	4	157	2.43e-19	82.4
TRINITY_DN128244_c0_g1_i1.p1	Q9DAM1	39.189	74	44	1	45	118	48	120	2.51e-06	48.1
TRINITY_DN128202_c0_g1_i1.p1	Q8VHF0	37.5	112	62	3	1	111	184	288	4.58e-16	75.5
TRINITY_DN128176_c0_g1_i1.p1	A9ZSY2	29.289	478	320	6	2	472	9	475	4.52e-58	202
TRINITY_DN128237_c0_g1_i1.p3	P21772	55.556	117	52	0	4	120	1	117	3.84e-42	137
TRINITY_DN128182_c0_g1_i1.p1	Q80V31	32.414	145	85	7	205	339	725	866	1.94e-11	68.9
TRINITY_DN128234_c0_g1_i1.p1	O62653	44.248	113	57	2	52	163	128	235	1.46e-20	90.9
TRINITY_DN128188_c0_g1_i1.p2	Q5XHI2	36.686	169	85	4	6	172	2	150	8.05e-23	91.7
TRINITY_DN128192_c0_g1_i1.p1	Q5R4L6	52.604	192	85	5	3	193	56	242	3.13e-64	202
TRINITY_DN128183_c0_g1_i1.p1	Q8RX86	45.304	362	193	5	1	359	34	393	4.5e-110	330
TRINITY_DN128214_c0_g1_i1.p1	A0AUR5	26.923	182	99	5	26	175	20	199	5.48e-08	54.7
TRINITY_DN128174_c0_g1_i1.p1	O60942	27.863	262	148	8	1	261	250	471	3.59e-18	90.5
TRINITY_DN128246_c0_g1_i1.p1	Q92824	37.5	72	37	2	160	230	1183	1247	4.13e-07	53.9
TRINITY_DN128259_c0_g1_i1.p1	O35214	38.679	106	64	1	1	105	202	307	3.9e-20	85.9
TRINITY_DN128197_c0_g1_i1.p1	Q9HZP7	61.481	135	49	2	2	136	152	283	2.51e-48	160
TRINITY_DN128175_c0_g1_i1.p1	Q9ZU97	26.377	345	215	8	2	343	89	397	1.23e-32	131
TRINITY_DN128175_c0_g1_i1.p2	Q80WQ2	34.562	217	131	4	4	216	544	753	7.25e-33	128
TRINITY_DN112393_c0_g1_i1.p1	Q9M2U3	25.796	314	216	7	85	388	69	375	1.78e-20	96.3
TRINITY_DN112384_c0_g1_i1.p1	Q00519	35.912	543	300	11	1	523	725	1239	6.37e-92	309
TRINITY_DN112396_c0_g1_i1.p1	Q9LDW3	38.462	91	53	1	16	103	288	378	7.87e-13	65.9
TRINITY_DN112443_c0_g1_i1.p1	Q9D9G3	59.639	166	65	1	1	166	2	165	1.66e-57	180
TRINITY_DN112370_c0_g1_i1.p1	Q6ZQY2	30.952	126	87	0	18	143	135	260	2.96e-09	58.2
TRINITY_DN112398_c0_g1_i1.p1	Q1JQA7	27.126	247	152	5	14	233	4	249	5.01e-17	80.9
TRINITY_DN125570_c0_g1_i1.p1	Q6DG22	52.326	86	40	1	24	109	197	281	1.25e-24	98.6
TRINITY_DN125574_c0_g1_i1.p2	Q31J84	40.566	106	61	1	1	104	56	161	1.48e-22	89
TRINITY_DN125623_c0_g1_i1.p1	Q19542	67.227	119	39	0	1	119	1556	1674	7.54e-50	172
TRINITY_DN122515_c0_g1_i1.p1	Q54VV7	40	130	74	2	1	128	151	278	2.31e-27	108
TRINITY_DN122508_c0_g1_i1.p1	Q9WVF7	54.248	153	63	1	1	146	1	153	6.65e-49	171
TRINITY_DN122556_c0_g1_i1.p1	P25870	39.286	112	68	0	8	119	1521	1632	5.11e-25	102
TRINITY_DN122490_c0_g1_i1.p2	Q9C7E8	34.328	67	39	1	12	78	369	430	7.05e-07	48.9
TRINITY_DN122480_c0_g1_i1.p1	G0SB31	34.351	131	73	3	9	126	38	168	2.86e-15	77
TRINITY_DN151242_c0_g1_i1.p1	Q9QZD5	39.759	83	49	1	1	83	228	309	2.71e-12	64.3
TRINITY_DN151256_c0_g1_i1.p1	Q829Y6	75	108	27	0	4	111	278	385	1.85e-52	178
TRINITY_DN151206_c0_g1_i1.p1	Q07617	36.559	93	59	0	2	94	20	112	6.33e-16	75.1
TRINITY_DN151200_c0_g1_i1.p1	Q9TUI8	32.222	90	60	1	11	100	407	495	2.16e-06	47.4
TRINITY_DN151180_c0_g1_i1.p1	Q9LT35	32.026	153	101	2	12	164	4	153	4.07e-24	99.8
TRINITY_DN151192_c0_g1_i1.p1	Q9XYN1	35.802	81	52	0	1	81	278	358	2.87e-10	58.5
TRINITY_DN151215_c0_g1_i1.p2	Q9MUM8	33.333	93	48	3	18	103	14	99	8.44e-08	51.6
TRINITY_DN151186_c0_g1_i1.p1	O59672	39.604	101	61	0	1	101	563	663	1.66e-16	76.3
TRINITY_DN151241_c0_g1_i1.p1	Q9QZS7	29.73	111	74	2	19	127	928	1036	1.25e-07	52.4
TRINITY_DN113779_c0_g1_i1.p1	P08548	30.4	125	74	4	11	124	650	772	2.17e-07	52
TRINITY_DN113761_c0_g1_i1.p1	Q29RM1	35.669	157	92	5	6	154	22	177	6.18e-19	84.3
TRINITY_DN113761_c0_g1_i1.p2	Q99JD3	30.337	89	58	2	7	91	6	94	1.69e-06	47.8
TRINITY_DN113787_c0_g1_i1.p2	Q9VEU1	39.423	104	61	1	17	118	334	437	1.17e-16	77.4
TRINITY_DN113820_c0_g1_i1.p1	P11862	57.143	56	23	1	1	56	124	178	1e-11	65.9
TRINITY_DN113826_c0_g1_i1.p1	O15943	52.252	111	50	2	1	108	1572	1682	1.91e-28	110
TRINITY_DN115260_c0_g1_i1.p1	Q54MV7	39.506	81	45	2	25	105	13	89	1.52e-07	49.7
TRINITY_DN115215_c0_g1_i1.p1	P28075	57.407	108	46	0	1	108	73	180	2.19e-43	144
TRINITY_DN111514_c0_g1_i1.p1	Q86TI4	34.335	233	123	3	1	228	83	290	2.09e-41	147
TRINITY_DN111508_c0_g1_i1.p1	A0JN41	39.241	158	78	5	5	153	178	326	5.12e-31	116
TRINITY_DN111553_c0_g1_i1.p1	Q5ZLD3	35.294	85	54	1	108	191	490	574	8.67e-10	60.8
TRINITY_DN111516_c0_g1_i1.p2	Q9P2M4	34.259	108	63	2	23	126	557	660	1.03e-09	59.3
TRINITY_DN111557_c0_g1_i1.p1	P98192	38.542	96	57	1	9	104	117	210	4.44e-17	78.2
TRINITY_DN111547_c0_g1_i1.p1	Q641I1	42.222	135	75	2	1	132	1189	1323	5.46e-27	107
TRINITY_DN111537_c0_g1_i1.p1	P37552	52.688	93	43	1	1	93	33	124	1.51e-28	103
TRINITY_DN143242_c0_g1_i1.p1	P23825	56.716	67	26	1	46	112	225	288	8.32e-18	80.5
TRINITY_DN143181_c0_g1_i1.p1	P54281	38.318	107	62	2	1	104	52	157	3.22e-18	81.3
TRINITY_DN143188_c0_g1_i1.p1	Q6P798	37.963	108	54	5	93	189	234	339	9.92e-08	54.3
TRINITY_DN149944_c0_g1_i1.p1	Q8GUN2	66.372	113	38	0	3	115	35	147	5.04e-52	164
TRINITY_DN149904_c0_g1_i1.p1	Q9IBG1	35.165	91	53	3	12	102	143	227	4.76e-10	57.8
TRINITY_DN149865_c0_g1_i1.p1	Q92824	31.356	118	74	3	3	114	1206	1322	3.97e-08	53.1
TRINITY_DN149894_c0_g1_i1.p1	Q8VE01	49.057	53	27	0	2	54	106	158	3.1e-09	56.6
TRINITY_DN149926_c0_g1_i1.p1	Q5ZKG3	32.105	190	117	6	5	189	394	576	1.4e-16	80.5
TRINITY_DN132459_c0_g1_i1.p1	Q01583	47.967	123	59	3	5	124	10	130	1.03e-29	115
TRINITY_DN132390_c0_g1_i1.p1	P28482	40.394	203	89	3	41	243	184	354	8.44e-39	140
TRINITY_DN135805_c0_g1_i1.p3	Q03147	42.308	104	59	1	8	110	87	190	2.43e-26	102
TRINITY_DN119653_c0_g1_i1.p2	P23548	37.267	161	91	5	37	195	41	193	2.6e-25	103
TRINITY_DN119653_c0_g1_i1.p3	C0HLA0	29.814	161	87	8	1	140	240	395	8.81e-12	64.3
TRINITY_DN119580_c0_g1_i1.p1	Q501J7	42.342	111	55	2	5	115	24	125	2.59e-18	84.7
TRINITY_DN119635_c0_g1_i1.p1	Q09653	31.21	157	104	2	16	168	311	467	5.31e-21	92
TRINITY_DN119567_c0_g1_i1.p1	Q5XF24	39.062	128	78	0	1	128	89	216	1.6e-29	114
TRINITY_DN119654_c0_g1_i1.p1	E9Q8T7	33.333	96	60	2	8	99	523	618	9.11e-07	49.3
TRINITY_DN119615_c0_g1_i1.p1	P61871	37.302	126	73	2	1	122	264	387	7.57e-18	80.9
TRINITY_DN119588_c0_g1_i1.p1	Q5UR03	32.857	140	71	3	6	122	58	197	7.2e-16	73.6
TRINITY_DN100113_c0_g1_i1.p1	Q39610	40.566	106	59	3	48	151	14	117	2.55e-18	84
TRINITY_DN100113_c0_g2_i1.p1	Q39610	40.299	134	77	2	12	144	310	441	3.06e-28	112
TRINITY_DN100073_c0_g1_i1.p1	O74254	40.441	136	65	4	1	122	358	491	6.79e-25	102
TRINITY_DN100114_c0_g1_i1.p1	Q91VA1	25.51	196	110	3	10	169	319	514	1.14e-10	62.4
TRINITY_DN100114_c0_g1_i1.p3	Q17JQ7	27.778	90	61	1	1	90	546	631	1.08e-06	48.5
TRINITY_DN100070_c0_g1_i1.p1	Q8W4K1	23.333	150	109	4	14	159	317	464	3.47e-06	48.9
TRINITY_DN100155_c0_g1_i1.p2	P15512	74.815	135	32	1	1	135	3	135	2.04e-71	213
TRINITY_DN100087_c0_g1_i1.p2	O62138	33.333	108	71	1	2	108	282	389	3.79e-14	69.7
TRINITY_DN100077_c0_g2_i1.p1	Q8TE73	27.468	233	141	6	16	240	4117	4329	1.4e-26	117
TRINITY_DN100135_c0_g1_i1.p1	P83130	100	100	0	0	1	100	169	268	1.81e-70	219
TRINITY_DN100068_c0_g1_i1.p1	P0C8M8	42.982	114	56	2	92	198	443	554	3.29e-21	93.6
TRINITY_DN100068_c0_g1_i1.p2	P0C8M8	59.119	159	64	1	1	158	124	282	2.22e-65	213
TRINITY_DN100068_c0_g1_i1.p3	P0C8M8	54	100	46	0	2	101	6	105	9.88e-30	114
TRINITY_DN100078_c0_g1_i1.p1	Q39238	36.449	107	63	2	8	109	516	622	2.56e-13	68.6
TRINITY_DN153692_c0_g1_i1.p1	A8G828	34.375	96	56	1	1	96	13	101	6.92e-13	65.9
TRINITY_DN122935_c0_g1_i1.p1	Q8BW94	43.75	128	71	1	1	127	2013	2140	4.72e-33	125
TRINITY_DN122945_c0_g1_i1.p1	P81900	38.636	88	50	2	1	88	154	237	5.63e-14	68.9
TRINITY_DN122947_c0_g1_i1.p2	O54898	37.374	99	59	1	9	104	831	929	2.72e-17	79
TRINITY_DN122913_c0_g1_i1.p1	Q9WVJ3	50.877	114	54	1	3	116	192	303	9.77e-29	110
TRINITY_DN122900_c0_g1_i1.p1	Q9LFT9	51.456	103	50	0	6	108	2	104	3.68e-36	124
TRINITY_DN122923_c0_g1_i1.p1	Q6FL84	60	50	20	0	2	51	105	154	4.01e-14	69.7
TRINITY_DN152289_c0_g1_i1.p1	A4FPJ1	53.684	95	39	1	6	100	10	99	1.4e-28	104
TRINITY_DN152267_c0_g1_i1.p1	Q9LUQ6	52.356	191	83	1	1	183	2	192	2.34e-66	205
TRINITY_DN152292_c0_g1_i1.p1	Q21190	66.667	36	12	0	38	73	108	143	9.02e-08	51.2
TRINITY_DN152280_c0_g1_i1.p1	Q0SRH1	25.758	132	89	2	1	123	183	314	3.81e-10	59.3
TRINITY_DN122058_c0_g1_i1.p1	Q86U10	43.333	120	67	1	19	137	39	158	1.85e-26	106
TRINITY_DN121981_c0_g1_i1.p1	Q03920	32.576	132	75	6	11	131	1	129	3.59e-08	53.1
TRINITY_DN121997_c0_g1_i1.p1	Q5E9Y9	42.453	106	61	0	2	107	5	110	1.16e-28	109
TRINITY_DN121961_c0_g1_i1.p1	Q54ED4	34.389	221	119	8	1	207	94	302	8.48e-23	98.2
TRINITY_DN122034_c0_g1_i1.p1	Q75JN3	36.585	82	49	2	1	82	214	292	5.29e-08	53.9
TRINITY_DN121994_c0_g1_i1.p1	Q6UVY6	47.414	116	61	0	2	117	383	498	6.41e-31	119
TRINITY_DN122038_c0_g1_i1.p1	B3EWZ5	31	100	65	3	2	100	139	235	4.01e-07	49.7
TRINITY_DN121971_c0_g1_i1.p1	Q9UU90	35.652	115	66	3	1	107	1	115	3.17e-16	72
TRINITY_DN124849_c0_g1_i1.p1	Q92058	50	88	43	1	1	88	410	496	3.1e-21	89.7
TRINITY_DN124777_c0_g1_i1.p2	A8LC64	86.607	112	15	0	1	112	693	804	1.84e-59	199
TRINITY_DN124764_c0_g1_i1.p1	Q6GQN8	49.153	59	30	0	16	74	62	120	1.92e-09	56.2
TRINITY_DN124797_c0_g1_i1.p1	P18173	39.726	73	43	1	33	105	450	521	2.83e-12	64.7
TRINITY_DN129428_c0_g1_i1.p1	Q63340	43.023	86	46	1	88	173	317	399	3.5e-10	64.7
TRINITY_DN129426_c0_g1_i1.p1	Q923W9	43.478	115	65	0	3	117	476	590	4.36e-30	115
TRINITY_DN129387_c0_g1_i1.p1	P58854	36.842	133	82	2	12	143	390	521	6.42e-24	99.4
TRINITY_DN129420_c0_g1_i1.p1	Q27032	61.475	244	91	2	3	246	30	270	6.17e-107	313
TRINITY_DN129459_c0_g1_i1.p1	O22969	35.366	82	52	1	20	100	34	115	4.12e-08	50.4
TRINITY_DN129437_c0_g1_i1.p1	O14112	32.061	131	86	3	1	130	1	129	1.01e-15	72
TRINITY_DN129384_c0_g1_i1.p1	Q4KMD7	28.704	108	69	3	32	134	282	386	1.82e-09	58.9
TRINITY_DN129421_c0_g1_i1.p1	Q9UMQ6	27.32	194	122	7	19	197	140	329	1.55e-09	60.1
TRINITY_DN129431_c0_g1_i1.p1	A2BFC9	35.862	145	88	4	8	148	18	161	1.28e-16	78.2
TRINITY_DN129397_c0_g1_i1.p1	Q640L2	33.158	190	119	5	2	184	311	499	2.97e-25	104
TRINITY_DN129397_c0_g1_i1.p2	Q8R070	35.036	137	86	2	5	139	118	253	3.49e-20	88.6
TRINITY_DN129446_c0_g1_i1.p1	Q5TYW6	25.896	251	164	5	18	265	43	274	1.61e-17	83.2
TRINITY_DN131827_c0_g1_i1.p1	P22011	42.857	147	74	3	8	149	15	156	6.35e-33	117
TRINITY_DN131831_c0_g1_i1.p1	Q28256	33.514	185	91	7	1	167	101	271	2.98e-13	70.5
TRINITY_DN131828_c0_g1_i1.p1	Q112Z5	37.662	77	48	0	33	109	12	88	2.16e-08	52.4
TRINITY_DN142710_c0_g1_i1.p1	Q965X9	45.545	101	53	2	2	101	189	288	1.99e-23	94.7
TRINITY_DN142697_c0_g1_i1.p1	B3EWZ6	34.211	114	59	3	4	102	3393	3505	2.37e-11	61.6
TRINITY_DN142717_c0_g1_i1.p1	Q9LYW5	33.824	68	44	1	81	148	269	335	2.48e-10	60.5
TRINITY_DN148987_c0_g1_i1.p1	Q9VAN0	36.792	106	62	1	5	110	10	110	3.75e-18	81.6
TRINITY_DN148023_c0_g1_i1.p1	Q06572	68.148	135	41	1	2	136	620	752	9.04e-54	182
TRINITY_DN148025_c0_g1_i1.p1	Q5XGY9	35.185	108	69	1	1	107	16	123	9.86e-19	80.1
TRINITY_DN147983_c0_g1_i1.p1	Q4G017	34.906	106	43	2	8	89	288	391	2.66e-07	50.1
TRINITY_DN147975_c0_g1_i1.p2	Q5ZLQ6	55.752	113	48	1	1	111	119	231	1.24e-37	130
TRINITY_DN106707_c0_g1_i1.p1	Q9CPU4	48.438	64	33	0	88	151	54	117	4.4e-10	58.5
TRINITY_DN106750_c0_g1_i1.p1	Q32L60	35.135	74	35	3	10	74	10	79	3.21e-06	47
TRINITY_DN106667_c0_g1_i1.p1	Q00526	51.852	108	50	1	2	107	160	267	8.17e-28	105
TRINITY_DN137545_c0_g1_i1.p1	Q6R748	24.176	273	184	6	1	255	41	308	1.73e-19	90.9
TRINITY_DN137464_c0_g1_i1.p2	Q8QGW7	32.71	107	49	4	32	123	46	144	1.24e-06	47.8
TRINITY_DN137509_c0_g1_i1.p2	Q9Y4C4	38.095	63	36	1	26	88	130	189	4.46e-06	48.9
TRINITY_DN137530_c0_g1_i1.p2	O07137	37.748	151	94	0	24	174	96	246	1.91e-22	94
TRINITY_DN137515_c0_g1_i1.p1	Q94636	24.581	179	126	6	16	188	1148	1323	5.49e-09	58.5
TRINITY_DN137493_c0_g1_i1.p1	Q6BLY8	43.137	102	54	1	1	102	40	137	1.3e-25	101
TRINITY_DN137552_c0_g1_i1.p1	P0CAZ0	32.787	122	75	5	1	118	1023	1141	1.51e-11	63.9
TRINITY_DN137481_c0_g1_i1.p1	Q6ZR37	47.619	42	22	0	95	136	288	329	4.45e-07	50.8
TRINITY_DN137504_c0_g1_i1.p1	P32495	45.736	129	62	2	10	130	27	155	3.08e-35	122
TRINITY_DN137473_c0_g1_i1.p1	Q45FA5	52.941	187	69	3	49	234	28	196	3.53e-56	189
TRINITY_DN137475_c0_g1_i1.p1	Q6IMK3	34.127	126	79	2	6	127	63	188	6.6e-21	88.2
TRINITY_DN137467_c0_g1_i1.p2	Q05086	35.211	142	86	3	1	140	589	726	1e-20	90.1
TRINITY_DN137516_c0_g1_i1.p1	Q9HC58	50.526	95	47	0	37	131	435	529	2.61e-30	117
TRINITY_DN137522_c0_g1_i1.p1	Q54GB2	37.931	116	71	1	1	116	437	551	6.01e-24	99.4
TRINITY_DN137531_c0_g1_i1.p1	Q52KW8	43.956	91	47	2	4	90	140	230	6.41e-14	68.9
TRINITY_DN134535_c0_g1_i1.p1	Q21415	27.679	112	79	2	12	123	400	509	2.97e-09	56.6
TRINITY_DN134486_c0_g1_i1.p1	Q10663	57.5	80	33	1	1	80	379	457	8.69e-21	88.6
TRINITY_DN143320_c0_g1_i1.p1	Q14517	36.957	92	53	4	1	92	4129	4215	7.84e-08	55.1
TRINITY_DN143273_c0_g1_i1.p1	Q8UVX0	32.624	141	80	6	1	130	387	523	9.09e-10	58.5
TRINITY_DN143288_c0_g1_i1.p1	P62790	62.745	102	37	1	5	106	2	102	5.79e-38	126
TRINITY_DN143337_c0_g1_i1.p1	Q54PC2	37.864	103	58	3	8	106	91	191	5.62e-11	60.8
TRINITY_DN147171_c0_g1_i1.p1	Q9C0G6	37.302	126	71	4	1	120	2328	2451	6.8e-18	81.3
TRINITY_DN147194_c0_g1_i1.p1	Q15070	28.922	204	133	5	69	268	126	321	1.8e-14	77
TRINITY_DN147223_c0_g1_i1.p1	Q22DH9	54.717	106	47	1	15	120	6	110	1e-39	131
TRINITY_DN147218_c0_g1_i1.p1	Q5R7A7	32.331	133	82	5	1	128	5	134	1.01e-09	58.5
TRINITY_DN147237_c0_g1_i1.p2	B7TB45	59.494	79	32	0	1	79	538	616	5.88e-29	112
TRINITY_DN147217_c0_g1_i1.p1	O81826	64	125	45	0	2	126	1	125	1.22e-48	155
TRINITY_DN147188_c0_g1_i1.p1	Q96PY6	50.242	207	101	1	3	209	63	267	2e-63	218
TRINITY_DN147190_c0_g1_i1.p1	Q54F25	37.209	129	78	2	7	133	279	406	3.45e-18	82.4
TRINITY_DN147227_c0_g1_i1.p1	Q5XHB4	43.299	97	53	1	2	96	57	153	1.24e-21	90.1
TRINITY_DN130735_c0_g1_i1.p1	Q9Y115	58.4	125	50	1	1	123	71	195	1.14e-40	144
TRINITY_DN130703_c0_g1_i1.p1	P00546	40.179	112	62	3	2	109	70	180	3.31e-20	85.5
TRINITY_DN130702_c0_g1_i1.p2	Q9NEW6	30	70	48	1	6	74	11	80	3.05e-06	47
TRINITY_DN130675_c0_g1_i1.p1	P62263	67.91	134	42	1	7	140	8	140	6.74e-62	190
TRINITY_DN110611_c0_g1_i1.p1	Q6ZQY2	30.769	117	72	3	65	172	191	307	3.68e-06	49.3
TRINITY_DN110579_c0_g1_i1.p1	Q08432	35.404	161	94	4	24	178	59	215	1.68e-17	81.6
TRINITY_DN110636_c0_g1_i1.p1	Q9Y5M8	32.432	148	95	3	2	144	63	210	4.88e-12	65.9
TRINITY_DN110639_c0_g1_i1.p1	Q28FA8	42.353	85	47	2	4	86	178	262	1.06e-16	77.4
TRINITY_DN110648_c0_g1_i1.p1	Q7SXS2	37.681	207	118	5	65	261	51	256	1.16e-31	120
TRINITY_DN110642_c0_g1_i1.p1	O22941	27.854	219	149	4	11	223	545	760	3.21e-15	77.4
TRINITY_DN110660_c0_g1_i1.p1	Q43362	64.557	158	51	1	1	153	2	159	3.9e-65	199
TRINITY_DN110626_c0_g1_i1.p1	Q8BX70	31.022	274	172	4	4	268	3399	3664	1.25e-35	139
TRINITY_DN101273_c0_g1_i1.p1	Q9EZ02	50	222	101	2	15	230	11	228	1.25e-65	215
TRINITY_DN101261_c0_g1_i1.p1	A4FAQ5	61.963	163	60	2	2	163	10	171	2.05e-64	211
TRINITY_DN101288_c0_g1_i1.p1	A4Z944	38.865	229	135	2	1	229	471	694	5.63e-53	184
TRINITY_DN101303_c0_g1_i1.p1	P15370	76.119	67	16	0	1	67	28	94	1.22e-33	122
TRINITY_DN101357_c0_g1_i1.p1	Q0V9K2	22.46	187	127	5	76	254	97	273	2.94e-10	63.5
TRINITY_DN101317_c0_g1_i1.p1	F4J7S8	46.875	96	47	3	33	125	91	185	1.8e-20	88.6
TRINITY_DN101334_c0_g1_i1.p1	Q1LVN8	46.222	225	106	2	3	212	35	259	1.51e-56	193
TRINITY_DN101306_c0_g1_i1.p1	Q05046	62.5	128	48	0	1	128	356	483	4.5e-49	167
TRINITY_DN101304_c0_g1_i1.p1	Q8N6R0	37.441	211	100	5	1	179	54	264	1.68e-28	115
TRINITY_DN117949_c0_g1_i1.p1	P34933	78.431	102	22	0	13	114	5	106	3.19e-53	179
TRINITY_DN117949_c0_g1_i1.p2	P41755	41.237	97	57	0	8	104	944	1040	1.18e-16	77.4
TRINITY_DN117958_c0_g1_i1.p1	A1ZAX0	59.434	106	42	1	1	106	270	374	3.99e-36	130
TRINITY_DN134427_c0_g1_i1.p1	O02776	36.567	134	77	2	1	134	780	905	2.13e-22	94.7
TRINITY_DN134402_c0_g1_i1.p1	P29122	33.117	154	89	8	2	148	727	873	3.62e-11	63.2
TRINITY_DN134419_c0_g1_i1.p1	Q9Z0U4	49.057	106	49	2	1	102	817	921	6e-27	106
TRINITY_DN121060_c0_g1_i1.p1	Q7NJF7	32.584	89	55	2	20	105	4	90	1.56e-06	47.8
TRINITY_DN121040_c0_g1_i1.p1	Q9SLK2	40.206	97	57	1	5	100	237	333	2.44e-17	78.2
TRINITY_DN121024_c0_g1_i1.p1	Q04592	30.12	166	94	7	1	157	856	1008	2.96e-09	57.8
TRINITY_DN121023_c0_g1_i1.p1	Q6GQ29	51.366	366	176	2	3	367	104	468	2.79e-136	399
TRINITY_DN121020_c0_g1_i1.p1	G5ECL2	35.052	97	58	1	14	105	681	777	2.17e-12	64.7
TRINITY_DN121028_c0_g1_i1.p1	Q93XM7	34.899	149	94	3	5	151	153	300	3.76e-25	100
TRINITY_DN121039_c0_g1_i1.p1	Q07970	39.837	123	67	3	2	117	644	766	1.99e-17	80.1
TRINITY_DN120978_c0_g1_i1.p1	Q9W422	32.374	139	81	6	7	138	48	180	1.58e-16	75.9
TRINITY_DN121029_c0_g1_i1.p1	Q01YC2	42.188	128	71	3	1	126	75	201	1.18e-19	84.7
TRINITY_DN121007_c0_g1_i1.p1	A5IIT4	43.434	99	45	2	7	94	3	101	3.44e-19	87.4
TRINITY_DN139098_c0_g1_i1.p1	Q6EQX3	44.444	153	73	2	162	303	616	767	1.61e-35	139
TRINITY_DN139147_c0_g1_i1.p1	Q86K94	43.226	155	79	4	1	152	23	171	3.52e-35	123
TRINITY_DN139092_c0_g1_i1.p1	Q5EA50	23.567	157	112	4	35	190	126	275	7.15e-09	57.4
TRINITY_DN139114_c0_g1_i1.p1	Q9UNQ2	69.613	181	55	0	1	181	74	254	5.98e-90	268
TRINITY_DN139122_c0_g1_i1.p1	E1C8P7	35.185	162	96	4	13	167	1212	1371	1.45e-21	93.6
TRINITY_DN127840_c0_g1_i1.p1	Q54CP1	48.673	113	56	2	1	113	208	318	6.44e-25	100
TRINITY_DN127773_c0_g1_i1.p1	Q8GUQ5	29.167	216	123	4	37	226	372	583	5.43e-08	56.6
TRINITY_DN127769_c0_g1_i1.p1	O96904	33	100	63	3	5	102	340	437	9.37e-10	57.4
TRINITY_DN127788_c0_g1_i1.p1	Q54WY5	37.179	78	48	1	43	119	60	137	2.52e-09	56.6
TRINITY_DN127813_c0_g1_i1.p1	Q6ZR08	30	120	76	3	5	119	2974	3090	3.79e-11	62
TRINITY_DN127828_c0_g1_i1.p1	Q0JBH9	34.021	97	61	2	5	98	6	102	2.1e-12	62.8
TRINITY_DN127783_c0_g1_i1.p1	Q53RE8	36.937	111	65	2	44	154	33	138	5.08e-15	71.6
TRINITY_DN127786_c0_g1_i1.p1	Q13637	39.048	210	119	3	8	217	25	225	2.34e-40	140
TRINITY_DN127843_c0_g1_i1.p1	P90648	28.906	128	79	4	71	195	493	611	8.28e-09	57.8
TRINITY_DN127843_c0_g1_i1.p2	Q7Z4S6	31.683	101	62	4	7	105	1538	1633	5.38e-07	49.7
TRINITY_DN127802_c0_g1_i1.p1	Q6P8U6	33.544	316	175	9	57	351	52	353	6.61e-47	168
TRINITY_DN127789_c0_g1_i1.p1	Q82P90	26.341	205	124	9	13	201	36	229	2.12e-06	50.4
TRINITY_DN127846_c0_g1_i1.p1	A6H8T7	37.5	208	114	8	4	195	255	462	1.52e-32	126
TRINITY_DN127819_c0_g1_i1.p1	O52400	34.328	67	44	0	32	98	35	101	7.13e-06	45.8
TRINITY_DN127851_c0_g1_i1.p1	O31250	39.516	248	132	2	31	262	134	379	2.12e-56	190
TRINITY_DN127806_c0_g1_i1.p1	B5EI57	34.635	589	297	11	74	658	474	978	2.07e-89	302
TRINITY_DN127848_c0_g1_i1.p1	A1CX69	35.099	151	67	3	12	141	12	152	1.52e-19	86.7
TRINITY_DN121509_c0_g1_i1.p2	Q3UHR0	59.116	181	66	4	27	205	2465	2639	4.47e-65	220
TRINITY_DN121480_c0_g1_i1.p1	Q9SHU5	36.036	111	71	0	1	111	53	163	1.83e-25	97.4
TRINITY_DN121495_c0_g1_i1.p1	Q8NG68	35	120	64	5	4	119	156	265	4.09e-13	67.4
TRINITY_DN121548_c0_g1_i1.p1	Q9USW4	29.565	115	74	3	6	114	83	196	2.27e-10	59.3
TRINITY_DN121532_c0_g1_i1.p1	Q89AC6	36.17	141	82	4	10	149	256	389	2e-17	80.9
TRINITY_DN121490_c0_g1_i1.p1	Q7CXU0	38.372	258	155	2	1	254	134	391	1.47e-58	194
TRINITY_DN121546_c0_g1_i1.p1	Q8RXN6	37.143	385	218	9	2	367	106	485	4.17e-56	193
TRINITY_DN139773_c0_g1_i1.p1	Q09575	33.333	102	66	1	10	109	901	1002	1.46e-12	69.3
TRINITY_DN139804_c0_g1_i1.p1	B7YZV4	72.611	157	43	0	1	157	434	590	1.68e-80	256
TRINITY_DN139766_c0_g1_i1.p1	Q54QR9	29.252	147	100	1	9	151	435	581	7.83e-13	67.8
TRINITY_DN139761_c0_g1_i1.p2	Q26630	43.269	104	59	0	1	104	152	255	1.77e-18	80.1
TRINITY_DN139815_c0_g1_i1.p2	Q8I0L6	25.714	140	97	2	37	169	80	219	5.54e-06	48.9
TRINITY_DN139810_c0_g1_i1.p1	P54664	52.041	98	42	3	5	100	5	99	1.04e-24	97.4
TRINITY_DN139796_c0_g1_i1.p1	Q0WNJ6	39.64	111	63	2	4	110	28	138	3.23e-16	75.9
TRINITY_DN139858_c0_g1_i1.p1	Q7MT07	38.554	83	44	2	23	98	67	149	1.21e-09	55.8
TRINITY_DN139824_c0_g1_i1.p1	Q61YG1	38.235	102	56	3	32	128	310	409	6.87e-13	68.6
TRINITY_DN130245_c0_g1_i1.p1	P55192	32.353	136	75	5	1	130	35	159	4.85e-11	61.6
TRINITY_DN130169_c0_g1_i1.p1	A0QV10	42.857	168	87	1	7	174	3	161	3.45e-43	147
TRINITY_DN130230_c0_g1_i1.p1	P22276	53	400	169	5	1	396	762	1146	6.72e-144	441
TRINITY_DN130203_c0_g1_i1.p1	Q8K057	41.401	157	84	4	1	150	369	524	4.32e-31	120
TRINITY_DN130253_c0_g1_i1.p1	Q8VCG3	27.953	254	171	8	3	249	97	345	6.5e-15	77.4
TRINITY_DN130228_c0_g1_i1.p1	P31254	47.5	120	49	2	1	119	852	958	4.14e-28	110
TRINITY_DN135403_c0_g1_i1.p2	P91917	51.449	138	58	3	2	130	187	324	1.24e-38	136
TRINITY_DN135369_c0_g1_i1.p1	P94915	71.698	106	30	0	1	106	161	266	2.98e-50	165
TRINITY_DN110310_c0_g1_i1.p1	Q9R1S0	38.514	148	90	1	7	154	37	183	5.26e-35	123
TRINITY_DN110355_c0_g1_i1.p1	F4I6M1	51.269	197	88	2	3	197	860	1050	1.17e-55	192
TRINITY_DN110268_c0_g1_i1.p1	Q8IDX6	43.478	69	38	1	102	169	2748	2816	5.24e-06	48.9
TRINITY_DN110347_c0_g1_i1.p1	Q9STJ9	32.203	118	68	2	17	125	16	130	1.07e-15	70.9
TRINITY_DN110290_c0_g1_i1.p1	Q28FY0	46.86	207	96	5	2	204	20	216	2.96e-48	167
TRINITY_DN110290_c0_g1_i1.p2	O88978	47.273	55	29	0	1	55	333	387	1.32e-06	48.1
TRINITY_DN110297_c0_g1_i1.p1	P25787	80.342	234	46	0	9	242	1	234	2.8e-143	403
TRINITY_DN110357_c0_g1_i1.p1	Q9JI39	25.874	572	396	9	11	577	113	661	2.98e-44	171
TRINITY_DN110295_c0_g1_i1.p2	Q5U2N8	67.114	149	49	0	1	149	406	554	2.95e-66	213
TRINITY_DN110336_c0_g1_i1.p1	Q9FHE1	33.028	109	73	0	6	114	2	110	3.91e-19	85.5
TRINITY_DN110271_c0_g1_i1.p1	Q9LV09	39.344	122	67	3	35	156	141	255	2.87e-19	85.1
TRINITY_DN110320_c0_g1_i1.p1	F4IRU3	33	100	64	1	1	100	471	567	1.03e-11	63.2
TRINITY_DN110328_c0_g1_i1.p1	P34356	39.683	126	75	1	114	239	93	217	3.87e-24	102
TRINITY_DN108616_c0_g1_i1.p1	Q3V0Q7	40.187	107	52	6	3	107	187	283	9.71e-12	62.8
TRINITY_DN108618_c0_g1_i1.p1	B8G089	52.8	125	58	1	1	125	9	132	4.41e-33	116
TRINITY_DN108141_c0_g1_i1.p1	P35415	46.392	97	52	0	1	97	193	289	5.93e-14	68.9
TRINITY_DN129748_c0_g1_i1.p1	Q8VY00	42.647	68	39	0	1	68	955	1022	3.49e-15	74.3
TRINITY_DN129749_c0_g1_i1.p2	Q8N465	46.721	122	65	0	1	122	205	326	2.24e-29	113
TRINITY_DN129677_c0_g1_i1.p1	A5PJL1	37.931	145	77	5	2	144	71	204	8.52e-20	85.5
TRINITY_DN129732_c0_g1_i1.p1	Q7Z695	37.273	110	65	3	9	114	344	453	2.87e-14	72.4
TRINITY_DN129698_c0_g1_i1.p1	P52304	31.868	91	62	0	1	91	194	284	2.4e-13	67.4
TRINITY_DN129702_c0_g1_i1.p1	Q9I7I0	26.471	170	118	2	2	164	385	554	1.64e-13	70.5
TRINITY_DN129674_c0_g1_i1.p1	Q8CDP0	36.09	133	77	3	1	125	382	514	1.59e-21	92
TRINITY_DN129721_c0_g1_i1.p1	Q8WXX0	69.369	111	34	0	1	111	1598	1708	1.92e-48	167
TRINITY_DN129757_c0_g1_i1.p1	P00079	63.063	111	37	3	2	112	3	109	1.32e-42	138
TRINITY_DN129688_c0_g1_i1.p1	Q7M3K2	44.118	102	56	1	9	110	462	562	9.03e-25	102
TRINITY_DN114549_c0_g1_i1.p1	Q2G5N8	29.412	170	117	2	31	198	10	178	8.4e-20	85.5
TRINITY_DN114462_c0_g1_i1.p1	Q9VKJ0	56.25	112	49	0	2	113	122	233	2.68e-40	141
TRINITY_DN114525_c0_g1_i1.p1	Q7SFL7	29.457	129	69	6	56	173	459	576	3.82e-10	60.8
TRINITY_DN114512_c0_g1_i1.p1	Q9H0W7	37.778	90	42	4	21	107	1	79	1.58e-07	51.2
TRINITY_DN142368_c0_g1_i1.p1	Q8BMN4	32.278	158	84	2	78	212	221	378	5e-14	73.6
TRINITY_DN142443_c0_g1_i1.p1	O46470	48.837	129	65	1	10	138	15	142	2.06e-40	143
TRINITY_DN142398_c0_g1_i1.p1	Q8T1G4	42.697	89	47	3	20	106	32	118	1.56e-14	68.6
TRINITY_DN142405_c0_g1_i1.p1	Q62371	34	100	63	2	5	103	269	366	4.13e-13	67.8
TRINITY_DN142437_c0_g1_i1.p1	Q68UI8	38.636	132	69	3	1	123	70	198	1.3e-18	86.3
TRINITY_DN142414_c0_g1_i1.p1	Q92824	32.759	116	73	2	22	132	1035	1150	8.13e-12	64.3
TRINITY_DN123033_c0_g1_i1.p1	P46462	48.438	128	64	1	1	128	24	149	2.51e-37	137
TRINITY_DN122998_c0_g1_i1.p1	O13802	32.117	137	77	3	34	157	80	213	2.95e-08	55.8
TRINITY_DN133367_c0_g1_i1.p1	Q9BYT3	38.947	95	42	4	1	84	234	323	2.97e-14	70.5
TRINITY_DN133395_c0_g1_i1.p1	Q7XI14	50.515	97	48	0	15	111	89	185	2.39e-27	107
TRINITY_DN133387_c0_g1_i1.p2	P47793	55.738	61	26	1	33	93	33	92	1.28e-15	74.3
TRINITY_DN133396_c0_g1_i1.p1	Q86VH2	41.414	99	50	3	11	109	6	96	1.3e-16	77
TRINITY_DN133377_c0_g1_i1.p1	Q22875	34.615	130	63	2	2	109	103	232	1.35e-11	63.2
TRINITY_DN133453_c0_g1_i1.p1	Q9Y7X4	32.5	200	118	3	4	194	66	257	1.6e-26	105
TRINITY_DN133439_c0_g1_i1.p1	Q8IU85	33.871	124	78	2	2	125	50	169	1.07e-15	75.1
TRINITY_DN148305_c0_g1_i1.p1	F1LMY4	78.947	171	36	0	3	173	4864	5034	1.15e-101	323
TRINITY_DN148344_c0_g1_i1.p1	Q9C505	45.098	153	83	1	4	156	2	153	2.14e-42	141
TRINITY_DN148332_c0_g1_i1.p1	Q9V427	30.198	202	138	2	25	223	77	278	1.72e-30	118
TRINITY_DN148360_c0_g1_i1.p1	Q16281	25.882	255	163	9	7	257	251	483	3.5e-16	82
TRINITY_DN139558_c0_g1_i1.p3	Q923L3	39.216	102	58	1	9	106	2753	2854	4.74e-16	75.5
TRINITY_DN139478_c0_g1_i1.p1	Q6DJM2	39.888	178	100	4	14	185	20	196	5e-29	112
TRINITY_DN139532_c0_g1_i1.p1	Q9Y252	45.833	48	26	0	74	121	631	678	7.8e-10	58.5
TRINITY_DN104412_c0_g1_i1.p1	Q04592	28.696	115	74	3	75	189	941	1047	1.4e-06	51.2
TRINITY_DN104457_c0_g1_i1.p1	Q12834	37.209	129	77	3	1	128	202	327	2.75e-23	96.7
TRINITY_DN104380_c0_g1_i1.p1	Q6P882	40.278	72	41	1	57	128	298	367	1.21e-11	63.5
TRINITY_DN129345_c0_g1_i1.p1	Q01890	56.028	141	59	2	2	140	8	147	1.44e-51	165
TRINITY_DN129293_c0_g1_i1.p1	Q27527	64.815	108	36	2	1	106	64	171	4.83e-40	140
TRINITY_DN129309_c0_g1_i1.p1	Q7Z6J4	44.186	43	24	0	1	43	471	513	1.3e-06	50.1
TRINITY_DN129288_c0_g1_i1.p1	Q9WUT3	36.792	212	113	5	1	191	138	349	1.12e-34	132
TRINITY_DN129354_c0_g1_i1.p1	I2C092	37.037	108	65	1	15	119	7	114	2.23e-14	70.9
TRINITY_DN129263_c0_g1_i1.p1	Q28IU1	33.798	287	173	9	3	280	16	294	4.58e-42	150
TRINITY_DN150427_c0_g1_i1.p1	A0A0H2WHF1	22.826	184	135	1	4	180	517	700	3.25e-08	55.8
TRINITY_DN150373_c0_g1_i1.p1	P0A673	50.476	105	50	1	4	106	26	130	8.7e-29	106
TRINITY_DN150362_c0_g1_i1.p1	Q23SI8	38.202	89	48	3	19	100	6	94	1.07e-11	62.4
TRINITY_DN150364_c0_g1_i1.p1	O43781	36.232	138	80	1	153	282	137	274	3.38e-22	99.4
TRINITY_DN150459_c0_g1_i1.p1	Q10352	39.744	78	46	1	23	99	69	146	4.28e-15	69.3
TRINITY_DN116366_c0_g1_i1.p1	Q12460	44.828	116	50	2	1	116	345	446	7.1e-23	95.9
TRINITY_DN116418_c0_g1_i1.p1	O00370	31.933	119	67	4	4	110	653	769	2.27e-07	50.8
TRINITY_DN102733_c0_g1_i1.p1	Q7K480	40	120	60	2	2	115	976	1089	5.75e-21	89.7
TRINITY_DN102728_c0_g1_i1.p1	Q9FPS2	31.304	115	69	4	3	112	191	300	1.32e-09	57.4
TRINITY_DN102687_c0_g1_i1.p3	P34125	30	120	64	4	15	128	335	440	5.71e-09	56.2
TRINITY_DN102735_c0_g1_i1.p1	Q9DCM4	34.884	86	53	1	25	110	21	103	2.32e-16	71.6
TRINITY_DN102706_c0_g1_i1.p1	Q9I2A0	56.489	131	57	0	1	131	29	159	9.81e-52	168
TRINITY_DN102689_c0_g1_i1.p1	A0CC46	45.192	312	155	6	84	388	82	384	6.35e-80	254
TRINITY_DN102742_c0_g1_i1.p1	Q8NG68	32.317	164	102	5	13	174	214	370	3.15e-23	99.4
TRINITY_DN102715_c0_g1_i1.p1	P0CAZ0	32.271	251	131	7	211	459	928	1141	6.42e-35	142
TRINITY_DN102719_c0_g1_i1.p1	Q7XJ53	38.462	117	72	0	2	118	63	179	1.21e-21	90.5
TRINITY_DN102696_c0_g1_i1.p1	P71000	31.496	127	87	0	18	144	22	148	6.27e-13	65.5
TRINITY_DN102723_c0_g1_i1.p3	Q9KX40	38.961	77	47	0	26	102	20	96	3.55e-10	59.3
TRINITY_DN135086_c0_g1_i1.p2	Q2PQH8	55.769	104	46	0	2	105	459	562	1.93e-34	127
TRINITY_DN135068_c0_g1_i1.p1	Q94900	34.884	86	49	3	43	123	41	124	4.65e-10	58.9
TRINITY_DN130541_c0_g1_i1.p1	Q66KL9	57.658	111	40	1	3	113	287	390	8.36e-42	144
TRINITY_DN130495_c0_g1_i1.p2	Q9LSA3	54	100	46	0	2	101	7	106	6.01e-36	121
TRINITY_DN130505_c0_g1_i1.p1	P32331	42.963	135	72	2	27	156	36	170	6.21e-28	108
TRINITY_DN130549_c0_g1_i1.p1	Q3Y416	37.5	208	100	7	1	190	125	320	3.07e-30	118
TRINITY_DN130499_c0_g1_i1.p1	Q68FQ0	55.508	236	105	0	1	236	68	303	3.4e-92	283
TRINITY_DN130552_c0_g1_i1.p1	Q9FZ81	44.444	90	48	1	18	107	139	226	1.81e-14	70.5
TRINITY_DN130528_c0_g1_i1.p2	A8ILK1	36.634	101	63	1	2	101	124	224	1.2e-17	79.3
TRINITY_DN130546_c0_g1_i1.p1	P0C8M8	63.158	114	41	1	1	113	143	256	1.22e-47	164
TRINITY_DN130476_c0_g1_i1.p2	O74431	32.727	110	73	1	3	111	527	636	1.8e-16	76.6
TRINITY_DN130462_c0_g1_i1.p1	Q8N8V2	40.708	226	127	4	5	229	17	236	1.59e-50	176
TRINITY_DN108383_c0_g1_i1.p3	Q9NRG4	30.108	93	57	3	8	97	17	104	2.91e-07	49.7
TRINITY_DN129201_c0_g1_i1.p1	Q9M2U3	23.967	242	168	6	10	246	135	365	1.78e-17	84.7
TRINITY_DN129237_c0_g1_i1.p1	Q9P2D7	38.053	113	57	4	6	113	1441	1545	8.83e-14	69.3
TRINITY_DN129168_c0_g1_i1.p1	P34611	42.105	152	84	3	2	151	666	815	1.23e-34	130
TRINITY_DN129179_c0_g1_i1.p1	B9DFR3	27.749	191	109	8	13	186	170	348	1.36e-09	61.2
TRINITY_DN129179_c0_g1_i1.p2	Q6DBP4	34.615	104	51	4	11	105	7	102	2.22e-07	50.4
TRINITY_DN129166_c0_g1_i1.p1	Q8TDX6	36.364	220	138	2	1	218	301	520	8.17e-43	155
TRINITY_DN129184_c0_g1_i1.p1	Q91YR5	37.097	124	72	1	3	126	11	128	5.99e-21	90.1
TRINITY_DN129206_c0_g1_i1.p1	Q28CU0	31.556	225	147	4	55	277	101	320	8.35e-28	114
TRINITY_DN129187_c0_g1_i1.p1	P41154	38.462	104	57	1	14	110	12	115	1.21e-16	77.4
TRINITY_DN129188_c0_g1_i1.p1	Q5RFT1	30.723	166	103	4	1	155	194	358	1.79e-15	75.1
TRINITY_DN129260_c0_g1_i1.p2	Q5EG47	50.376	133	66	0	1	133	25	157	6.24e-39	140
TRINITY_DN134257_c0_g1_i1.p1	Q4PE27	35.714	154	69	3	1	128	92	241	1.89e-26	106
TRINITY_DN134199_c0_g1_i1.p1	Q49ZB5	25	104	78	0	1	104	184	287	4.12e-09	57.8
TRINITY_DN149413_c0_g1_i1.p1	Q9VVH9	45.897	329	150	6	6	326	135	443	5.68e-87	281
TRINITY_DN149368_c0_g1_i1.p2	Q23TC8	47.692	130	68	0	4	133	6	135	3.45e-38	130
TRINITY_DN113292_c0_g1_i1.p1	Q80ZA4	43.363	113	61	2	1	110	2283	2395	2.39e-19	85.1
TRINITY_DN113345_c0_g1_i1.p1	Q5REY9	66.019	103	35	0	1	103	101	203	9.19e-50	161
TRINITY_DN113339_c0_g1_i1.p1	Q16Y34	44.961	129	67	2	1	126	62	189	7.19e-30	111
TRINITY_DN113351_c0_g1_i1.p1	P53197	38.318	107	64	2	6	110	369	475	1.06e-21	91.3
TRINITY_DN106425_c0_g1_i1.p1	Q9D845	24.715	263	160	8	11	254	140	383	4.16e-07	53.5
TRINITY_DN106406_c0_g1_i1.p2	Q2PFU1	54.867	113	46	2	10	117	9	121	1.15e-31	111
TRINITY_DN106449_c0_g1_i1.p1	A1K344	82.178	101	17	1	1	101	455	554	5.22e-51	172
TRINITY_DN106396_c0_g1_i1.p1	P0C8M8	43.443	122	57	4	10	122	471	589	1.93e-23	97.1
TRINITY_DN148651_c0_g1_i1.p1	Q7RJG2	28.079	203	133	3	23	212	282	484	5.15e-17	82
TRINITY_DN148651_c0_g1_i1.p2	O60285	39.726	146	83	2	19	162	60	202	3.81e-29	115
TRINITY_DN148633_c0_g1_i1.p1	Q5RLM2	31.522	184	122	4	64	244	3	185	6.01e-20	91.7
TRINITY_DN148575_c0_g1_i1.p1	Q9V011	55.263	38	17	0	146	183	620	657	4.25e-06	49.3
TRINITY_DN148575_c0_g1_i1.p4	Q20970	32.979	94	59	1	5	98	812	901	1.04e-06	48.9
TRINITY_DN148564_c0_g1_i1.p1	Q9VDY1	56.044	91	39	1	1	90	1245	1335	1.64e-28	110
TRINITY_DN148624_c0_g1_i1.p1	Q5ZJL4	33.333	102	66	2	1	100	90	191	9.58e-10	57.4
TRINITY_DN148640_c0_g1_i1.p2	D3ZBM7	36	75	46	2	24	98	129	201	6.73e-08	52
TRINITY_DN148616_c0_g1_i1.p1	Q0KDL6	72.381	105	29	0	10	114	3	107	3.23e-46	155
TRINITY_DN102903_c0_g1_i1.p1	Q28CY9	30.904	343	200	9	13	322	349	687	1.78e-40	153
TRINITY_DN102945_c0_g1_i1.p1	A0LXT1	39.831	118	70	1	5	122	92	208	9.77e-17	79.7
TRINITY_DN102895_c0_g1_i1.p1	Q54KM9	42.975	121	69	0	10	130	7	127	3.5e-32	115
TRINITY_DN102930_c0_g1_i1.p2	Q9UJT1	30.946	349	181	6	1	297	110	450	2.52e-51	177
TRINITY_DN102898_c0_g1_i1.p1	Q9H0C1	27.647	170	99	2	55	221	118	266	2.95e-13	73.2
TRINITY_DN131626_c0_g1_i1.p2	O74873	32.558	129	76	4	5	122	181	309	7.1e-13	67
TRINITY_DN131572_c0_g1_i1.p1	A0A172M468	27	100	64	1	11	101	32	131	4.33e-10	57.4
TRINITY_DN131642_c0_g1_i1.p1	Q3ZBL4	42.105	304	168	2	12	315	2	297	1e-70	224
TRINITY_DN131586_c0_g1_i1.p1	Q08CM4	44.643	56	28	1	82	137	614	666	9.86e-10	58.5
TRINITY_DN140828_c0_g1_i2.p1	Q7XR06	32.168	143	87	4	32	172	37	171	4.55e-13	68.6
TRINITY_DN140771_c0_g1_i1.p1	Q10075	39.091	110	61	1	11	114	142	251	5.39e-20	92
TRINITY_DN140851_c0_g1_i1.p1	Q05547	79.825	114	23	0	2	115	171	284	4.34e-66	204
TRINITY_DN140823_c0_g1_i1.p1	P35285	48.125	160	82	1	4	163	5	163	4.19e-50	162
TRINITY_DN130941_c0_g1_i1.p1	O15943	31.944	144	91	3	3	139	2479	2622	2.6e-18	83.2
TRINITY_DN130959_c0_g1_i1.p1	O65554	35.263	190	110	3	1	189	103	280	2.93e-33	127
TRINITY_DN130929_c0_g1_i1.p1	Q6R2W3	28.761	226	134	7	15	235	939	1142	2.17e-13	74.3
TRINITY_DN130884_c0_g1_i1.p1	O34812	43.478	161	88	3	10	167	122	282	2.25e-36	131
TRINITY_DN130922_c0_g1_i1.p1	Q8N573	34.337	166	101	5	260	421	707	868	1.17e-18	92
TRINITY_DN130870_c0_g1_i1.p1	Q6XDT4	39.08	87	53	0	43	129	43	129	9.91e-20	87
TRINITY_DN104070_c0_g1_i1.p1	Q76P07	37.778	90	54	1	20	107	9	98	3.48e-11	62
TRINITY_DN104082_c0_g1_i1.p1	Q9Y7M7	33.645	107	64	2	13	113	154	259	4.3e-08	52.8
TRINITY_DN104093_c0_g1_i1.p1	Q9XTG1	32.941	85	52	1	9	88	383	467	9.07e-07	50.4
TRINITY_DN104088_c0_g1_i1.p1	Q5SVZ6	36	75	44	1	37	107	1064	1138	1.36e-06	48.5
TRINITY_DN104120_c0_g1_i1.p1	Q54QB1	56.14	171	73	1	1	169	96	266	5.08e-67	211
TRINITY_DN104069_c0_g1_i1.p1	P57058	34.746	118	60	2	5	117	68	173	5.72e-14	70.1
TRINITY_DN104096_c0_g1_i1.p1	Q03277	26.904	197	121	6	27	207	408	597	3.47e-07	53.5
TRINITY_DN104084_c0_g1_i1.p1	B9M4V3	42.697	178	100	2	3	178	2	179	8.74e-51	164
TRINITY_DN152873_c0_g1_i1.p1	Q6A6L2	84.27	89	14	0	1	89	11	99	1.43e-49	155
TRINITY_DN152901_c0_g1_i1.p1	Q96M32	42.5	40	23	0	73	112	455	494	8.8e-06	46.6
TRINITY_DN152939_c0_g1_i1.p1	O46108	44.231	104	57	1	5	107	129	232	2.01e-25	100
TRINITY_DN146756_c0_g1_i1.p1	Q9VIE6	30.769	156	97	3	6	155	84	234	6.6e-14	71.2
TRINITY_DN146696_c0_g1_i1.p1	P0ADS6	26.174	149	106	1	21	169	27	171	1.51e-09	59.7
TRINITY_DN146686_c0_g1_i1.p1	Q23FE2	50.962	104	49	2	1	103	958	1060	4.87e-25	100
TRINITY_DN146680_c0_g1_i1.p1	Q9FF52	40.123	162	93	3	3	162	4	163	3.59e-34	120
TRINITY_DN146711_c0_g1_i1.p1	Q9FHA3	37.5	88	48	3	6	92	453	534	1.43e-09	59.7
TRINITY_DN146675_c0_g1_i1.p1	P80884	25.991	227	137	6	5	224	112	314	3.22e-15	77.4
TRINITY_DN146743_c0_g1_i1.p1	Q9LZ57	48.387	93	44	2	11	102	5	94	7.11e-19	78.2
TRINITY_DN146747_c0_g1_i1.p1	Q74Z23	26.846	149	73	4	2	124	147	285	5.17e-09	55.5
TRINITY_DN146725_c0_g1_i1.p1	P32986	33.88	183	100	7	22	200	6	171	1.74e-16	79
TRINITY_DN146705_c0_g1_i1.p1	B2RWS6	39.286	84	51	0	23	106	1069	1152	1.88e-12	70.9
TRINITY_DN146722_c0_g1_i1.p1	Q75AT3	25.874	143	86	4	1	135	297	427	1.42e-11	63.5
TRINITY_DN146757_c0_g1_i1.p1	O74362	51.613	93	45	0	2	94	155	247	3.93e-28	107
TRINITY_DN146674_c0_g1_i1.p1	Q54Y81	48.872	133	66	2	1	131	635	767	8.78e-32	121
TRINITY_DN103869_c0_g1_i1.p1	Q54DT1	32.663	199	108	9	7	194	273	456	2.85e-14	73.9
TRINITY_DN103882_c0_g1_i1.p1	O61307	62.222	180	68	0	1	180	1209	1388	7.44e-81	264
TRINITY_DN103932_c0_g1_i1.p1	Q6R2W3	42.742	124	70	1	1	123	933	1056	7.46e-30	115
TRINITY_DN103940_c0_g1_i1.p1	Q5XGS8	38.776	98	60	0	1	98	116	213	1.06e-15	74.7
TRINITY_DN103936_c0_g1_i1.p2	P46595	76.552	145	33	1	1	145	4	147	1.88e-82	241
TRINITY_DN103917_c0_g1_i1.p1	Q9UL36	44.792	96	51	1	39	134	193	286	2.24e-18	83.2
TRINITY_DN103946_c0_g1_i1.p1	P42836	27.083	144	82	2	1	121	132	275	4.43e-08	54.3
TRINITY_DN103865_c0_g1_i1.p1	Q5R328	33.333	129	76	6	26	145	54	181	9.42e-14	70.5
TRINITY_DN140624_c0_g1_i1.p1	Q9H0T7	29.31	116	71	3	1	105	95	210	1.71e-11	61.2
TRINITY_DN140644_c0_g1_i1.p1	Q6MGN8	38.971	136	83	0	13	148	331	466	5.39e-21	91.3
TRINITY_DN140602_c0_g1_i1.p1	A5FMV7	32.52	123	77	3	4	123	53	172	1.85e-15	71.6
TRINITY_DN140588_c0_g1_i1.p2	P15693	46.324	136	72	1	3	138	354	488	2.84e-36	134
TRINITY_DN140596_c0_g1_i1.p1	P0CAZ0	28.986	138	94	2	1	138	1008	1141	4.96e-18	84
TRINITY_DN113964_c0_g1_i1.p1	A5G2D2	56.436	101	44	0	14	114	29	129	6.45e-32	117
TRINITY_DN114003_c0_g1_i1.p1	P16423	36.296	135	80	4	8	139	920	1051	1.14e-13	70.1
TRINITY_DN113963_c0_g1_i1.p1	Q9FGM0	43.363	113	64	0	1	113	570	682	7.77e-26	103
TRINITY_DN104986_c0_g1_i1.p1	A0E7A5	66.917	133	44	0	2	134	192	324	2.41e-61	193
TRINITY_DN104963_c0_g1_i1.p1	Q8NDL9	29.032	155	87	9	1	139	61	208	5.51e-08	53.5
TRINITY_DN141829_c0_g1_i1.p1	Q22004	45.385	130	64	3	10	133	11	139	5.87e-32	115
TRINITY_DN141849_c0_g1_i1.p1	Q47944	55	80	35	1	1	80	218	296	1.4e-21	92.8
TRINITY_DN141826_c0_g1_i1.p1	Q9UL36	47.436	78	40	1	87	163	1722	1799	3.96e-16	78.2
TRINITY_DN141765_c0_g1_i1.p1	Q5ZKD1	28.767	146	92	3	1	136	45	188	5.73e-11	62
TRINITY_DN120129_c0_g1_i1.p1	O15090	41.333	75	43	1	54	127	127	201	1.95e-11	63.5
TRINITY_DN120088_c0_g1_i1.p1	O22467	31.651	218	113	7	8	190	19	235	5.65e-25	103
TRINITY_DN120077_c0_g1_i1.p1	Q9W0Y8	63.855	166	60	0	20	185	650	815	7.33e-58	198
TRINITY_DN120092_c0_g1_i1.p2	P39524	32.11	436	271	11	46	469	201	623	5.06e-55	202
TRINITY_DN120092_c0_g1_i1.p3	P98205	34.05	279	133	7	6	234	596	873	3.91e-37	147
TRINITY_DN120099_c0_g1_i1.p1	Q14432	39.645	169	80	8	9	164	309	468	1.79e-14	75.1
TRINITY_DN120093_c0_g1_i1.p1	Q5ZLN8	48.361	122	59	3	1	122	266	383	1.47e-29	114
TRINITY_DN120103_c0_g1_i1.p3	Q7ZUV2	26.891	119	86	1	2	119	108	226	3.08e-08	53.9
TRINITY_DN120101_c0_g1_i1.p1	Q6PN98	47.059	119	54	3	1	112	188	304	4.63e-26	102
TRINITY_DN120114_c0_g1_i1.p2	Q229Z6	46.154	156	84	0	14	169	47	202	2.32e-41	149
TRINITY_DN120114_c0_g1_i1.p3	Q229Z6	38.596	57	35	0	1	57	287	343	1.6e-10	59.7
TRINITY_DN120097_c0_g1_i1.p1	Q9U9A3	59.375	256	103	1	2	257	51	305	4.08e-117	340
TRINITY_DN120105_c0_g1_i1.p1	Q96PB1	26.136	176	98	5	138	312	89	233	7.1e-09	60.8
TRINITY_DN120070_c0_g1_i1.p1	A7S6A5	30.508	177	123	0	17	193	59	235	1.81e-26	108
TRINITY_DN102991_c0_g1_i1.p1	P20136	36.574	216	124	5	5	212	3	213	4.1e-32	119
TRINITY_DN103006_c0_g1_i1.p2	Q75JR3	63.636	110	40	0	2	111	165	274	8.25e-49	162
TRINITY_DN102961_c0_g1_i1.p1	Q15427	58.955	134	54	1	1	133	74	207	3.19e-50	170
TRINITY_DN102964_c0_g1_i1.p1	P36409	57.343	143	61	0	5	147	2	144	1.42e-58	183
TRINITY_DN103001_c0_g1_i1.p1	Q9H8X9	31.507	146	93	2	16	155	42	186	1.04e-18	85.1
TRINITY_DN102974_c0_g1_i1.p1	Q922K7	58.547	234	92	2	1	230	342	574	2.14e-91	288
TRINITY_DN102970_c0_g1_i1.p1	Q54Y32	43.511	131	71	3	21	149	631	760	1.67e-20	89.7
TRINITY_DN103005_c0_g1_i1.p1	Q80Z37	37.037	54	34	0	6	59	113	166	9e-07	48.9
TRINITY_DN103038_c0_g1_i1.p1	Q5E9T7	40.299	67	37	2	1	64	314	380	1.84e-06	49.3
TRINITY_DN102988_c0_g1_i1.p1	P04050	49.254	134	56	3	1	133	474	596	1.9e-35	132
TRINITY_DN149183_c0_g1_i1.p1	P61517	42.342	111	63	1	2	112	88	197	3.93e-25	97.4
TRINITY_DN149176_c0_g1_i1.p1	P42665	51.064	47	22	1	19	64	32	78	1.12e-07	51.2
TRINITY_DN149234_c0_g1_i1.p1	A0A161IUT7	48.739	119	59	1	1	119	413	529	3.42e-34	127
TRINITY_DN116056_c0_g1_i1.p2	A8XW88	56.579	152	66	0	4	155	50	201	1.32e-55	181
TRINITY_DN116059_c0_g1_i1.p1	Q63170	24.742	194	120	5	1	170	3173	3364	2.86e-15	75.9
TRINITY_DN115988_c0_g1_i1.p1	F4J6F6	37.097	124	60	2	4	127	888	993	1.78e-17	80.5
TRINITY_DN115413_c0_g1_i1.p1	Q8IVF4	54.762	252	106	3	2	251	2709	2954	1.03e-85	281
TRINITY_DN115413_c0_g1_i1.p2	Q9SMH3	52.885	104	47	1	1	102	2718	2821	4.03e-31	118
TRINITY_DN115392_c0_g1_i1.p1	P22128	47.337	169	88	1	1	169	3	170	3.82e-55	176
TRINITY_DN115380_c0_g1_i1.p1	Q9EQF5	54.93	142	64	0	2	143	191	332	2.3e-49	168
TRINITY_DN115439_c0_g1_i1.p1	Q2UBZ5	48.039	102	52	1	4	105	11	111	2.04e-23	96.3
TRINITY_DN115428_c0_g1_i1.p1	Q8LDW6	25	320	180	14	2	299	7	288	7.08e-13	71.2
TRINITY_DN115537_c0_g1_i1.p1	Q8I4T1	38.636	132	81	0	13	144	6	137	5.87e-30	112
TRINITY_DN115487_c0_g1_i1.p1	Q501Q9	60.55	109	41	1	1	107	152	260	2.17e-41	146
TRINITY_DN115534_c0_g1_i1.p1	O61307	35.326	184	118	1	2	185	2100	2282	3.66e-31	122
TRINITY_DN115481_c0_g1_i1.p1	Q9FJL0	55.789	95	42	0	8	102	21	115	7.03e-30	114
TRINITY_DN100658_c0_g1_i1.p1	P00787	54.043	235	105	3	1	233	95	328	2.19e-87	265
TRINITY_DN100569_c0_g1_i1.p1	P33296	38.636	132	78	2	6	134	6	137	1.06e-27	105
TRINITY_DN100615_c0_g1_i1.p1	Q9HEH1	36.522	115	59	2	55	155	561	675	2.32e-11	63.9
TRINITY_DN100636_c0_g1_i1.p1	Q1RIN4	48.315	89	42	2	30	118	45	129	6.62e-22	88.6
TRINITY_DN100612_c0_g1_i1.p1	Q8K2H6	53.939	165	70	2	22	186	23	181	9.25e-59	184
TRINITY_DN100657_c0_g1_i1.p1	P81435	38.843	121	71	2	1	119	43	162	1.21e-20	88.2
TRINITY_DN100562_c0_g1_i1.p1	Q4R930	42.553	94	54	0	1	94	40	133	1.14e-19	81.6
TRINITY_DN100565_c0_g1_i1.p1	P14785	39.56	91	53	1	130	220	236	324	1.01e-14	75.5
TRINITY_DN100616_c0_g1_i1.p1	Q28CU0	35.878	262	156	6	49	305	66	320	1.83e-35	135
TRINITY_DN100567_c0_g1_i1.p1	O15498	34	100	61	1	14	113	43	137	4.68e-10	57.4
TRINITY_DN112059_c0_g1_i1.p1	O23561	48.571	105	53	1	11	115	7	110	3.61e-32	114
TRINITY_DN111983_c0_g1_i1.p1	Q1ZXD9	23.881	201	91	6	13	167	273	457	6.95e-07	51.2
TRINITY_DN112028_c0_g1_i1.p3	Q9SWE7	28.643	199	127	4	35	231	44	229	8.22e-16	76.6
TRINITY_DN111966_c0_g1_i1.p1	Q2EI20	38.554	83	50	1	44	125	318	400	1.8e-16	77.4
TRINITY_DN112034_c0_g1_i1.p1	B5F0K5	34.375	288	157	10	6	265	119	402	2.14e-30	121
TRINITY_DN112046_c0_g1_i1.p1	P28178	39.785	93	53	1	8	97	328	420	2.91e-15	72.8
TRINITY_DN111961_c0_g1_i1.p1	Q7S6S4	48.276	58	30	0	83	140	55	112	1.16e-10	58.9
TRINITY_DN111979_c0_g1_i1.p1	Q04592	29.936	157	87	6	2	138	718	871	2.68e-07	51.6
TRINITY_DN117963_c0_g1_i1.p1	P16925	54.118	85	36	1	14	98	18	99	2.6e-27	104
TRINITY_DN104850_c0_g1_i1.p1	Q8G0E8	27.778	198	111	7	1	187	293	469	4.31e-07	52.4
TRINITY_DN116622_c0_g1_i1.p1	P86221	98.214	112	2	0	1	112	13	124	6.08e-78	234
TRINITY_DN116596_c0_g1_i1.p1	Q9Y239	31.373	153	85	5	1	133	733	885	3.75e-11	62.4
TRINITY_DN119989_c0_g1_i1.p1	Q96M98	44.186	43	24	0	117	159	56	98	1.42e-06	49.7
TRINITY_DN119996_c0_g1_i1.p1	P35875	34.043	94	54	2	83	168	111	204	2.95e-06	50.4
TRINITY_DN120029_c0_g1_i1.p1	O43447	64.74	173	59	1	4	176	7	177	7.68e-79	234
TRINITY_DN120011_c0_g1_i1.p1	Q7T0P4	48.708	271	139	0	2	272	31	301	3.83e-96	292
TRINITY_DN120039_c0_g1_i1.p1	Q5ZM74	42.857	42	24	0	126	167	151	192	3.25e-06	49.7
TRINITY_DN120030_c0_g1_i1.p1	Q84K11	30.612	98	68	0	172	269	5	102	2.92e-07	54.7
TRINITY_DN119963_c0_g1_i1.p1	Q5UP73	37.059	170	103	1	1	170	100	265	2.33e-31	117
TRINITY_DN120052_c0_g1_i1.p1	P28178	53.289	152	66	4	1	149	264	413	2.83e-49	167
TRINITY_DN120052_c0_g1_i1.p2	P34102	39.64	111	67	0	23	133	483	593	1.09e-24	101
TRINITY_DN120043_c0_g1_i1.p1	Q6WQ42	33.758	157	91	6	1	153	1141	1288	5.67e-17	80.1
TRINITY_DN120056_c0_g1_i1.p1	B8A4F4	29.206	315	175	11	9	318	688	959	1.7e-28	119
TRINITY_DN120037_c0_g1_i1.p1	O76054	26.768	198	122	5	3	185	58	247	1.41e-10	63.5
TRINITY_DN119968_c0_g1_i1.p1	O00507	25.847	236	133	4	20	216	1505	1737	1.76e-16	80.9
TRINITY_DN120015_c0_g1_i1.p1	A0A0P0XB70	60.14	143	57	0	20	162	14	156	7.55e-62	190
TRINITY_DN120003_c0_g1_i1.p1	O14340	32.275	378	229	11	87	457	935	1292	5.42e-57	207
TRINITY_DN120038_c0_g1_i1.p1	Q8C753	38.372	86	51	2	2	85	1041	1126	2.23e-07	56.6
TRINITY_DN114741_c0_g1_i1.p1	P29691	81.061	132	25	0	1	132	721	852	1e-71	232
TRINITY_DN114718_c0_g1_i1.p1	B3L230	48.515	202	103	1	6	207	9	209	1.1e-68	215
TRINITY_DN114706_c0_g1_i1.p1	Q64337	35.345	116	51	5	228	334	120	220	2.99e-09	62
TRINITY_DN114665_c0_g1_i1.p1	Q8L7A9	39.86	143	83	2	2	142	18	159	5.86e-24	99.8
TRINITY_DN105130_c0_g1_i1.p1	P09226	45.876	194	89	4	10	187	18	211	1.73e-51	167
TRINITY_DN105097_c0_g1_i1.p1	G5EBR3	28.448	116	83	0	32	147	265	380	2.91e-11	63.5
TRINITY_DN105160_c0_g1_i1.p1	O59751	61.224	98	37	1	7	104	291	387	1.48e-32	122
TRINITY_DN105128_c0_g1_i1.p1	Q9W0M7	38.144	97	59	1	11	106	383	479	1.84e-16	76.6
TRINITY_DN146000_c0_g1_i1.p1	P40407	37.995	379	219	7	21	392	45	414	4.36e-78	249
TRINITY_DN145996_c0_g1_i1.p1	Q95M75	28.502	207	131	6	83	284	125	319	5.07e-14	75.9
TRINITY_DN145987_c0_g1_i1.p1	Q09568	35.429	175	104	5	1	169	411	582	4.09e-24	102
TRINITY_DN145979_c0_g1_i1.p1	Q5SVZ6	26.37	292	191	6	127	404	471	752	6.94e-22	103
TRINITY_DN146021_c0_g1_i1.p2	Q8ZWC4	45.946	74	37	1	18	91	156	226	3.13e-11	61.6
TRINITY_DN146005_c0_g1_i1.p1	Q9DC37	28.346	127	84	4	7	130	41	163	1.42e-06	49.7
TRINITY_DN145977_c0_g1_i1.p1	Q9PFB2	47.692	65	33	1	34	97	71	135	4.27e-12	61.2
TRINITY_DN145977_c0_g1_i1.p2	Q87AD3	35.135	74	46	2	27	99	2	74	9.96e-07	47
TRINITY_DN145997_c0_g1_i1.p1	Q9D9M5	37.321	209	121	5	4	203	1	208	5.51e-42	144
TRINITY_DN146042_c0_g1_i1.p1	B6SFA4	32.824	131	75	3	8	125	533	663	3.08e-15	73.9
TRINITY_DN151993_c0_g1_i1.p1	Q9P241	50.725	69	32	1	31	97	386	454	1.57e-12	65.1
TRINITY_DN137971_c0_g1_i1.p1	Q9V9A7	68.932	206	63	1	1	205	89	294	6.51e-98	298
TRINITY_DN137984_c0_g1_i1.p1	Q7SYV1	25.405	185	128	4	13	187	6	190	5.84e-06	49.3
TRINITY_DN138037_c0_g1_i1.p2	B2GV17	49.057	106	54	0	1	106	424	529	1.61e-31	119
TRINITY_DN138055_c0_g1_i1.p1	P41413	29.054	148	76	6	1	146	1281	1401	2.48e-07	52
TRINITY_DN137976_c0_g1_i1.p1	P23396	83.539	243	38	1	6	248	1	241	2.42e-146	411
TRINITY_DN138036_c0_g1_i1.p2	Q9DC37	30.534	131	83	6	2	130	51	175	3.12e-06	48.9
TRINITY_DN116360_c0_g1_i1.p2	Q9FG38	35.714	98	52	4	8	96	26	121	1.7e-06	47.8
TRINITY_DN137695_c0_g1_i1.p1	Q6IRL9	51.087	184	55	3	1	184	58	206	6.1e-58	190
TRINITY_DN137695_c0_g1_i1.p2	O42227	46.875	128	67	1	1	128	245	371	1.98e-37	135
TRINITY_DN137740_c0_g1_i1.p1	B2T641	45.556	90	49	0	1	90	114	203	5.09e-21	86.3
TRINITY_DN137698_c0_g1_i1.p1	Q27171	50.845	592	281	3	1	585	915	1503	0	610
TRINITY_DN137752_c0_g1_i1.p1	Q8WUU4	52.941	51	24	0	154	204	233	283	9.42e-10	60.8
TRINITY_DN137750_c0_g1_i1.p1	Q9VN91	36.082	97	60	2	9	103	57	153	3.4e-09	55.8
TRINITY_DN137709_c0_g1_i1.p1	O59952	34.416	154	96	4	61	213	80	229	5.68e-21	91.3
TRINITY_DN137676_c0_g1_i1.p1	Q9JM13	33.333	87	52	2	46	126	209	295	5.09e-07	50.1
TRINITY_DN137668_c0_g1_i1.p1	P19515	38.532	218	115	10	14	218	131	342	1.34e-33	127
TRINITY_DN137726_c0_g1_i1.p1	A4IIC5	25.714	105	74	1	1	101	186	290	3.66e-07	49.7
TRINITY_DN137685_c0_g1_i1.p1	Q9US14	28.846	156	72	6	1	139	4	137	6.4e-12	64.3
TRINITY_DN137716_c0_g1_i1.p1	P35571	45.192	104	52	2	8	111	374	472	1.3e-18	83.2
TRINITY_DN137716_c0_g1_i1.p2	Q54QC1	33.684	95	57	1	1	95	176	264	5.99e-09	54.7
TRINITY_DN151379_c0_g1_i1.p3	P9WIW8	57.843	102	39	1	2	103	218	315	1e-28	111
TRINITY_DN142536_c0_g1_i1.p1	Q6ZR08	72.414	116	24	1	2	117	1187	1294	2.14e-52	179
TRINITY_DN142488_c0_g1_i1.p1	C7LYP7	71.681	113	32	0	1	113	66	178	2.61e-52	168
TRINITY_DN112542_c0_g1_i1.p1	Q10142	26.515	132	83	3	116	233	183	314	1.5e-06	51.6
TRINITY_DN112514_c0_g1_i1.p2	O95789	37.288	118	73	1	1	118	1072	1188	3e-22	93.6
TRINITY_DN112516_c0_g1_i1.p1	Q8R0F9	26.749	243	150	12	64	285	35	270	1.11e-09	62.4
TRINITY_DN112545_c0_g1_i1.p1	Q64442	46.789	109	58	0	2	110	248	356	1.22e-29	112
TRINITY_DN112511_c0_g1_i1.p1	Q75JP5	35.338	133	67	4	23	138	793	923	1.06e-07	53.1
TRINITY_DN112472_c0_g1_i1.p1	F8WLE0	53.913	115	50	2	4	116	58	171	2.14e-35	130
TRINITY_DN112550_c0_g1_i1.p2	Q5RF33	30.345	145	91	5	24	164	86	224	2.21e-11	63.5
TRINITY_DN112526_c0_g1_i1.p1	Q54RV9	49.068	161	80	2	2	160	188	348	9.76e-50	170
TRINITY_DN112522_c0_g1_i1.p1	O34779	34.054	185	74	6	15	194	5	146	4.18e-20	87.8
TRINITY_DN112504_c0_g1_i1.p1	Q9LD90	62.941	170	63	0	1	170	234	403	3.34e-79	248
TRINITY_DN112489_c0_g1_i1.p1	Q99L20	31.496	127	84	2	1	126	50	174	1.79e-13	69.3
TRINITY_DN112492_c0_g1_i1.p1	Q940B8	67.961	103	30	1	5	107	423	522	5.5e-41	146
TRINITY_DN141269_c0_g1_i2.p2	P51646	53.636	110	50	1	1	110	10	118	7.28e-38	128
TRINITY_DN141286_c0_g1_i1.p1	P0A2F4	58.252	103	42	1	2	103	1	103	1.42e-35	122
TRINITY_DN141277_c0_g1_i1.p2	Q9FIF3	64.348	115	40	1	1	114	61	175	3.1e-46	150
TRINITY_DN141360_c0_g1_i1.p1	Q99394	24.516	155	99	6	42	187	89	234	3.81e-06	49.7
TRINITY_DN141313_c0_g1_i1.p1	P32495	57.576	99	42	0	15	113	27	125	8.81e-34	118
TRINITY_DN132762_c0_g1_i1.p1	P43524	40.426	47	28	0	62	108	412	458	7.86e-06	46.2
TRINITY_DN132829_c0_g1_i1.p1	Q26537	92.593	108	8	0	1	108	107	214	6.64e-70	210
TRINITY_DN145893_c0_g1_i1.p1	P28075	68.932	206	64	0	62	267	53	258	3.34e-106	311
TRINITY_DN145882_c0_g1_i1.p1	P34098	41.801	433	239	6	14	445	15	435	2.42e-117	372
TRINITY_DN145892_c0_g1_i1.p1	G5EC63	40.55	291	170	2	2	290	26	315	1.71e-73	232
TRINITY_DN145946_c0_g1_i1.p1	P20825	46.957	115	56	1	2	111	238	352	6.28e-32	120
TRINITY_DN145889_c0_g1_i1.p2	Q93VB2	40.909	286	158	3	1	276	125	409	3.42e-71	228
TRINITY_DN145941_c0_g1_i1.p1	A8IEF3	46.926	309	155	3	1	306	42	344	1.93e-98	296
TRINITY_DN145925_c0_g1_i1.p1	Q9ESF4	27.869	244	171	3	8	248	104	345	5.37e-25	104
TRINITY_DN145942_c0_g1_i1.p2	Q8L796	28.571	119	80	3	5	121	50	165	3.17e-07	50.8
TRINITY_DN145910_c0_g1_i1.p2	O04658	67.677	99	32	0	1	99	280	378	1.02e-41	145
TRINITY_DN145900_c0_g1_i1.p1	Q27YU0	42.697	89	51	0	16	104	571	659	1.56e-16	76.6
TRINITY_DN145886_c0_g1_i1.p1	Q9NJU9	50	98	49	0	3	100	268	365	1.34e-25	102
TRINITY_DN145904_c0_g1_i1.p1	Q6GQA1	45.783	83	42	1	22	101	15	97	1.27e-17	75.9
TRINITY_DN145876_c0_g1_i1.p1	Q8BSY0	38.793	116	67	2	6	117	619	734	2.1e-20	90.9
TRINITY_DN145881_c0_g1_i1.p1	Q67YS6	40.708	113	47	5	1	112	114	207	3.28e-17	78.6
TRINITY_DN145909_c0_g1_i1.p1	Q8RX86	53.369	371	163	5	13	381	30	392	1.38e-139	406
TRINITY_DN145902_c0_g1_i1.p1	Q9UTK0	34.831	89	48	2	1	89	227	305	5.33e-13	66.6
TRINITY_DN148456_c0_g1_i1.p1	Q9UTG4	54.128	109	47	1	2	110	4	109	4.15e-36	122
TRINITY_DN148377_c0_g1_i1.p1	F1MWM0	29.67	91	64	0	8	98	1693	1783	1.41e-08	53.9
TRINITY_DN148382_c0_g1_i1.p1	P08907	48.701	154	76	2	1	151	9	162	1.84e-43	150
TRINITY_DN124591_c0_g1_i1.p1	Q9HGP4	27.66	141	97	2	16	156	230	365	1.84e-15	76.3
TRINITY_DN124592_c0_g1_i1.p1	Q9HCK4	43.333	120	67	1	2	120	386	505	2.53e-23	97.4
TRINITY_DN124631_c0_g1_i1.p1	Q6P4S6	34.483	87	55	2	1	86	226	311	2.91e-12	64.7
TRINITY_DN124570_c0_g1_i1.p1	Q9ULI1	31.579	95	61	1	1	95	857	947	3.1e-09	55.8
TRINITY_DN124609_c0_g1_i1.p1	O97313	36.398	261	162	2	1	258	1	260	1.66e-44	154
TRINITY_DN112932_c0_g1_i1.p1	Q8YFI5	51.389	72	35	0	25	96	504	575	1.12e-17	79.7
TRINITY_DN112877_c0_g1_i1.p1	Q96P44	47.586	145	76	0	96	240	581	725	6.99e-24	104
TRINITY_DN112877_c0_g1_i1.p2	Q8CQD9	42.453	106	61	0	2	107	1302	1407	4.28e-13	68.2
TRINITY_DN112931_c0_g1_i1.p1	Q5XK85	50.769	65	31	1	1	64	1067	1131	2.46e-12	64.7
TRINITY_DN112897_c0_g1_i1.p1	Q6CXB7	25.893	224	134	6	4	198	257	477	4.78e-14	73.2
TRINITY_DN112902_c0_g1_i1.p1	P20595	75.472	159	39	0	1	159	390	548	5.07e-78	246
TRINITY_DN112924_c0_g1_i1.p1	Q9R0J8	72.277	101	28	0	1	101	43	143	4.19e-49	163
TRINITY_DN112891_c0_g1_i2.p2	Q8T664	50	128	57	1	1	128	136	256	8.3e-37	134
TRINITY_DN112907_c0_g1_i1.p1	Q39173	36.216	185	114	4	9	191	156	338	3.39e-29	114
TRINITY_DN112943_c0_g1_i1.p1	Q8KA30	32.692	104	56	3	1	103	315	405	1.22e-07	51.2
TRINITY_DN112925_c0_g1_i1.p1	A1CKJ0	42.241	116	67	0	7	122	350	465	8.35e-26	107
TRINITY_DN137044_c0_g1_i1.p1	Q84QC0	26.289	194	137	4	39	230	94	283	1.05e-13	71.6
TRINITY_DN136993_c0_g1_i1.p1	P05131	42.5	120	69	0	1	120	232	351	7.6e-31	115
TRINITY_DN137056_c0_g1_i1.p1	Q6C3J2	47.748	111	57	1	3	112	154	264	2.78e-31	116
TRINITY_DN136968_c0_g1_i1.p1	P04323	36.364	99	59	1	1	99	530	624	1.21e-16	77.4
TRINITY_DN136974_c0_g1_i1.p2	P54408	65.289	121	40	1	1	119	439	559	1.9e-47	162
TRINITY_DN136971_c0_g1_i1.p1	Q6NRF1	22.837	416	256	14	4	368	63	464	1.11e-10	67.8
TRINITY_DN136971_c0_g1_i1.p3	Q6NRI0	40.741	81	45	3	15	93	9	88	1.27e-08	55.5
TRINITY_DN137048_c0_g1_i1.p1	Q9DBU5	41.026	78	37	2	23	97	584	655	6.47e-13	66.2
TRINITY_DN137031_c0_g1_i1.p1	Q64395	34.426	122	77	1	20	141	1	119	1.41e-16	75.9
TRINITY_DN137055_c0_g1_i1.p1	Q8RX88	27.528	178	123	4	10	183	3	178	1.76e-15	76.6
TRINITY_DN137047_c0_g1_i1.p1	Q9I3D8	25.758	132	97	1	13	143	51	182	7.98e-08	52.8
TRINITY_DN137037_c0_g1_i1.p1	Q2KI83	27.17	265	141	11	10	239	11	258	1.05e-11	67.4
TRINITY_DN136981_c0_g1_i1.p1	Q3UGM2	43.697	119	66	1	1	119	662	779	2.46e-29	114
TRINITY_DN137041_c0_g1_i1.p1	Q3V0Q1	61.165	103	40	0	9	111	1205	1307	3.06e-44	155
TRINITY_DN136972_c0_g1_i1.p1	Q8K097	30.172	116	80	1	4	119	187	301	8.9e-09	54.7
TRINITY_DN136976_c0_g1_i1.p1	Q9FMP5	31.061	132	72	7	140	255	198	326	2.82e-06	51.6
TRINITY_DN137057_c0_g1_i1.p1	Q8R307	32.143	280	156	7	3	277	722	972	1.88e-33	132
TRINITY_DN137013_c0_g1_i1.p1	Q6NN55	26.471	102	73	2	20	120	57	157	3.16e-06	48.1
TRINITY_DN137017_c0_g1_i1.p1	Q5RCP7	33	400	244	7	2	377	259	658	1.29e-65	223
TRINITY_DN137019_c0_g1_i1.p1	Q9XG77	48.544	103	53	0	1	103	79	181	1.17e-30	111
TRINITY_DN115111_c0_g1_i1.p1	Q70Z17	32.544	169	103	6	24	186	55	218	1.37e-08	58.5
TRINITY_DN115069_c0_g1_i1.p1	Q7TSP2	54.225	142	63	2	16	156	164	304	1.76e-40	147
TRINITY_DN115095_c0_g1_i1.p1	P15799	26.126	111	73	3	26	127	19	129	8.81e-06	46.6
TRINITY_DN115079_c0_g1_i1.p1	Q9BZC7	50	100	48	1	28	127	995	1092	1.07e-24	100
TRINITY_DN115073_c0_g1_i1.p2	Q6Q473	30.702	114	57	5	9	122	561	652	8.9e-06	46.6
TRINITY_DN115061_c0_g1_i1.p1	B2A7A8	43.333	120	64	3	2	119	66	183	7.57e-24	93.6
TRINITY_DN115137_c0_g1_i1.p1	Q148W0	39.273	275	159	5	10	280	87	357	1.47e-55	196
TRINITY_DN115150_c0_g1_i1.p2	O77448	35.028	177	82	3	1	144	592	768	1.95e-25	103
TRINITY_DN115126_c0_g1_i1.p1	Q9SWQ9	25.439	114	82	1	42	155	287	397	3.35e-07	52
TRINITY_DN134997_c0_g1_i1.p1	A9BDD9	71.186	118	33	1	1	117	105	222	1.4e-51	173
TRINITY_DN135020_c0_g1_i1.p1	Q55DV9	63.889	108	39	0	1	108	277	384	1.87e-43	148
TRINITY_DN149486_c0_g1_i1.p1	Q0WW26	40	160	94	2	1	158	86	245	9.57e-31	119
TRINITY_DN149466_c0_g1_i1.p2	Q54ET6	31.356	118	75	4	1	117	2191	2303	1.26e-08	54.7
TRINITY_DN149504_c0_g1_i1.p1	Q9NQC8	57.419	155	66	0	15	169	60	214	6.43e-61	193
TRINITY_DN149521_c0_g1_i1.p1	P20114	43.434	99	55	1	7	104	93	191	4.51e-21	88.6
TRINITY_DN149516_c0_g1_i1.p1	P0CD61	50.571	350	154	5	42	373	48	396	1.45e-111	335
TRINITY_DN103636_c0_g1_i1.p1	Q7KHG2	53.448	116	46	2	320	429	1127	1240	8.95e-32	132
TRINITY_DN103631_c0_g1_i1.p1	Q39565	45.455	209	102	3	1	204	287	488	1.34e-53	187
TRINITY_DN103634_c0_g1_i1.p2	Q8K083	47.059	68	33	1	25	92	113	177	1.03e-13	68.6
TRINITY_DN103584_c0_g1_i1.p1	I0IUP3	50.664	452	202	7	72	515	50	488	1.96e-153	461
TRINITY_DN103648_c0_g1_i1.p1	P61871	33.202	253	152	8	40	283	143	387	7.3e-32	124
TRINITY_DN103574_c0_g1_i1.p1	P45018	44.954	109	58	2	1	107	161	269	7.09e-24	98.6
TRINITY_DN103587_c0_g1_i1.p1	Q9IBG7	29.897	97	65	1	39	132	21	117	6.26e-08	53.1
TRINITY_DN103568_c0_g1_i1.p1	Q62925	28.155	103	70	3	6	107	291	390	1.22e-09	58.2
TRINITY_DN103660_c0_g1_i1.p1	A8XW88	38.636	132	77	1	26	157	52	179	2.08e-25	102
TRINITY_DN103589_c0_g1_i1.p1	Q8BV79	38.168	131	70	3	15	134	1461	1591	1.14e-17	81.3
TRINITY_DN112248_c0_g1_i1.p1	Q9CAU7	32.402	179	105	6	4	178	160	326	5.19e-19	87.4
TRINITY_DN112186_c0_g1_i1.p1	Q94900	41.784	213	51	9	1	204	308	456	3.38e-32	124
TRINITY_DN112178_c0_g1_i1.p1	P05552	32.979	94	54	2	1	94	21	105	1.61e-07	54.7
TRINITY_DN112199_c0_g1_i1.p1	P0C1J2	50.505	99	47	1	1	99	96	192	2.01e-28	110
TRINITY_DN112245_c0_g1_i1.p1	Q7T3A4	46.809	188	100	0	9	196	9	196	1.74e-54	175
TRINITY_DN112182_c0_g1_i1.p1	Q91VC3	75	108	27	0	1	108	188	295	6.19e-56	181
TRINITY_DN112223_c0_g1_i1.p2	P40974	38.235	102	45	2	6	107	16	99	8.47e-12	63.5
TRINITY_DN112216_c0_g1_i1.p1	Q9N4V4	37.795	127	76	3	5	130	112	236	1.7e-17	79
TRINITY_DN112208_c0_g1_i1.p1	Q8C9S8	39.64	111	46	8	15	110	29	133	3.91e-11	61.2
TRINITY_DN112244_c0_g1_i1.p1	Q91XT5	46.983	232	121	2	1	231	11	241	6.65e-73	234
TRINITY_DN112213_c0_g1_i1.p1	Q01525	49.791	239	115	4	4	238	4	241	5.02e-78	238
TRINITY_DN112214_c0_g1_i1.p1	Q5RA75	35.345	116	72	2	13	126	859	973	1.3e-16	78.2
TRINITY_DN109079_c0_g1_i1.p1	Q1W375	66.429	140	47	0	1	140	105	244	1.35e-67	208
TRINITY_DN123634_c0_g1_i1.p1	Q8W490	43.011	93	49	1	3	91	264	356	6.96e-17	77.4
TRINITY_DN123561_c0_g1_i1.p1	Q86L05	32.864	213	138	2	3	212	1	211	4.87e-33	121
TRINITY_DN123654_c0_g1_i1.p1	F4JNX3	31.818	110	68	3	7	109	150	259	1.19e-10	60.5
TRINITY_DN123632_c0_g1_i1.p1	Q07352	46.269	67	34	1	1	67	119	183	1.13e-13	67.8
TRINITY_DN123585_c0_g1_i1.p1	Q8NCM8	77.037	135	27	2	1	135	1943	2073	1.5e-63	212
TRINITY_DN132327_c0_g1_i1.p1	P11388	56.637	113	49	0	1	113	787	899	3.06e-38	139
TRINITY_DN132291_c0_g1_i1.p1	Q6NJF6	52.096	167	68	2	8	174	196	350	3.07e-48	170
TRINITY_DN122847_c0_g1_i1.p1	P50404	42.188	64	34	3	26	88	311	372	2.1e-07	50.8
TRINITY_DN122817_c0_g1_i1.p1	Q55EQ3	24.737	190	141	2	25	213	28	216	2.73e-12	68.6
TRINITY_DN122810_c0_g1_i1.p1	P25251	53.659	205	88	5	1	202	115	315	8.21e-67	211
TRINITY_DN122849_c0_g1_i1.p2	O35942	35.106	94	61	0	8	101	3	96	3.57e-13	66.6
TRINITY_DN122772_c0_g1_i1.p1	Q54C45	38.614	101	56	4	10	104	83	183	1.25e-12	63.9
TRINITY_DN111927_c0_g1_i1.p1	Q8INF0	66.216	148	49	1	1	148	131	277	5.85e-65	217
TRINITY_DN111903_c0_g1_i1.p1	O55737	56.452	62	27	0	4	65	74	135	4.26e-19	79.7
TRINITY_DN111884_c0_g1_i1.p1	P0DPW5	39.726	73	35	1	36	108	29	92	7.5e-09	53.1
TRINITY_DN111953_c0_g1_i1.p2	Q1RLU9	37.143	105	61	4	1	102	112	214	7.44e-14	68.9
TRINITY_DN111954_c0_g1_i1.p1	O97067	48.485	132	61	2	59	190	62	186	8.08e-35	124
TRINITY_DN111939_c0_g1_i1.p1	Q7Z3E5	41.463	123	62	2	1	113	60	182	1.3e-22	95.5
TRINITY_DN111893_c0_g1_i1.p2	P18077	63.889	108	39	0	34	141	3	110	1.68e-46	149
TRINITY_DN111936_c0_g1_i1.p2	Q8NF37	38.75	80	47	1	5	84	164	241	3.43e-12	64.3
TRINITY_DN111923_c0_g1_i1.p1	P22589	25.325	154	92	3	1	152	5	137	2.13e-08	54.7
TRINITY_DN111902_c0_g1_i1.p1	Q8L7I4	31.481	108	68	2	1	107	73	175	9.76e-10	57
TRINITY_DN111934_c0_g1_i1.p3	P05186	47.244	127	63	3	3	127	34	158	6.78e-28	109
TRINITY_DN130965_c0_g1_i1.p1	Q0IH24	39.695	131	79	0	2	132	8	138	6.22e-27	104
TRINITY_DN130990_c0_g1_i1.p1	Q20082	30.864	81	47	2	78	158	202	273	7.21e-06	47.8
TRINITY_DN131006_c0_g1_i1.p1	P10719	63.265	196	63	1	1	196	33	219	2.02e-79	248
TRINITY_DN131029_c0_g1_i1.p3	Q54TA5	31.667	60	41	0	32	91	577	636	4.07e-07	49.7
TRINITY_DN126320_c0_g1_i1.p2	Q91233	52.5	120	57	0	1	120	505	624	6.96e-38	137
TRINITY_DN101443_c0_g1_i1.p1	Q5RB02	39.683	126	70	1	1	120	79	204	1.19e-23	97.1
TRINITY_DN101458_c0_g1_i1.p1	E2RBS6	28.283	396	257	12	29	408	110	494	1.03e-30	127
TRINITY_DN101414_c0_g1_i1.p1	Q9UQB9	40.891	247	142	3	1	245	49	293	2.93e-60	195
TRINITY_DN101430_c0_g1_i1.p2	Q11179	53.333	90	42	0	12	101	177	266	3e-27	107
TRINITY_DN101379_c0_g1_i1.p1	P23811	45.299	117	55	2	10	122	142	253	1.13e-24	99.8
TRINITY_DN101406_c0_g1_i1.p1	Q9BDT0	48.75	160	80	1	1	160	41	198	1.68e-44	156
TRINITY_DN101425_c0_g1_i1.p1	P36887	39.344	183	108	2	7	189	102	281	2.94e-41	145
TRINITY_DN101399_c0_g1_i1.p1	A5D6R3	43.609	133	71	2	1	130	315	446	7.09e-27	107
TRINITY_DN101437_c0_g1_i1.p1	Q9QZ05	43.103	116	65	1	2	117	576	690	1.55e-19	88.6
TRINITY_DN101371_c0_g1_i1.p1	Q9D534	29.286	140	91	3	148	287	18	149	7.5e-13	68.6
TRINITY_DN101385_c0_g1_i1.p1	B2B4I8	27.778	126	86	3	8	130	414	537	6.25e-10	59.7
TRINITY_DN101386_c0_g1_i1.p1	Q6PFQ0	38.017	121	66	3	1	119	234	347	2.62e-20	88.2
TRINITY_DN101392_c0_g1_i1.p1	A4IHR1	69.13	230	71	0	7	236	5	234	9.58e-113	339
TRINITY_DN101402_c0_g1_i1.p1	Q54II8	48.413	126	65	0	15	140	131	256	6.42e-36	128
TRINITY_DN147359_c0_g1_i1.p1	A1Z9G2	47.244	127	65	1	1	127	547	671	1.03e-36	135
TRINITY_DN147271_c0_g1_i1.p2	Q0VC71	47.826	138	60	2	1	126	137	274	6.57e-38	135
TRINITY_DN147271_c0_g1_i1.p3	Q3SZH6	42.373	118	59	1	3	111	337	454	1.41e-27	107
TRINITY_DN147328_c0_g1_i1.p1	P40590	40.833	120	68	2	1	118	2	120	1.84e-24	93.6
TRINITY_DN147342_c0_g1_i1.p1	P28644	31.111	180	116	5	12	186	57	233	9.81e-21	89
TRINITY_DN147302_c0_g1_i1.p1	O80977	27.979	193	116	7	32	203	95	285	4.64e-10	61.6
TRINITY_DN147349_c0_g1_i1.p1	Q63170	62.5	120	44	1	1	120	3596	3714	8.07e-53	181
TRINITY_DN147344_c0_g1_i1.p1	P15920	31.418	261	126	8	1	210	411	669	1.2e-30	121
TRINITY_DN101016_c0_g1_i1.p1	P01123	67.188	128	42	0	8	135	4	131	1.23e-61	191
TRINITY_DN100999_c0_g1_i1.p1	Q9I0K9	55.162	339	151	1	13	350	60	398	1.92e-135	396
TRINITY_DN100984_c0_g1_i1.p1	O93209	31.609	174	114	3	1	173	850	1019	1.38e-21	94
TRINITY_DN100979_c0_g1_i1.p2	Q5RJG1	45.763	118	63	1	4	121	3	119	1.38e-26	105
TRINITY_DN101011_c0_g1_i1.p1	Q9FL54	34.807	181	114	3	17	195	20	198	5.57e-29	113
TRINITY_DN101022_c0_g1_i1.p1	Q7TMY7	25.862	174	115	4	36	203	364	529	4.63e-08	55.8
TRINITY_DN101054_c0_g1_i1.p1	Q15751	41.096	73	41	1	2	74	4092	4162	1.21e-09	58.5
TRINITY_DN101012_c0_g1_i1.p1	Q5R978	32.812	128	57	3	1	99	360	487	3.28e-12	64.3
TRINITY_DN101023_c0_g1_i1.p1	Q9NVX2	45.625	160	84	2	1	157	97	256	2.08e-43	152
TRINITY_DN101023_c0_g1_i1.p2	Q9FLX9	62.136	103	38	1	2	103	343	445	6.24e-39	137
TRINITY_DN101049_c0_g1_i1.p1	Q7Z8U2	31.538	130	73	3	2	120	465	589	1.84e-15	74.3
TRINITY_DN133235_c0_g1_i1.p1	P0C223	37.5	128	73	3	3	128	135	257	7.34e-20	85.9
TRINITY_DN133165_c0_g1_i1.p2	P23739	51.754	114	55	0	1	114	1159	1272	1.82e-36	134
TRINITY_DN133167_c0_g1_i1.p1	G5EGP4	39.175	97	54	2	42	133	747	843	9.15e-15	72.8
TRINITY_DN133223_c0_g1_i1.p1	Q8I4V8	42.574	101	58	0	1	101	73	173	4.83e-23	93.6
TRINITY_DN120889_c0_g1_i1.p2	P59926	35.484	124	76	3	2	122	295	417	3.8e-19	84.3
TRINITY_DN120897_c0_g1_i1.p1	Q7T070	33.657	309	188	9	1	295	139	444	1.75e-42	155
TRINITY_DN120914_c0_g1_i1.p1	P28363	40	135	81	0	12	146	12	146	6.28e-26	106
TRINITY_DN120918_c0_g1_i1.p1	A2WWV5	38.889	72	40	1	20	87	28	99	4.8e-12	64.3
TRINITY_DN120930_c0_g1_i1.p1	P97677	45.833	120	51	3	1	120	220	325	2.35e-26	107
TRINITY_DN120887_c0_g1_i1.p1	P16100	71.282	195	56	0	1	195	497	691	3.49e-93	290
TRINITY_DN120937_c0_g1_i1.p1	Q8L3Z8	72.05	161	45	0	1	161	304	464	6.7e-81	250
TRINITY_DN120871_c0_g1_i1.p1	P23358	70.861	151	44	0	5	155	13	163	1.19e-76	228
TRINITY_DN120898_c0_g1_i1.p1	Q9NJ15	30.872	149	86	8	3	136	1364	1510	7.64e-08	53.9
TRINITY_DN143145_c0_g1_i1.p1	Q9VEU1	33.835	133	79	4	1	133	1695	1818	1.51e-13	69.3
TRINITY_DN107434_c0_g1_i1.p1	Q24574	44.595	74	31	3	5	68	704	777	2.01e-10	58.9
TRINITY_DN107409_c0_g1_i1.p1	F4I116	49.524	105	50	1	3	107	651	752	4.44e-29	112
TRINITY_DN107361_c0_g1_i1.p1	P09226	29.412	85	59	1	6	90	17	100	1.75e-06	47.4
TRINITY_DN107417_c0_g1_i1.p1	A0JM12	53.704	108	50	0	2	109	179	286	4.05e-30	115
TRINITY_DN107392_c0_g1_i1.p1	A6NGD5	34.127	126	75	5	22	142	336	458	1.29e-08	55.5
TRINITY_DN107443_c0_g1_i1.p1	Q01890	50.485	206	94	3	3	206	2	201	3.14e-73	223
TRINITY_DN132702_c0_g1_i1.p1	Q8N328	34.343	198	125	4	7	203	137	330	5.58e-24	101
TRINITY_DN132733_c0_g1_i1.p1	Q9Y606	34.906	106	64	3	1	102	293	397	1.81e-09	57
TRINITY_DN114454_c0_g1_i1.p1	Q9Y606	33.659	205	113	7	1	201	186	371	1.21e-22	97.4
TRINITY_DN114393_c0_g1_i1.p1	Q0JBH9	32.99	97	60	3	9	100	16	112	8.39e-10	56.6
TRINITY_DN131393_c0_g1_i1.p1	Q8VZS9	26.852	108	73	2	2	109	156	257	4.9e-07	49.7
TRINITY_DN131431_c0_g1_i1.p1	O64629	41.026	117	64	2	3	117	160	273	2.64e-29	109
TRINITY_DN131423_c0_g1_i1.p1	Q99LG0	40	70	33	2	22	82	51	120	5.55e-08	53.9
TRINITY_DN131439_c0_g1_i1.p1	O13844	26.136	176	120	5	5	172	108	281	1.98e-07	52.8
TRINITY_DN131439_c0_g1_i1.p2	Q54B67	45.833	48	26	0	30	77	229	276	1.68e-08	53.5
TRINITY_DN119093_c0_g1_i1.p1	Q9SVA6	61.798	178	68	0	2	179	192	369	5.89e-80	244
TRINITY_DN119127_c0_g1_i1.p1	Q55874	30.719	153	96	5	1	150	54	199	3.47e-12	68.6
TRINITY_DN119124_c0_g1_i1.p1	P09103	33.696	92	45	3	33	124	373	448	6.29e-12	64.3
TRINITY_DN119123_c0_g1_i1.p1	Q5SVZ6	27.35	234	137	5	2	224	492	703	1.09e-19	90.5
TRINITY_DN119129_c0_g1_i1.p1	Q6DCX5	30.216	139	92	2	33	169	102	237	2.5e-09	58.5
TRINITY_DN119074_c0_g1_i1.p1	Q8TDD1	50.847	177	86	1	2	177	77	253	5.8e-53	183
TRINITY_DN119074_c0_g1_i1.p3	Q0D8N0	46.154	91	49	0	13	103	330	420	2.47e-24	98.6
TRINITY_DN119087_c0_g1_i1.p1	F4IRW0	36.719	256	147	5	7	256	8	254	6.38e-42	155
TRINITY_DN119132_c0_g1_i1.p1	A6H8T7	34.752	141	84	4	1	138	274	409	6.58e-19	84.7
TRINITY_DN119061_c0_g1_i1.p1	P42656	56.225	249	100	4	1	241	7	254	8.33e-100	294
TRINITY_DN119100_c0_g1_i1.p1	P47973	54.688	64	29	0	43	106	96	159	9.12e-16	74.7
TRINITY_DN110060_c0_g1_i1.p1	A0A5K1K8H0	38.498	213	123	4	1	210	174	381	4.06e-37	139
TRINITY_DN109972_c0_g1_i1.p1	Q921R4	41.81	232	122	4	782	1006	426	651	4.14e-49	189
TRINITY_DN109995_c0_g1_i1.p1	F4HRJ4	36.559	186	101	4	1	174	291	471	2.19e-32	124
TRINITY_DN109977_c0_g1_i1.p1	P0C8M8	48.092	131	62	1	1	131	495	619	6.75e-33	126
TRINITY_DN109961_c0_g1_i1.p1	Q6NYE7	29.651	172	111	3	83	253	105	267	2.05e-13	71.2
TRINITY_DN109978_c0_g1_i2.p1	Q8K5B3	47.059	68	35	1	101	168	41	107	1.16e-10	59.7
TRINITY_DN110049_c0_g1_i1.p2	B3E2J4	33.784	74	49	0	78	151	2	75	1.09e-09	55.1
TRINITY_DN110052_c0_g1_i1.p1	Q10217	30.488	82	56	1	63	143	30	111	4.51e-07	48.5
TRINITY_DN129931_c0_g1_i1.p1	P15112	49.58	119	57	2	1	118	377	493	3.01e-32	122
TRINITY_DN129909_c0_g1_i1.p1	P0DJ56	46.667	195	99	3	47	240	1	191	1.03e-52	171
TRINITY_DN129934_c0_g1_i1.p1	P14318	63.354	161	58	1	1	160	15	175	2.61e-73	220
TRINITY_DN129922_c0_g1_i1.p1	P0DP91	28.8	125	85	3	1	122	938	1061	2.09e-10	60.1
TRINITY_DN129903_c0_g1_i1.p1	P61871	33.333	162	102	3	17	174	228	387	6.88e-19	85.9
TRINITY_DN129877_c0_g1_i1.p1	Q9I9B9	29.878	164	105	5	1	161	464	620	7.04e-07	51.2
TRINITY_DN129947_c0_g1_i1.p1	O60952	44.595	74	41	0	9	82	6	79	1.14e-13	66.6
TRINITY_DN129923_c0_g1_i1.p2	Q54PF1	48.98	98	49	1	1	97	109	206	1.29e-29	109
TRINITY_DN101859_c0_g1_i1.p1	O14757	40.252	159	79	5	16	160	14	170	3.26e-29	114
TRINITY_DN101831_c0_g1_i1.p1	Q9C9Y1	25.969	258	167	8	9	254	6	251	2.02e-15	80.1
TRINITY_DN101820_c0_g1_i1.p1	Q24940	34.188	117	62	4	16	123	113	223	3.29e-10	63.2
TRINITY_DN101853_c0_g1_i1.p1	Q5AW25	23.298	382	238	11	4	375	423	759	1.91e-15	81.6
TRINITY_DN101845_c0_g1_i1.p1	Q86HD3	34.074	135	87	1	1	135	77	209	2.06e-24	96.3
TRINITY_DN101843_c0_g1_i1.p2	Q3UQ28	37.714	175	94	5	10	170	733	906	2.62e-25	104
TRINITY_DN101800_c0_g1_i1.p1	B1L3V2	30.769	208	101	5	8	180	127	326	1.75e-16	79.7
TRINITY_DN101830_c0_g1_i1.p1	Q9ULM6	40.698	86	46	2	6	86	50	135	3.5e-06	47
TRINITY_DN101856_c0_g1_i1.p1	Q6NV34	50.718	209	92	2	2	205	25	227	6.44e-67	210
TRINITY_DN101852_c0_g1_i1.p1	Q8AB53	38.583	127	67	3	7	133	274	389	7.55e-19	84.3
TRINITY_DN138375_c0_g1_i1.p1	A2VEY9	31.429	140	86	3	5	137	148	284	7.3e-19	86.3
TRINITY_DN138388_c0_g1_i1.p1	P63243	33.535	331	200	8	10	340	4	314	1.49e-56	189
TRINITY_DN138413_c0_g1_i1.p1	Q27032	70.796	113	33	0	7	119	94	206	2.28e-55	177
TRINITY_DN138407_c0_g1_i1.p1	Q3UP75	28.947	114	73	4	13	121	244	354	4.22e-07	50.4
TRINITY_DN138407_c0_g1_i2.p1	Q3UP75	28.947	114	73	4	13	121	244	354	4.22e-07	50.4
TRINITY_DN138373_c0_g1_i1.p1	Q9QY48	28.693	352	218	12	2	330	13	354	2.15e-28	116
TRINITY_DN138434_c0_g1_i1.p1	Q06GJ0	48.947	190	86	2	3	192	348	526	2.83e-57	192
TRINITY_DN138426_c0_g1_i1.p1	P78979	41.921	229	127	1	2	224	231	459	1.87e-55	187
TRINITY_DN138426_c0_g1_i1.p2	Q752H7	40.476	210	122	1	2	208	1	210	1.35e-46	162
TRINITY_DN138404_c0_g1_i1.p1	P97789	48.148	108	49	2	1	106	12	114	8.32e-28	108
TRINITY_DN138438_c0_g1_i1.p5	O65359	37.778	90	54	1	12	101	226	313	2.29e-12	64.3
TRINITY_DN138450_c0_g1_i1.p1	Q8VE96	26.316	133	92	3	3	130	9	140	4.14e-11	62
TRINITY_DN138423_c0_g1_i1.p1	P51947	25.824	182	125	4	41	222	59	230	3.49e-08	57
TRINITY_DN138419_c0_g1_i1.p1	Q9D0F6	52.846	123	56	2	9	129	116	238	4.36e-36	129
TRINITY_DN138443_c0_g1_i1.p1	Q8GWZ6	25	216	132	8	4	196	8	216	5.55e-07	52
TRINITY_DN138403_c0_g1_i1.p1	Q5XJP1	40	85	49	2	182	264	223	307	3.25e-11	66.2
TRINITY_DN102016_c0_g1_i1.p1	Q9HCM9	32.258	124	64	3	25	138	103	216	5.94e-08	53.1
TRINITY_DN101984_c0_g1_i1.p1	A0QV10	45.349	172	85	2	8	179	5	167	7.43e-46	154
TRINITY_DN101996_c0_g1_i1.p1	P85107	26.923	104	69	3	1	103	721	818	8.76e-08	51.6
TRINITY_DN102002_c0_g1_i1.p1	Q54I86	27.632	228	156	2	94	317	134	356	3.24e-23	101
TRINITY_DN102012_c0_g1_i1.p1	Q54LN4	31.69	142	86	4	63	203	26	157	4.07e-15	75.5
TRINITY_DN101981_c0_g1_i1.p1	O76324	33.028	109	59	4	9	104	147	254	2.6e-08	55.5
TRINITY_DN101990_c0_g1_i1.p1	Q7RTR2	38.393	112	52	4	18	114	746	855	4.67e-06	47.4
TRINITY_DN102037_c0_g1_i1.p1	Q8BH53	24.919	309	196	9	43	320	363	666	5.82e-14	75.9
TRINITY_DN117479_c0_g1_i1.p1	Q80Y14	46.667	105	56	0	7	111	32	136	8.57e-33	114
TRINITY_DN145645_c0_g1_i1.p1	Q08CH7	31.102	254	160	5	54	292	84	337	2.58e-24	105
TRINITY_DN145614_c0_g1_i1.p1	Q8RWC9	33.708	89	58	1	26	113	17	105	9.6e-13	66.2
TRINITY_DN145614_c0_g1_i1.p2	Q8RWC9	42.857	112	59	1	2	108	125	236	3.42e-31	117
TRINITY_DN145653_c0_g1_i1.p1	Q8K4T5	36.923	130	80	2	22	150	72	200	3.78e-20	90.1
TRINITY_DN145564_c0_g1_i1.p1	Q27052	37.168	113	70	1	2	113	86	198	2.5e-18	79.3
TRINITY_DN145649_c0_g1_i1.p1	Q12564	27.491	291	162	11	13	289	521	776	5.51e-14	78.6
TRINITY_DN145601_c0_g1_i1.p2	P31423	42.446	139	76	2	1	138	169	304	8.66e-33	124
TRINITY_DN145644_c0_g1_i1.p1	O08863	45.455	44	22	1	78	121	547	588	5.65e-07	50.4
TRINITY_DN145655_c0_g1_i1.p1	O13903	29.752	242	158	5	3	237	3	239	4.36e-22	94
TRINITY_DN145631_c0_g1_i1.p1	Q24940	26.144	153	91	6	1	147	177	313	1.82e-06	50.1
TRINITY_DN145658_c0_g1_i1.p1	O00906	45.089	224	102	6	50	264	520	731	6.96e-51	181
TRINITY_DN145629_c0_g1_i1.p1	Q9BQS2	26.718	131	88	3	359	487	145	269	1.87e-07	56.6
TRINITY_DN145617_c0_g1_i1.p1	Q1LXZ7	27.66	141	83	5	4	140	788	913	2.07e-07	52.4
TRINITY_DN145619_c0_g1_i1.p1	Q12469	34.167	120	78	1	1	119	514	633	7.42e-15	73.2
TRINITY_DN145615_c0_g1_i1.p1	P38531	37.5	104	59	2	1	98	16	119	1.51e-13	71.6
TRINITY_DN129825_c0_g1_i1.p1	Q867X0	42.5	80	46	0	50	129	521	600	3.15e-13	68.2
TRINITY_DN129859_c0_g1_i1.p2	Q9SZD4	40.152	132	69	4	2	124	272	402	7.66e-20	87.8
TRINITY_DN129810_c0_g1_i1.p1	Q5I396	36.986	146	86	3	8	152	260	400	7.51e-20	87.8
TRINITY_DN129817_c0_g1_i1.p1	Q5SIG4	31.959	97	65	1	20	115	6	102	3.34e-08	52.8
TRINITY_DN102457_c0_g1_i1.p1	Q9GKX2	42.453	106	61	0	2	107	106	211	2.1e-24	95.9
TRINITY_DN102397_c0_g1_i1.p1	P01123	39.286	112	64	2	1	109	79	189	5.75e-20	84
TRINITY_DN102427_c0_g1_i1.p1	Q6C3J2	40.714	140	80	2	1	139	127	264	6.6e-30	114
TRINITY_DN102440_c0_g1_i1.p1	A2WWV5	30.928	97	62	2	3	94	7	103	1.29e-11	61.2
TRINITY_DN102366_c0_g1_i1.p1	Q75BB5	33.766	77	46	3	26	100	41	114	3.76e-06	48.1
TRINITY_DN102421_c0_g1_i1.p1	Q57604	44.828	58	32	0	129	186	33	90	6.8e-07	53.5
TRINITY_DN102450_c0_g1_i1.p1	Q93Y16	45.492	244	111	2	14	257	3	224	1.4e-65	219
TRINITY_DN102417_c0_g1_i1.p1	Q96MI9	32.653	98	49	1	10	90	897	994	1.29e-10	60.8
TRINITY_DN113655_c0_g1_i1.p1	Q8BMA6	36.522	115	64	3	5	117	106	213	2.15e-15	73.9
TRINITY_DN113613_c0_g1_i1.p1	Q8NCM8	71.901	121	34	0	1	121	1741	1861	2.69e-54	185
TRINITY_DN113616_c0_g1_i1.p1	P15999	71.429	161	46	0	1	161	388	548	6.36e-74	234
TRINITY_DN113572_c0_g1_i1.p1	Q9GR88	54.582	251	114	0	1	251	153	403	4.6e-91	278
TRINITY_DN142075_c0_g1_i1.p1	Q8N7B6	39.865	148	86	2	2	149	101	245	1.13e-27	105
TRINITY_DN142119_c0_g1_i1.p2	P38533	36.735	98	60	2	2	97	13	110	1.17e-14	71.2
TRINITY_DN142083_c0_g1_i1.p1	F4IRW0	36.434	129	77	2	5	128	69	197	4.27e-24	99.4
TRINITY_DN134574_c0_g1_i1.p1	A0A509ADH4	27.647	170	108	3	3	157	18	187	2.61e-12	65.5
TRINITY_DN122373_c0_g1_i1.p1	Q8WZ42	27.82	133	92	3	13	143	27361	27491	4.71e-12	65.5
TRINITY_DN122453_c0_g1_i1.p1	Q96M69	41.379	58	33	1	1	58	242	298	2.04e-07	50.8
TRINITY_DN122430_c0_g1_i1.p1	P24158	34.211	114	67	5	4	116	63	169	2.45e-08	53.5
TRINITY_DN122459_c0_g1_i1.p1	Q09443	34.528	307	176	5	22	322	53	340	3.97e-50	176
TRINITY_DN122396_c0_g1_i1.p1	B3EWZ5	43.609	133	73	2	3	133	4250	4382	5.12e-31	119
TRINITY_DN116530_c0_g1_i1.p1	P00791	37.647	85	42	3	26	105	304	382	5.3e-07	50.1
TRINITY_DN146645_c0_g1_i1.p3	Q9Y6F9	52.448	143	66	1	1	143	178	318	3.46e-47	159
TRINITY_DN146650_c0_g1_i1.p1	Q1JQC1	22.535	213	149	5	32	241	216	415	5.45e-07	54.3
TRINITY_DN146654_c0_g1_i1.p1	Q24298	28.016	257	160	10	12	256	1178	1421	2.28e-11	67
TRINITY_DN146638_c0_g1_i1.p1	Q9H015	29.412	153	86	5	1	150	346	479	3.93e-06	50.1
TRINITY_DN146577_c0_g1_i1.p1	Q8BJZ3	29.289	239	157	4	10	236	67	305	1.23e-27	110
TRINITY_DN146593_c0_g1_i1.p1	P93107	53.304	227	106	0	35	261	299	525	6.52e-86	270
TRINITY_DN141443_c0_g1_i1.p2	O74175	60.784	102	40	0	7	108	9	110	6.23e-42	139
TRINITY_DN141459_c0_g1_i1.p1	Q8BW94	29.464	112	74	3	3	109	2394	2505	5.12e-10	58.5
TRINITY_DN141407_c0_g1_i1.p1	O43581	69.737	76	23	0	53	128	134	209	1.02e-32	121
TRINITY_DN141363_c0_g1_i1.p1	Q4KLF3	32.53	166	108	2	1	164	80	243	2.51e-29	111
TRINITY_DN115671_c0_g1_i1.p1	Q5XJ54	26.923	104	76	0	14	117	3	106	3.63e-09	56.2
TRINITY_DN115668_c0_g1_i1.p1	Q98SH2	31.977	172	68	4	4	175	908	1030	3.56e-19	87.4
TRINITY_DN115727_c0_g1_i1.p2	B0JZV4	28.696	115	70	4	1	104	92	205	6.87e-07	48.9
TRINITY_DN130124_c0_g1_i1.p1	Q5T0B9	51.095	137	59	2	24	160	236	364	6.13e-42	147
TRINITY_DN130140_c0_g1_i1.p1	P04069	44.295	298	165	1	1	297	1	298	3.32e-97	291
TRINITY_DN130131_c0_g1_i1.p1	Q9GKU6	34.862	109	51	4	63	167	90	182	1.37e-06	51.6
TRINITY_DN130107_c0_g1_i1.p1	Q4U2V3	50	74	35	2	54	126	622	694	1.68e-12	68.6
TRINITY_DN116703_c0_g1_i1.p1	B2D0J5	36.449	107	59	2	1	101	79	182	3.55e-16	75.5
TRINITY_DN116748_c0_g1_i1.p1	Q9U8W7	44.843	223	114	3	55	276	94	308	2.11e-60	197
TRINITY_DN116680_c0_g1_i1.p1	P46461	51.852	135	64	1	1	134	475	609	9.06e-46	160
TRINITY_DN140218_c0_g1_i1.p1	P44121	44.444	117	63	2	26	142	151	265	3.05e-26	102
TRINITY_DN140204_c0_g1_i1.p1	A7E449	38.136	118	67	3	37	153	128	240	8.02e-19	85.1
TRINITY_DN140247_c0_g1_i1.p1	Q6VTH5	42.857	105	59	1	21	124	32	136	1.01e-22	91.3
TRINITY_DN140202_c0_g1_i1.p1	P43550	41.827	208	114	2	16	217	17	223	7.12e-47	166
TRINITY_DN140181_c0_g1_i1.p1	P91924	45	100	53	2	1	99	68	166	4.15e-20	82.8
TRINITY_DN136723_c0_g1_i1.p1	Q94AU7	35.246	244	136	7	19	245	15	253	1.16e-39	142
TRINITY_DN136729_c0_g1_i1.p1	P51104	39.773	176	98	2	12	179	25	200	6.46e-32	120
TRINITY_DN136729_c0_g1_i1.p2	P53183	28.182	110	65	2	41	148	246	343	6.86e-07	50.8
TRINITY_DN136713_c0_g1_i1.p1	Q54BI3	32.558	86	56	1	1	86	424	507	5.54e-06	46.6
TRINITY_DN136713_c0_g1_i1.p2	Q54BI3	34.375	96	51	4	11	98	326	417	6.95e-07	48.9
TRINITY_DN136759_c0_g1_i1.p1	Q9VIV2	41.818	275	132	6	388	640	366	634	2.28e-44	176
TRINITY_DN136666_c0_g1_i1.p1	B3FHT4	76.339	224	53	0	14	237	18	241	1.47e-123	356
TRINITY_DN136669_c0_g1_i1.p1	Q17449	23.81	147	99	3	3	144	414	552	5.06e-08	53.9
TRINITY_DN136669_c0_g1_i1.p2	Q90578	38.542	96	53	1	18	113	279	368	1e-11	63.2
TRINITY_DN136753_c0_g1_i1.p1	Q42551	35.78	109	55	4	39	147	38	131	2.46e-07	50.8
TRINITY_DN136709_c0_g1_i1.p3	Q9Y4W6	58.015	131	53	2	2	131	489	618	3.43e-43	153
TRINITY_DN136737_c0_g1_i1.p1	Q27032	42.857	49	28	0	5	53	240	288	8.3e-08	52.8
TRINITY_DN136736_c0_g1_i1.p1	Q8W4M7	59.649	114	45	1	4	116	5	118	1.14e-33	126
TRINITY_DN136684_c0_g1_i1.p1	A8ID74	54.054	185	84	1	1	184	611	795	4.81e-66	218
TRINITY_DN136684_c0_g1_i1.p2	A0JMQ0	50.382	131	65	0	1	131	363	493	7.42e-40	145
TRINITY_DN136686_c0_g1_i1.p2	Q9VVI3	26.554	177	117	6	18	188	630	799	1.31e-10	62.8
TRINITY_DN136350_c0_g1_i1.p1	Q54T76	45.263	95	52	0	65	159	50	144	5.84e-20	88.2
TRINITY_DN136319_c0_g1_i1.p1	Q6E6J3	27.511	229	129	8	3	230	96	288	2.76e-18	86.3
TRINITY_DN136319_c0_g1_i1.p2	Q00578	37.681	138	85	1	4	140	622	759	3.79e-23	98.2
TRINITY_DN136319_c0_g1_i1.p4	Q1RMT1	47.5	80	42	0	27	106	428	507	2.47e-22	93.2
TRINITY_DN136307_c0_g1_i1.p1	A1A5P5	33.065	124	82	1	1	124	453	575	9.14e-17	79.3
TRINITY_DN136356_c0_g1_i1.p1	Q9C0G6	51.408	142	67	1	11	152	3869	4008	3.19e-41	149
TRINITY_DN136356_c0_g1_i1.p2	Q8BW94	48.182	110	52	1	12	121	3978	4082	4.43e-26	104
TRINITY_DN136342_c0_g1_i1.p1	Q5SVZ6	24.832	149	109	1	1	149	712	857	4.61e-09	57
TRINITY_DN136341_c0_g1_i1.p1	Q641K5	40	175	100	4	10	182	98	269	2.25e-32	125
TRINITY_DN145001_c0_g1_i1.p3	Q9JMC3	43.519	108	59	1	2	107	126	233	5.36e-20	85.9
TRINITY_DN111085_c0_g1_i1.p1	Q66HB5	44.643	56	30	1	81	136	284	338	2.57e-08	54.3
TRINITY_DN111067_c0_g1_i1.p1	Q54VD8	35.537	121	68	3	1	113	357	475	9.28e-13	68.2
TRINITY_DN111072_c0_g1_i1.p2	Q21415	28.44	109	77	1	5	112	424	532	8.24e-12	63.5
TRINITY_DN111142_c0_g1_i1.p1	P17609	49.167	120	61	0	1	120	10	129	1.39e-37	129
TRINITY_DN111125_c0_g1_i1.p1	O95502	37.5	96	59	1	17	112	396	490	1.38e-12	65.9
TRINITY_DN111154_c0_g1_i1.p1	Q54WR8	40.69	145	80	3	4	143	7	150	2.88e-23	92
TRINITY_DN111157_c0_g1_i1.p1	Q54CS8	52.294	109	52	0	1	109	1037	1145	1.89e-31	119
TRINITY_DN119843_c0_g1_i1.p1	Q9CPW9	52.381	105	50	0	1	105	181	285	8.26e-33	119
TRINITY_DN119815_c0_g1_i1.p1	P40586	30.332	211	135	5	8	210	28	234	5.47e-27	105
TRINITY_DN119775_c0_g1_i1.p1	Q9S7L2	47.368	114	53	2	3	116	217	323	5.23e-28	115
TRINITY_DN119853_c0_g1_i1.p1	Q55BZ5	40	150	80	4	34	179	43	186	3.44e-24	100
TRINITY_DN119853_c0_g1_i1.p2	Q54CS6	29.655	145	95	3	2	142	288	429	4.07e-15	74.3
TRINITY_DN119854_c0_g1_i1.p1	Q5SVZ6	28.881	277	167	6	4	262	617	881	7.37e-20	95.5
TRINITY_DN119841_c0_g1_i1.p1	Q9QZC8	30.702	114	62	3	103	199	113	226	3.24e-07	53.1
TRINITY_DN119824_c0_g1_i1.p1	Q3UVR3	30.909	110	67	3	13	119	6	109	2.24e-08	54.7
TRINITY_DN119824_c0_g1_i1.p2	Q9USS2	45.614	114	60	1	6	119	159	270	9.77e-25	100
TRINITY_DN119803_c0_g1_i1.p1	Q9R1K7	39.474	114	57	3	9	110	1	114	2.19e-19	85.1
TRINITY_DN119848_c0_g1_i1.p1	Q4R871	30.769	91	63	0	1	91	217	307	8.46e-10	58.2
TRINITY_DN119810_c0_g1_i1.p1	Q52JK6	28.244	131	79	4	16	132	451	580	5.37e-10	59.3
TRINITY_DN123098_c0_g1_i1.p1	O94661	35.366	82	49	3	1	82	192	269	8.64e-10	59.3
TRINITY_DN100782_c0_g1_i1.p1	O75385	41.026	117	53	3	1	107	80	190	3.46e-19	84.3
TRINITY_DN100809_c0_g1_i1.p1	P0C966	34.831	89	49	2	49	136	99	179	4.9e-07	50.1
TRINITY_DN100792_c0_g1_i1.p1	O01705	29.05	179	110	7	13	188	634	798	1.73e-13	71.2
TRINITY_DN100817_c0_g1_i1.p1	P63534	26.667	120	87	1	3	122	63	181	6.39e-08	52.8
TRINITY_DN100785_c0_g1_i1.p1	P30170	98.039	102	2	0	1	102	43	144	1.82e-71	213
TRINITY_DN100779_c0_g1_i1.p1	Q6ZNF0	31.356	118	61	5	20	122	274	386	2.23e-07	51.2
TRINITY_DN100856_c0_g1_i1.p1	Q21890	45.098	102	54	1	5	104	195	296	7.08e-25	99.4
TRINITY_DN100788_c0_g1_i1.p2	Q9P2D7	52.174	115	48	1	1	115	1859	1966	7.99e-33	123
TRINITY_DN100788_c0_g1_i1.p3	Q9C0G6	65.766	111	38	0	1	111	1597	1707	3.45e-46	161
TRINITY_DN100859_c0_g1_i1.p1	P22105	26.866	201	104	15	98	291	233	397	3.28e-07	56.2
TRINITY_DN100843_c0_g1_i1.p1	Q8U308	35	100	58	4	12	109	28	122	1.29e-10	57.4
TRINITY_DN100796_c0_g1_i1.p1	Q7PQ25	79.592	98	20	0	2	99	119	216	1.45e-47	164
TRINITY_DN100772_c0_g1_i1.p1	Q6CWQ4	43.103	116	62	3	7	120	238	351	4.26e-23	95.1
TRINITY_DN100797_c0_g1_i1.p2	Q58350	26.446	121	79	2	4	119	200	315	7.18e-06	47.4
TRINITY_DN100841_c0_g1_i1.p2	Q9C0G6	28.571	119	82	3	18	136	2827	2942	1.14e-07	52.8
TRINITY_DN100811_c0_g1_i1.p1	Q6INE3	35.185	108	67	3	126	232	53	158	4.99e-09	58.5
TRINITY_DN100767_c0_g1_i1.p1	P54567	24.889	225	142	9	4	210	82	297	6.65e-08	55.1
TRINITY_DN105970_c0_g1_i1.p1	Q0VD19	44.565	184	101	1	1	184	202	384	8.79e-53	180
TRINITY_DN105984_c0_g1_i1.p1	Q969T9	36.585	82	42	3	14	89	19	96	1.29e-08	53.5
TRINITY_DN105966_c0_g1_i1.p1	Q04592	33.721	86	55	2	16	99	978	1063	2.76e-07	50.8
TRINITY_DN105961_c0_g1_i1.p1	P29957	39.706	136	57	3	1	124	547	669	2.53e-25	102
TRINITY_DN106042_c0_g1_i1.p1	P14408	62.105	95	35	1	1	94	412	506	3.12e-33	122
TRINITY_DN147425_c0_g1_i1.p1	P10076	27.66	329	186	9	273	557	366	686	3.9e-27	120
TRINITY_DN147370_c0_g1_i1.p1	A5DY61	31.868	91	60	1	9	97	5	95	4.1e-08	50.1
TRINITY_DN147430_c0_g1_i1.p1	Q66HD8	34.783	69	40	2	45	111	348	413	1.14e-06	48.5
TRINITY_DN147450_c0_g1_i1.p1	Q9LF27	37.234	94	53	3	14	101	316	409	3.17e-12	64.3
TRINITY_DN147397_c0_g1_i1.p1	Q8SRL5	40.625	160	85	3	1	159	116	266	1.14e-34	127
TRINITY_DN147393_c0_g1_i1.p1	Q6NYN7	23.678	397	289	6	1	389	134	524	5.64e-27	116
TRINITY_DN147431_c0_g1_i1.p1	Q9HFE7	29.885	87	55	1	15	101	6	86	2.21e-08	51.6
TRINITY_DN147403_c0_g1_i1.p1	Q9Y4P9	32.468	231	112	3	2	189	2	231	5.43e-38	134
TRINITY_DN145406_c0_g1_i1.p1	Q8C7W7	37.736	212	118	3	1	212	35	232	1.78e-36	137
TRINITY_DN145428_c0_g1_i1.p1	Q1ECV4	35.87	92	57	1	1	92	467	556	9.15e-14	68.9
TRINITY_DN145396_c0_g1_i1.p1	B1H1P9	23.416	363	224	13	5	358	15	332	5.69e-14	76.6
TRINITY_DN145425_c0_g1_i1.p1	Q4X251	27.857	140	97	2	38	175	367	504	6.93e-13	69.7
TRINITY_DN145417_c0_g1_i1.p1	Q940B8	60.714	56	19	1	2	54	486	541	2.4e-14	72.4
TRINITY_DN145376_c0_g1_i1.p1	Q8RV04	47	100	51	1	1	100	1	98	2.03e-25	94.4
TRINITY_DN145442_c0_g1_i1.p1	Q3S8Q4	30.636	173	114	3	2	171	9	178	1.78e-12	67.8
TRINITY_DN145405_c0_g1_i1.p1	F4IMH3	33.077	130	78	4	1	130	313	433	2.86e-09	57
TRINITY_DN145402_c0_g1_i1.p1	Q8CG47	57.269	227	95	2	48	274	1056	1280	6.97e-80	266
TRINITY_DN145440_c0_g1_i1.p1	O57592	74.436	133	33	1	10	142	21	152	2.77e-63	197
TRINITY_DN145384_c0_g1_i1.p1	O15050	29.323	133	75	3	9	125	1633	1762	1.95e-06	49.3
TRINITY_DN145447_c0_g1_i1.p1	Q8TF32	45.882	85	43	2	3	85	230	313	9.09e-16	76.6
TRINITY_DN102080_c0_g1_i1.p2	Q8WYR4	35.484	124	79	1	3	125	31	154	5.4e-19	84
TRINITY_DN102113_c0_g1_i1.p1	O60469	36.607	112	69	2	2	111	1403	1514	2.34e-18	82.4
TRINITY_DN102118_c0_g1_i1.p1	Q9UQW9	39.416	137	83	0	27	163	52	188	1.54e-25	104
TRINITY_DN102100_c0_g1_i1.p1	Q94C74	65.359	153	53	0	9	161	44	196	9.28e-69	219
TRINITY_DN102114_c0_g1_i1.p1	Q54C94	26.95	141	85	6	2	131	281	414	1.37e-06	50.4
TRINITY_DN102062_c0_g1_i1.p1	Q9BW83	36.97	165	103	1	3	166	6	170	5.64e-36	126
TRINITY_DN137891_c0_g1_i1.p1	Q9H267	29.252	147	98	4	4	147	12	155	2.77e-08	54.7
TRINITY_DN137920_c0_g1_i1.p1	Q4R627	35.294	102	55	3	28	127	38	130	9.15e-10	61.2
TRINITY_DN137911_c0_g1_i1.p1	P41413	36.607	112	67	3	12	121	1468	1577	3.32e-15	73.6
TRINITY_DN107023_c0_g1_i1.p1	Q8K1C7	42.593	54	31	0	49	102	27	80	6.09e-06	46.6
TRINITY_DN128501_c0_g1_i1.p1	P16912	45.37	108	55	3	1	105	440	546	2.9e-22	93.6
TRINITY_DN128537_c0_g1_i1.p1	Q80YE7	30.597	134	85	3	33	163	2	130	4.23e-16	77.8
TRINITY_DN128539_c0_g1_i1.p1	P49374	31.818	132	81	5	19	144	19	147	3.17e-06	48.5
TRINITY_DN128551_c0_g1_i1.p1	Q05094	37.931	87	37	4	1	76	272	352	1.09e-08	54.3
TRINITY_DN128490_c0_g1_i1.p2	O74905	38.421	190	111	2	1	190	2	185	7.73e-36	127
TRINITY_DN128484_c0_g1_i1.p1	P97477	37.143	105	63	1	2	106	274	375	2.87e-17	78.6
TRINITY_DN128543_c0_g1_i1.p2	A4J7L6	50.505	99	49	0	1	99	425	523	2.86e-31	118
TRINITY_DN128449_c0_g1_i1.p1	Q8T674	36.806	144	91	0	9	152	512	655	4.93e-31	120
TRINITY_DN128390_c0_g1_i1.p1	F1QNW4	42.581	155	82	1	13	167	287	434	7.75e-31	119
TRINITY_DN128430_c0_g1_i1.p1	P21671	34.675	323	185	7	138	451	133	438	2.76e-41	162
TRINITY_DN128430_c0_g1_i1.p2	Q1RML2	25.773	194	113	5	1	176	450	630	1.39e-08	56.6
TRINITY_DN128422_c0_g1_i1.p1	Q54KX3	37.209	86	47	2	3	86	301	381	1.25e-13	71.2
TRINITY_DN128378_c0_g1_i1.p2	A2AJ77	43.21	81	39	2	37	111	213	292	1.81e-12	65.9
TRINITY_DN128367_c0_g1_i1.p1	P30665	43.75	112	56	3	5	114	786	892	9.81e-20	87.4
TRINITY_DN128382_c0_g1_i1.p1	Q9FK68	42.373	118	67	1	9	126	14	130	9.27e-31	112
TRINITY_DN100506_c0_g1_i1.p1	Q6NUI6	29.596	223	141	6	4	210	87	309	7.65e-09	58.2
TRINITY_DN100506_c0_g2_i1.p2	Q6R2K1	35.443	79	49	1	1	77	140	218	2.14e-06	49.3
TRINITY_DN100513_c0_g1_i1.p1	P08012	57.812	64	27	0	71	134	150	213	4.16e-14	72.4
TRINITY_DN100556_c0_g1_i1.p1	D4ACX8	38.406	138	77	4	2	136	1584	1716	1.56e-15	75.1
TRINITY_DN121907_c0_g1_i1.p1	Q5EAD8	29.496	139	97	1	139	277	53	190	1.22e-13	71.2
TRINITY_DN121912_c0_g1_i1.p1	P40318	30.075	133	64	8	18	134	39	158	9.92e-07	50.1
TRINITY_DN121900_c0_g1_i1.p1	Q8NCM8	45.342	161	76	3	1	149	3805	3965	2.03e-40	147
TRINITY_DN121938_c0_g1_i1.p1	Q8VYF5	44.186	86	40	1	23	100	207	292	9.81e-11	60.1
TRINITY_DN121916_c0_g1_i1.p2	P39967	25.41	244	136	10	1	204	431	668	3.14e-07	53.5
TRINITY_DN121953_c0_g1_i1.p1	Q54FE6	34.899	149	88	2	8	152	135	278	1.87e-25	101
TRINITY_DN121883_c0_g1_i1.p1	A0E358	50.37	135	64	2	12	143	154	288	5.11e-43	146
TRINITY_DN138470_c0_g1_i1.p1	L0N7N1	34.94	249	140	6	36	263	436	683	1.21e-32	129
TRINITY_DN138472_c0_g1_i1.p1	Q63618	40.278	72	37	2	1	67	252	322	3.16e-06	49.3
TRINITY_DN138466_c0_g1_i1.p2	O59672	42.857	126	72	0	4	129	537	662	2.52e-27	108
TRINITY_DN138478_c0_g1_i1.p1	O01803	59.777	179	72	0	1	179	1	179	8.52e-77	231
TRINITY_DN138500_c0_g1_i1.p1	Q9D1M0	25	176	107	6	43	200	13	181	3.09e-08	56.6
TRINITY_DN138549_c0_g1_i1.p2	Q9SKI2	24.444	135	101	1	1	135	15	148	3.13e-10	59.7
TRINITY_DN138463_c0_g1_i1.p1	Q68AP4	26.439	556	347	16	26	558	25	541	3.75e-30	127
TRINITY_DN138539_c0_g1_i1.p1	Q8BPQ7	88.462	104	12	0	5	108	968	1071	5.19e-63	209
TRINITY_DN138491_c0_g1_i1.p1	Q6DFV7	35.514	107	57	4	13	110	777	880	5.43e-12	63.9
TRINITY_DN138550_c0_g1_i1.p1	Q91WU2	23.485	264	184	7	12	263	254	511	1.33e-09	61.6
TRINITY_DN138314_c0_g1_i1.p1	Q3TYE7	29.885	174	118	2	36	206	22	194	1.29e-12	68.6
TRINITY_DN138344_c0_g1_i1.p1	P36874	73.312	311	81	1	10	320	6	314	1.96e-178	499
TRINITY_DN138281_c0_g1_i1.p1	P36409	54.545	99	44	1	38	136	4	101	1.2e-34	122
TRINITY_DN138315_c0_g1_i1.p1	Q94407	48.718	39	20	0	1	39	140	178	1.99e-08	55.8
TRINITY_DN138262_c0_g1_i1.p1	Q5XF89	45.455	99	45	4	17	110	376	470	1.26e-14	71.6
TRINITY_DN138305_c0_g1_i1.p1	P21328	30.488	164	103	3	26	183	615	773	1.3e-13	73.2
TRINITY_DN138287_c0_g1_i1.p1	Q9LX45	46.067	89	46	2	7	94	184	271	4.15e-19	82
TRINITY_DN138276_c0_g1_i1.p2	Q7K556	36.364	209	117	7	36	237	64	263	1.62e-32	127
TRINITY_DN138326_c0_g1_i1.p1	P33609	50	78	33	3	26	101	893	966	2.23e-13	67.4
TRINITY_DN138340_c0_g1_i1.p1	Q54PS9	29.091	330	214	9	102	419	50	371	2.31e-28	119
TRINITY_DN138340_c0_g1_i1.p3	Q9DE06	33.01	103	68	1	121	222	146	248	1.21e-09	60.5
TRINITY_DN145221_c0_g1_i1.p1	O80731	31.805	349	195	13	4	333	37	361	3.41e-43	158
TRINITY_DN145216_c0_g1_i1.p1	A8JF70	29.73	222	133	3	7	210	177	393	1.59e-20	92
TRINITY_DN145251_c0_g1_i1.p1	O95628	39.855	138	80	1	15	149	82	219	3.65e-24	102
TRINITY_DN145204_c0_g1_i1.p2	Q9LKW9	28.09	267	180	6	1	260	329	590	3.43e-21	97.4
TRINITY_DN145204_c0_g1_i1.p3	Q9LKW9	39.179	268	157	3	17	280	36	301	1.24e-49	179
TRINITY_DN145212_c0_g1_i1.p1	P41413	30.901	233	141	8	1	229	1334	1550	5.51e-22	98.6
TRINITY_DN145257_c0_g1_i1.p1	P79263	27.885	208	113	9	29	222	273	457	1.23e-06	55.5
TRINITY_DN145249_c0_g1_i1.p1	Q9VZW5	28.369	141	72	4	43	158	27	163	8.14e-07	50.8
TRINITY_DN145244_c0_g1_i1.p1	P34098	42.324	241	135	3	1	240	151	388	2.26e-59	205
TRINITY_DN145244_c0_g1_i1.p2	Q29451	52.128	94	40	2	3	96	747	835	2.71e-20	89.7
TRINITY_DN145244_c0_g1_i1.p3	P34098	55.446	101	45	0	11	111	38	138	4.07e-34	127
TRINITY_DN118412_c0_g1_i1.p2	Q6G2Y8	71.591	88	25	0	2	89	7	94	2.33e-39	130
TRINITY_DN150761_c0_g1_i1.p1	Q8R0F8	46.853	143	73	2	14	156	23	162	6.05e-40	137
TRINITY_DN150707_c0_g1_i1.p1	Q057S8	37.313	67	42	0	47	113	24	90	7.13e-09	53.9
TRINITY_DN150730_c0_g1_i1.p2	O81983	41.176	102	57	2	6	107	24	122	1.02e-14	71.2
TRINITY_DN150753_c0_g1_i1.p1	A8M069	69.474	95	24	2	1	95	30	119	5.83e-41	136
TRINITY_DN128955_c0_g1_i1.p1	Q08DJ8	33.594	128	75	2	2	119	10	137	3.5e-21	93.6
TRINITY_DN128938_c0_g1_i1.p1	Q9FGT8	26.829	164	106	3	25	177	4	164	7.54e-08	53.1
TRINITY_DN128958_c0_g1_i1.p1	Q6NRZ1	42.166	434	221	7	1	426	1	412	2.09e-112	362
TRINITY_DN128912_c0_g1_i1.p1	P49010	42.453	106	60	1	1	106	355	459	4.84e-22	92.4
TRINITY_DN128888_c0_g1_i1.p2	Q61YG1	35	100	62	3	17	116	310	406	3.74e-09	61.6
TRINITY_DN128960_c0_g1_i1.p1	Q9CZU3	52	125	58	2	1	124	339	462	4.54e-38	139
TRINITY_DN128915_c0_g1_i1.p1	B7ZWR6	40.244	82	48	1	25	106	145	225	2.75e-12	66.6
TRINITY_DN128890_c0_g1_i1.p1	Q8C8R3	36.842	95	58	2	33	125	593	687	1.71e-09	57.4
TRINITY_DN128908_c0_g1_i1.p1	O59742	28.319	113	81	0	9	121	956	1068	1.57e-06	49.7
TRINITY_DN128918_c0_g1_i1.p1	Q9NWK9	24.375	160	116	3	20	179	220	374	9.41e-13	68.9
TRINITY_DN133775_c0_g1_i1.p1	Q9NR20	37.19	121	67	2	1	112	308	428	2.44e-15	74.3
TRINITY_DN133984_c0_g1_i1.p1	Q9M612	39.86	143	79	3	31	169	61	200	7.08e-25	98.6
TRINITY_DN104625_c0_g1_i1.p1	O94761	38.55	262	148	4	1	254	949	1205	9.43e-52	184
TRINITY_DN104610_c0_g1_i1.p1	Q68CP4	47.619	189	95	2	77	261	266	454	7.72e-52	182
TRINITY_DN104599_c0_g1_i1.p1	Q8LGU1	63.75	80	29	0	1	80	724	803	2.53e-26	104
TRINITY_DN104657_c0_g1_i1.p1	Q18297	25.926	135	80	4	2	124	617	743	1.08e-10	60.8
TRINITY_DN104644_c0_g1_i1.p2	Q04592	32.456	114	67	4	1	110	1210	1317	2.24e-07	50.8
TRINITY_DN104569_c0_g1_i1.p2	P0DJ17	55.932	177	75	3	1	176	2	176	5.07e-62	192
TRINITY_DN104583_c0_g1_i1.p1	Q641J8	41.27	63	36	1	33	95	548	609	6.85e-13	65.9
TRINITY_DN104615_c0_g1_i1.p1	P51955	45.745	94	50	1	1	93	137	230	3.05e-19	84
TRINITY_DN104652_c0_g1_i1.p1	Q68FT1	34.752	141	89	1	6	146	158	295	7.26e-25	99.8
TRINITY_DN136575_c0_g1_i1.p2	A2AJA9	42.667	75	43	0	8	82	892	966	9.55e-15	71.2
TRINITY_DN136567_c0_g1_i1.p2	Q8NG68	36.686	169	94	6	9	173	211	370	1.32e-25	105
TRINITY_DN136647_c0_g1_i1.p1	Q10094	39.374	447	240	12	1	425	470	907	5.67e-87	291
TRINITY_DN136647_c0_g1_i1.p2	Q54NW6	45.455	198	89	5	1	184	278	470	1.34e-45	163
TRINITY_DN136647_c0_g1_i1.p3	Q9FIZ7	55.921	152	65	2	1	150	1113	1264	2.41e-45	160
TRINITY_DN136647_c0_g1_i1.p6	Q54NW6	49.057	106	54	0	2	107	914	1019	4.29e-27	107
TRINITY_DN136613_c0_g1_i1.p2	P11388	72.549	102	28	0	1	102	718	819	3.67e-47	164
TRINITY_DN136583_c0_g1_i1.p1	O55099	44.059	202	106	3	4	204	135	330	6.1e-56	187
TRINITY_DN136626_c0_g1_i1.p1	Q505L3	35.849	106	68	0	5	110	40	145	1.29e-19	85.5
TRINITY_DN136657_c0_g1_i1.p1	Q9VKD3	65.316	395	134	1	17	411	62	453	0	546
TRINITY_DN136609_c0_g1_i1.p1	Q0P4M4	35.616	146	88	3	29	168	192	337	4.03e-21	92.4
TRINITY_DN140444_c0_g1_i1.p1	Q9W3J5	46.535	101	54	0	8	108	99	199	2.37e-25	101
TRINITY_DN140398_c0_g1_i1.p1	O93470	37.229	231	110	8	9	224	387	597	5.54e-40	147
TRINITY_DN140392_c0_g1_i1.p1	Q6C9X0	32.71	107	55	3	34	130	120	219	1.21e-10	61.2
TRINITY_DN140427_c0_g1_i1.p1	Q27YU0	42.857	70	39	1	22	91	614	682	2.52e-08	53.5
TRINITY_DN140386_c0_g1_i1.p1	A0A0G2JEB6	26.984	126	79	3	3	120	1635	1755	9.95e-07	49.7
TRINITY_DN140404_c0_g1_i1.p1	A4Q9E4	35.514	107	55	1	3	109	316	408	1.73e-12	66.6
TRINITY_DN113445_c0_g1_i1.p1	Q9C671	43.564	101	55	2	56	154	148	248	3.62e-19	86.3
TRINITY_DN113448_c0_g1_i1.p2	Q869L3	33.884	121	77	2	3	121	5775	5894	3.34e-15	73.6
TRINITY_DN113387_c0_g1_i1.p1	Q5SVZ6	24.468	282	185	9	9	276	868	1135	2.86e-12	70.1
TRINITY_DN113363_c0_g1_i1.p1	Q66HR2	34.109	129	81	2	6	134	11	135	4.29e-22	91.7
TRINITY_DN113453_c0_g1_i1.p2	O35242	61.616	99	38	0	16	114	305	403	5.16e-39	141
TRINITY_DN113422_c0_g1_i1.p1	P83088	37.5	112	64	3	1	108	309	418	2.17e-17	79
TRINITY_DN113409_c0_g1_i1.p1	Q641K1	48.387	62	31	1	120	181	691	751	3.95e-11	64.3
TRINITY_DN111379_c0_g1_i1.p1	P28188	30.818	159	99	3	1	153	9	162	9.3e-13	66.6
TRINITY_DN111429_c0_g1_i1.p1	P83099	52.83	106	50	0	1	106	564	669	2.9e-34	127
TRINITY_DN111368_c0_g1_i1.p1	Q23SI8	71.006	169	48	1	2	170	119	286	3.57e-88	266
TRINITY_DN111368_c0_g1_i1.p2	Q23SI8	63.918	97	35	0	1	97	294	390	9.49e-40	139
TRINITY_DN111383_c0_g1_i1.p1	D4P3R7	30.857	175	118	1	4	175	882	1056	8.22e-23	97.8
TRINITY_DN111418_c0_g1_i1.p1	Q55EQ3	25.263	190	140	2	25	213	28	216	2e-12	68.9
TRINITY_DN111362_c0_g1_i1.p1	Q9D0T2	36.029	136	81	2	105	238	33	164	2.24e-21	94
TRINITY_DN111394_c0_g1_i1.p1	Q9P4V2	28.526	312	206	9	23	324	218	522	1.28e-33	133
TRINITY_DN111394_c0_g1_i1.p2	F1RQM2	32.203	177	105	5	1	167	1	172	1.44e-13	70.9
TRINITY_DN111367_c0_g1_i1.p1	B2RC85	31.193	218	111	6	6	199	125	327	1.73e-15	77.4
TRINITY_DN111416_c0_g1_i1.p1	Q54QP7	40.187	107	62	1	7	113	2	106	9.52e-17	82
TRINITY_DN136912_c0_g1_i1.p1	Q6DRL4	38.144	97	45	4	2	89	50	140	1.38e-11	64.3
TRINITY_DN136892_c0_g1_i1.p1	P33363	43.704	135	76	0	33	167	41	175	4.67e-33	126
TRINITY_DN136892_c0_g1_i1.p2	Q56078	32.597	181	101	4	2	162	380	559	4.43e-20	89.4
TRINITY_DN136892_c0_g1_i1.p5	P33363	52	100	48	0	3	102	578	677	2.28e-24	99
TRINITY_DN136868_c0_g1_i1.p1	Q23TC8	55.556	153	62	1	1	147	1	153	1.66e-52	166
TRINITY_DN136863_c0_g1_i1.p1	A9URZ4	55.242	248	99	3	1	241	6	248	6.64e-89	278
TRINITY_DN136884_c0_g1_i1.p1	P24119	64.118	170	60	1	5	174	3	171	7.88e-76	227
TRINITY_DN136916_c0_g1_i1.p1	Q6YSF3	35.165	91	57	1	40	128	45	135	4.68e-07	50.4
TRINITY_DN136886_c0_g1_i1.p1	Q8T664	67.241	116	38	0	9	124	38	153	7.67e-46	157
TRINITY_DN136923_c0_g1_i1.p1	Q9NKW1	39.583	96	55	2	1	96	198	290	6.86e-16	74.7
TRINITY_DN136885_c0_g1_i1.p1	P42040	27.717	184	104	7	5	181	252	413	1.4e-07	53.5
TRINITY_DN136933_c0_g1_i1.p1	Q6P1K8	27.586	116	83	1	33	147	50	165	3.49e-11	62.8
TRINITY_DN136933_c0_g1_i1.p2	Q76I79	31.387	137	88	1	7	143	312	442	4.71e-16	77
TRINITY_DN141227_c0_g1_i1.p1	P35072	35.052	97	58	2	5	97	173	268	1.13e-10	59.3
TRINITY_DN141211_c0_g1_i1.p1	Q5M7K3	22.819	149	111	1	1	149	108	252	4.28e-06	48.5
TRINITY_DN141180_c0_g1_i1.p1	Q6AYD3	45.902	122	66	0	1	122	237	358	5.6e-26	103
TRINITY_DN141162_c0_g1_i1.p1	Q8BR93	37.017	181	100	2	6	184	165	333	9.41e-33	122
TRINITY_DN141258_c0_g1_i1.p1	Q9LE82	28.877	187	117	6	34	205	164	349	2.3e-07	53.9
TRINITY_DN105196_c0_g1_i1.p1	O15943	47.552	143	71	3	1	139	1553	1695	1.28e-35	132
TRINITY_DN105257_c0_g1_i1.p1	E1C8P7	47.273	110	58	0	2	111	480	589	3.57e-29	112
TRINITY_DN105215_c0_g1_i1.p1	Q86L04	44.8	125	67	1	1	125	253	375	3.33e-33	125
TRINITY_DN105246_c0_g1_i1.p1	Q7XA87	37.288	118	67	3	14	128	25	138	3.84e-16	75.9
TRINITY_DN105200_c0_g1_i1.p1	O94761	61.616	99	37	1	18	116	741	838	7.15e-39	140
TRINITY_DN124130_c0_g1_i1.p1	Q9VJB6	38.384	99	61	0	2	100	568	666	5.24e-15	72
TRINITY_DN124073_c0_g1_i1.p1	Q00317	26.336	262	126	9	9	226	14	252	7.65e-08	54.7
TRINITY_DN124104_c0_g1_i1.p1	M9MRD1	60.984	305	102	2	126	430	597	884	3.1e-114	374
TRINITY_DN124126_c0_g1_i1.p1	Q810T2	32.258	155	103	2	1	154	1167	1320	5.63e-20	89.7
TRINITY_DN124136_c0_g1_i1.p1	P21328	32.692	104	69	1	1	103	488	591	6.57e-07	48.9
TRINITY_DN124091_c0_g1_i1.p1	B2RC85	58.824	34	14	0	152	185	282	315	1.23e-06	51.2
TRINITY_DN107217_c0_g1_i1.p1	Q2KJ96	47.222	108	57	0	1	108	69	176	1.71e-30	109
TRINITY_DN107239_c0_g1_i1.p1	P51775	40.385	104	57	2	2	102	4	105	5.85e-21	88.2
TRINITY_DN107230_c0_g1_i1.p1	P23074	31.746	63	42	1	35	96	815	877	1.29e-06	48.1
TRINITY_DN148784_c0_g1_i1.p1	P23220	50.526	95	43	1	26	120	413	503	7.68e-25	101
TRINITY_DN148771_c0_g1_i1.p1	O46040	38.849	139	79	3	13	145	201	339	5.19e-25	102
TRINITY_DN148846_c0_g1_i1.p1	Q8WXX0	38.764	178	90	4	1	160	2215	2391	6.7e-34	129
TRINITY_DN148818_c0_g1_i1.p1	F1PTE3	40.789	152	88	2	8	157	7	158	6.35e-34	120
TRINITY_DN148782_c0_g1_i1.p1	Q9CPU4	30.233	172	89	5	8	179	4	144	3.53e-12	63.9
TRINITY_DN121115_c0_g1_i1.p1	Q8LGA5	40.323	62	35	2	106	166	111	171	5.27e-09	57.4
TRINITY_DN121113_c0_g1_i1.p1	Q9ESD7	41.441	111	64	1	22	132	20	129	3.83e-19	85.1
TRINITY_DN121083_c0_g1_i1.p1	Q9P7J8	38.889	144	84	2	1	140	416	559	5.55e-23	97.4
TRINITY_DN121126_c0_g1_i1.p1	Q9NQV8	65.116	86	26	3	151	232	603	688	5.49e-27	112
TRINITY_DN121104_c0_g1_i1.p1	Q7RTR2	31.707	123	68	4	2	108	704	826	7.32e-08	52.8
TRINITY_DN121063_c0_g1_i1.p1	P05689	44.167	120	59	2	1	112	183	302	5.81e-25	102
TRINITY_DN121149_c0_g1_i1.p1	O74536	35.227	88	49	2	5	91	151	231	3.32e-10	58.2
TRINITY_DN125382_c0_g1_i1.p1	Q00277	47.887	142	68	2	17	158	5	140	2.05e-39	134
TRINITY_DN128301_c0_g1_i1.p1	Q245F2	74.038	208	54	0	5	212	1	208	2.45e-117	336
TRINITY_DN128343_c0_g1_i1.p2	Q5ZLX2	46.957	115	58	2	11	124	4	116	7.15e-27	104
TRINITY_DN128309_c0_g1_i1.p1	Q9QY81	31.783	129	80	5	5	129	33	157	2.7e-09	57
TRINITY_DN128284_c0_g1_i1.p1	Q6PHR2	35	200	123	4	7	202	72	268	3.66e-33	127
TRINITY_DN128327_c0_g1_i1.p1	Q9LKW9	29.06	117	80	2	5	119	269	384	2.59e-10	59.7
TRINITY_DN128340_c0_g1_i1.p1	Q54CY9	38.621	145	87	2	3	145	58	202	3.49e-30	114
TRINITY_DN128355_c0_g1_i1.p1	Q9BY84	49.511	307	149	4	14	316	4	308	5.01e-101	314
TRINITY_DN109438_c0_g1_i1.p1	Q9D7R7	32.099	324	190	10	27	326	71	388	3.74e-39	147
TRINITY_DN109433_c0_g1_i1.p2	Q9NXS3	32.558	129	70	6	58	182	372	487	2.4e-09	58.9
TRINITY_DN109433_c0_g1_i1.p4	Q8CA72	30.952	126	85	2	12	137	321	444	5.53e-13	67.8
TRINITY_DN109457_c0_g1_i1.p1	B0G185	60.741	135	52	1	1	135	6	139	2.16e-59	183
TRINITY_DN109453_c0_g1_i1.p1	Q54N49	56.986	365	151	4	2	361	148	511	1.36e-144	422
TRINITY_DN109453_c0_g1_i1.p3	Q54N49	44.762	105	57	1	2	106	10	113	1.11e-26	105
TRINITY_DN109390_c0_g1_i1.p1	Q8N2Q7	34.286	105	67	1	1	105	480	582	4.72e-15	72.4
TRINITY_DN109432_c0_g1_i1.p1	Q5BKN8	68.182	396	125	1	27	422	26	420	0	551
TRINITY_DN103392_c0_g1_i1.p1	Q78JN3	37.427	171	102	2	30	200	72	237	4.57e-31	118
TRINITY_DN103407_c0_g1_i1.p1	B8AZ99	41.284	109	63	1	3	110	171	279	5.62e-25	100
TRINITY_DN103378_c0_g1_i1.p1	Q8MUR4	73.118	93	25	0	26	118	3	95	2.28e-47	153
TRINITY_DN103448_c0_g1_i1.p1	A8WGP3	51.471	136	64	2	2	137	178	311	5.61e-40	138
TRINITY_DN103375_c0_g1_i1.p1	Q9M8K7	41.481	135	75	3	33	165	32	164	2.07e-23	93.6
TRINITY_DN133643_c0_g1_i1.p1	Q6IP59	29.412	85	58	1	7	89	466	550	1.98e-07	50.8
TRINITY_DN133578_c0_g1_i1.p1	Q6RG02	26.846	149	109	0	1	149	1900	2048	2.89e-21	92
TRINITY_DN131509_c0_g1_i1.p1	P21219	74.747	99	24	1	1	98	93	191	7.72e-52	164
TRINITY_DN131514_c0_g1_i1.p1	Q9N4V4	38.049	205	112	8	52	249	32	228	1.43e-26	107
TRINITY_DN131553_c0_g1_i1.p1	O43822	50.781	128	61	1	6	131	3	130	3.1e-39	135
TRINITY_DN101515_c0_g1_i1.p1	Q8MYF1	30.693	101	66	2	2	101	352	449	1.43e-11	62.8
TRINITY_DN101515_c0_g1_i1.p2	Q8QZV4	41.414	99	58	0	1	99	122	220	7.75e-24	96.7
TRINITY_DN101469_c0_g1_i1.p1	Q6YHK3	28	200	139	2	2	196	56	255	9.91e-27	109
TRINITY_DN101509_c0_g1_i1.p1	O15943	34.259	216	127	5	1	204	2465	2677	5.91e-32	125
TRINITY_DN101533_c0_g1_i1.p1	Q86SG2	27.624	181	109	5	36	197	95	272	5.39e-06	50.4
TRINITY_DN101474_c0_g1_i1.p1	Q38AH0	43.333	60	34	0	7	66	243	302	5.32e-08	53.9
TRINITY_DN101499_c0_g1_i1.p1	Q9QYP1	56.034	116	51	0	9	124	764	879	1.14e-37	137
TRINITY_DN101549_c0_g1_i1.p1	O31250	40	235	119	3	1	219	168	396	2.48e-50	172
TRINITY_DN101541_c0_g1_i1.p1	Q6P618	31.169	154	101	2	16	167	17	167	1.35e-19	88.2
TRINITY_DN101541_c0_g1_i1.p2	Q6FZE3	44.318	88	48	1	20	107	3	89	9.97e-20	82.4
TRINITY_DN101525_c0_g1_i1.p1	A9MKC6	40	185	109	2	3	185	115	299	3.35e-35	128
TRINITY_DN101468_c0_g1_i1.p3	Q67UX7	35.833	120	70	1	1	120	111	223	2.43e-17	79
TRINITY_DN101468_c0_g1_i1.p5	P49443	39.535	86	48	2	2	87	208	289	7.55e-12	63.2
TRINITY_DN101492_c0_g1_i1.p2	P0DPD7	34.104	173	102	5	17	179	25	195	1.17e-26	106
TRINITY_DN101495_c0_g1_i1.p1	P25323	34.641	153	94	2	89	241	14	160	5.07e-19	87
TRINITY_DN101511_c0_g1_i1.p1	Q6KF81	50.714	140	69	0	1	140	240	379	6.69e-45	158
TRINITY_DN137840_c0_g1_i1.p2	F4KGU4	30.667	75	46	2	1	75	1682	1750	1.64e-06	48.1
TRINITY_DN137835_c0_g1_i1.p1	Q9JJ80	38.194	288	167	3	12	295	2	282	1.11e-64	209
TRINITY_DN137801_c0_g1_i1.p1	Q8VI02	29.151	271	179	6	140	400	620	887	2e-24	109
TRINITY_DN137793_c0_g1_i1.p1	Q12267	39.13	138	69	2	1	123	168	305	3.7e-25	102
TRINITY_DN137836_c0_g1_i1.p1	Q67W65	27.366	486	278	12	337	786	732	1178	7e-38	157
TRINITY_DN137796_c0_g1_i1.p1	A0A1P8ASY1	31.818	132	83	3	1	128	1098	1226	7.63e-12	64.3
TRINITY_DN137762_c0_g1_i1.p1	C1C6Q3	37.333	150	72	5	2	131	213	360	3.06e-20	87.4
TRINITY_DN137766_c0_g1_i1.p1	Q9CB01	30.851	94	61	3	5	95	103	195	1.42e-07	50.4
TRINITY_DN137766_c0_g1_i1.p2	Q9S810	47.826	46	24	0	61	106	5	50	2.92e-08	52.8
TRINITY_DN137800_c0_g1_i1.p1	P73789	43.243	148	77	3	47	187	17	164	1.26e-33	120
TRINITY_DN137809_c0_g1_i1.p1	Q231U7	56.175	251	98	4	6	244	1	251	9.13e-96	285
TRINITY_DN137826_c0_g1_i1.p1	P54733	34.615	104	65	3	23	125	351	452	4.11e-15	73.6
TRINITY_DN137845_c0_g1_i1.p1	P28568	41.748	103	56	1	26	124	73	175	9.47e-15	72.4
TRINITY_DN137852_c0_g1_i1.p1	Q95KI1	38.596	171	96	4	42	212	178	339	1.38e-30	120
TRINITY_DN137852_c0_g1_i1.p2	O59737	35.2	125	80	1	1	124	367	491	7.62e-19	84
TRINITY_DN144022_c0_g1_i1.p1	Q11010	34.737	95	58	2	17	109	181	273	1.35e-10	59.7
TRINITY_DN143989_c0_g1_i1.p1	Q9RK00	56.044	91	34	2	13	101	205	291	9.94e-19	82.4
TRINITY_DN143965_c0_g1_i1.p1	Q23858	66.981	106	35	0	1	106	210	315	9.68e-42	144
TRINITY_DN102495_c0_g1_i1.p1	Q66KG0	29.448	163	112	1	3	165	365	524	3.2e-15	75.5
TRINITY_DN102484_c0_g1_i1.p1	O74502	41.758	91	53	0	2	92	1116	1206	2.71e-21	89.7
TRINITY_DN102558_c0_g1_i1.p1	A4Z945	44.898	147	81	0	11	157	173	319	8.36e-40	144
TRINITY_DN102503_c0_g1_i1.p1	Q5PP23	32.673	101	66	2	3	102	410	509	1.39e-10	59.7
TRINITY_DN102479_c0_g1_i1.p1	Q8UGK1	30.385	260	162	5	91	345	27	272	1.98e-28	116
TRINITY_DN102465_c0_g1_i1.p1	Q54M20	34.132	167	98	4	1	162	61	220	6.32e-18	82.8
TRINITY_DN102489_c0_g1_i1.p2	Q9W5U2	54.945	91	41	0	1	91	1083	1173	1.12e-30	116
TRINITY_DN102533_c0_g1_i1.p1	P16884	46.667	90	48	0	90	179	576	665	3.57e-06	50.8
TRINITY_DN102528_c0_g1_i1.p1	Q86QS6	37.273	110	49	4	1	101	97	195	4.29e-07	49.7
TRINITY_DN142978_c0_g1_i1.p1	P07451	40.625	64	32	1	39	96	193	256	8.57e-09	55.1
TRINITY_DN143002_c0_g1_i1.p1	Q2UB01	51.587	126	58	2	1	123	424	549	5.79e-34	126
TRINITY_DN133758_c0_g1_i1.p1	A0A291PQH4	40.411	146	85	2	1	146	236	379	2.08e-37	136
TRINITY_DN133723_c0_g1_i1.p1	Q54VA8	59.355	155	60	1	1	155	14	165	7.41e-61	191
TRINITY_DN133705_c0_g1_i1.p3	A8XQD5	37.634	93	56	1	8	98	879	971	1.28e-13	68.2
TRINITY_DN101078_c0_g1_i1.p1	Q93Y31	53.097	113	53	0	3	115	3	115	1.15e-45	148
TRINITY_DN101139_c0_g1_i1.p2	Q9C7E8	46	50	27	0	98	147	381	430	9.74e-06	48.5
TRINITY_DN101123_c0_g1_i1.p1	Q9Y7R4	39.394	165	71	5	414	574	781	920	1.12e-25	115
TRINITY_DN101123_c0_g1_i1.p2	Q20318	34.314	102	56	3	41	142	521	611	4.68e-07	51.6
TRINITY_DN101081_c0_g1_i1.p2	A0JNU3	31.068	206	130	3	2	199	155	356	2.91e-21	94
TRINITY_DN101131_c0_g1_i1.p1	Q9SMZ4	46.377	138	74	0	2	139	105	242	5.09e-33	125
TRINITY_DN101128_c0_g1_i1.p1	A2WWV5	32	75	46	1	24	93	27	101	6.97e-11	58.9
TRINITY_DN101079_c0_g1_i1.p1	Q9LF88	32.046	259	143	4	11	254	152	392	3.24e-17	84
TRINITY_DN101082_c0_g1_i1.p1	A2Q127	29.134	381	238	11	36	391	45	418	6.76e-42	155
TRINITY_DN101155_c0_g1_i1.p1	P50134	37.5	208	122	5	9	211	215	419	1.04e-34	131
TRINITY_DN101155_c0_g1_i1.p2	P50134	37.209	129	67	2	31	149	36	160	3.58e-20	88.6
TRINITY_DN101083_c0_g1_i1.p2	Q23MT7	60.55	109	43	0	1	109	613	721	8.86e-40	143
TRINITY_DN101113_c0_g1_i1.p2	Q03649	27.273	187	129	3	1	180	228	414	4.37e-15	75.5
TRINITY_DN101127_c0_g1_i1.p1	Q9Y239	31.818	110	59	4	12	105	761	870	6.95e-06	46.2
TRINITY_DN129566_c0_g1_i1.p1	E7F187	35.484	93	53	3	57	147	281	368	5.97e-06	48.1
TRINITY_DN129603_c0_g1_i1.p1	P36113	64.865	37	12	1	61	96	338	374	5.68e-09	55.1
TRINITY_DN129612_c0_g1_i1.p1	Q5RC74	35.333	150	96	1	10	159	44	192	4.58e-22	92
TRINITY_DN129634_c0_g1_i1.p1	Q9LK99	38.971	136	77	3	10	144	15	145	5.15e-22	90.5
TRINITY_DN129628_c0_g1_i1.p1	Q9P2D7	44.172	163	84	2	18	178	1302	1459	4.27e-36	135
TRINITY_DN129633_c0_g1_i1.p1	P37552	53.521	71	33	0	1	71	54	124	3.2e-21	84
TRINITY_DN129610_c0_g1_i1.p1	F4J7S8	31.132	106	70	1	18	120	90	195	2.75e-11	62.4
TRINITY_DN139926_c0_g1_i1.p1	Q3Y416	34.936	312	187	4	26	329	102	405	8.71e-50	176
TRINITY_DN139918_c0_g1_i1.p3	Q8IVU1	36	100	63	1	3	102	319	417	5.43e-14	69.3
TRINITY_DN139867_c0_g1_i1.p1	Q9VUV9	69.091	110	32	1	2	111	760	867	1.51e-46	162
TRINITY_DN139945_c0_g1_i1.p1	P0DJ18	36.813	182	112	2	4	185	11	189	1.01e-34	124
TRINITY_DN139901_c0_g1_i1.p1	Q5BIW4	32.78	241	132	8	1	223	1040	1268	2.67e-25	107
TRINITY_DN139883_c0_g1_i1.p1	Q93561	24.194	124	94	0	2	125	100	223	9.66e-09	54.7
TRINITY_DN139957_c0_g1_i1.p1	P9WLH2	28.571	140	100	0	39	178	99	238	3.16e-06	48.9
TRINITY_DN139928_c0_g1_i1.p1	A2IBY8	29.412	238	129	9	25	249	8	219	1.27e-11	66.2
TRINITY_DN126553_c0_g1_i1.p2	O16797	68.702	131	36	1	1	131	247	372	1.16e-57	186
TRINITY_DN108810_c0_g1_i1.p1	Q5SVZ6	25.455	110	80	1	4	111	641	750	1.34e-06	48.5
TRINITY_DN150895_c0_g1_i1.p1	Q8WN95	42.857	77	44	0	3	79	2520	2596	1.06e-17	79.7
TRINITY_DN150936_c0_g1_i1.p1	Q9CQU8	32.911	79	43	1	34	102	37	115	1.01e-09	55.5
TRINITY_DN150950_c0_g1_i1.p1	Q9P373	29.897	97	67	1	6	102	177	272	2.07e-08	54.3
TRINITY_DN140480_c0_g1_i1.p1	P34867	46.018	113	59	1	1	111	233	345	2.4e-23	95.1
TRINITY_DN103239_c0_g1_i1.p2	Q07G10	40.506	79	40	3	12	86	224	299	1.56e-10	59.3
TRINITY_DN103185_c0_g1_i1.p1	Q922R0	50.459	109	54	0	11	119	46	154	4.33e-33	120
TRINITY_DN103181_c0_g1_i1.p1	Q9SZ69	33.775	151	65	4	22	137	25	175	1.78e-18	79.7
TRINITY_DN103200_c0_g1_i1.p1	M9MRD1	33.856	319	210	1	4	321	3269	3587	2.83e-55	197
TRINITY_DN103242_c0_g1_i1.p1	Q9P7P0	35.664	143	77	6	1	128	40	182	1.67e-10	60.5
TRINITY_DN103169_c0_g1_i1.p1	B3EWZ5	35.808	229	138	5	1	228	4675	4895	1.14e-34	134
TRINITY_DN103172_c0_g1_i1.p1	Q6C520	28.931	159	101	5	1	151	151	305	1.63e-16	79
TRINITY_DN103254_c0_g1_i1.p1	P50058	44.295	149	78	2	2	150	105	248	9.81e-41	139
TRINITY_DN103192_c0_g1_i1.p1	O81716	45.402	174	90	2	2	173	159	329	1.1e-39	140
TRINITY_DN103192_c0_g1_i1.p2	A0BQL0	45.833	120	63	1	1	120	2	119	5.25e-27	103
TRINITY_DN103198_c0_g1_i1.p1	O95789	34.783	207	125	5	86	290	742	940	8.28e-32	127
TRINITY_DN113867_c0_g1_i1.p1	P00765	43.511	131	69	2	1	128	33	161	3.33e-29	108
TRINITY_DN113870_c0_g1_i1.p2	E9Q8D0	35.714	196	91	4	7	201	80	241	2.16e-23	102
TRINITY_DN113903_c0_g1_i1.p1	C0QUB5	56.566	99	43	0	1	99	5	103	1.62e-21	89.4
TRINITY_DN101622_c0_g1_i1.p1	P38529	38.182	110	55	2	18	116	20	127	1.63e-20	89
TRINITY_DN101583_c0_g1_i1.p2	Q9C9U5	50.376	133	63	2	6	135	783	915	3.16e-36	134
TRINITY_DN101579_c0_g1_i1.p1	P13651	41.463	123	71	1	1	123	37	158	2.26e-29	106
TRINITY_DN101572_c0_g1_i1.p1	O22607	29.515	454	266	16	17	435	66	500	3.4e-50	181
TRINITY_DN101596_c0_g1_i1.p1	Q5UP73	27.586	261	179	5	1	257	30	284	5.56e-29	114
TRINITY_DN101569_c0_g1_i1.p1	Q9HE11	30.986	142	90	2	19	152	460	601	2.31e-12	67
TRINITY_DN101624_c0_g1_i1.p1	Q92824	33.624	229	131	9	1	220	1264	1480	1.29e-21	96.7
TRINITY_DN101574_c0_g1_i1.p1	F4JIF5	40.179	112	42	1	2	88	384	495	1.22e-17	79.7
TRINITY_DN101608_c0_g1_i1.p1	O34769	29.767	215	117	7	34	237	20	211	4.65e-18	83.2
TRINITY_DN101617_c0_g1_i1.p1	Q86CR8	27.419	124	80	4	8	128	3	119	2.86e-06	46.2
TRINITY_DN101582_c0_g1_i1.p1	O15865	36.047	86	55	0	6	91	244	329	4.77e-09	57.8
TRINITY_DN147838_c0_g1_i1.p1	Q8CGY8	32.487	197	120	4	34	225	278	466	1.88e-17	84.3
TRINITY_DN147802_c0_g1_i1.p1	Q55FD6	25.61	246	116	7	52	291	127	311	4.87e-14	78.2
TRINITY_DN147836_c0_g1_i1.p2	Q8KQN8	26.462	325	183	10	19	332	26	305	8.72e-14	76.3
TRINITY_DN130421_c0_g1_i1.p1	B9FMJ3	69.048	84	23	1	3	86	453	533	5.81e-32	120
TRINITY_DN130389_c0_g1_i1.p1	Q5UQA6	34.965	143	67	6	20	156	15	137	1.46e-14	73.2
TRINITY_DN130450_c0_g1_i1.p1	Q5XI57	29.661	118	70	3	7	115	452	565	4.03e-13	67.4
TRINITY_DN130393_c0_g1_i1.p1	O43182	54.206	107	48	1	2	108	463	568	9.52e-29	111
TRINITY_DN130429_c0_g1_i1.p1	Q05975	48.241	199	101	1	1	199	1	197	2.16e-67	208
TRINITY_DN130368_c0_g1_i1.p2	O13945	39.098	133	71	2	1	132	98	221	4.06e-26	105
TRINITY_DN130402_c0_g1_i1.p1	Q2QAV0	74.038	104	27	0	1	104	86	189	2.45e-48	167
TRINITY_DN138869_c0_g1_i1.p1	Q922R0	50.98	102	48	2	2	102	214	314	2.19e-26	102
TRINITY_DN138874_c0_g1_i1.p1	P57956	42.553	94	45	3	15	108	2	86	2.58e-19	83.6
TRINITY_DN138928_c0_g1_i1.p1	Q9LYN7	51.37	146	68	2	18	161	708	852	2.16e-44	159
TRINITY_DN129468_c0_g1_i1.p1	Q54U63	35.407	209	100	7	19	218	1768	1950	7.21e-30	119
TRINITY_DN129487_c0_g1_i1.p1	O15090	39.437	71	43	0	16	86	108	178	5.18e-11	60.8
TRINITY_DN129463_c0_g1_i1.p1	P52917	54.424	373	145	5	7	356	66	436	1.55e-131	385
TRINITY_DN129492_c0_g1_i1.p1	A6VAM7	58.889	180	72	1	4	183	51	228	9.08e-74	224
TRINITY_DN129554_c0_g1_i1.p1	Q4FZD7	33.146	178	110	5	3	176	131	303	2.07e-18	86.7
TRINITY_DN129514_c0_g1_i1.p2	Q5BBL4	29.474	95	55	2	22	116	25	107	8.74e-06	46.6
TRINITY_DN105905_c0_g1_i1.p1	Q13162	53.279	122	55	2	1	122	144	263	2.29e-40	138
TRINITY_DN105914_c0_g1_i1.p1	O61369	39.474	114	67	1	1	112	328	441	1.82e-21	90.9
TRINITY_DN105942_c0_g1_i1.p2	Q1EGL0	34.483	87	53	3	1	85	135	219	6.4e-10	57.8
TRINITY_DN105918_c0_g1_i1.p1	Q9JYV5	35.849	318	141	8	3	282	1424	1716	1.57e-22	100
TRINITY_DN105946_c0_g1_i1.p1	Q1JPG1	37.662	77	46	1	1	75	265	341	2.07e-11	61.6
TRINITY_DN147084_c0_g1_i1.p1	E9QCD3	21.951	287	151	7	2	287	65	279	1.23e-09	62.8
TRINITY_DN147076_c0_g1_i1.p1	Q0MQI0	68.5	200	60	2	6	205	17	213	1.71e-98	287
TRINITY_DN147085_c0_g1_i1.p1	Q9M099	43.443	122	64	1	1	117	98	219	5.93e-24	99
TRINITY_DN147104_c0_g1_i1.p1	Q556Y4	42.935	184	102	2	1	181	107	290	1.01e-44	155
TRINITY_DN147071_c0_g1_i1.p1	F4JEP5	35.115	131	72	4	24	141	413	543	1.2e-12	67.8
TRINITY_DN147081_c0_g1_i1.p1	Q0VCK9	58.065	93	36	1	12	101	243	335	3.97e-31	116
TRINITY_DN147089_c0_g1_i1.p1	Q9FMN0	38.525	122	70	3	9	127	2	121	5.65e-21	84.7
TRINITY_DN147129_c0_g1_i1.p1	Q9VWF4	36.842	133	83	1	15	146	45	177	8.04e-18	81.6
TRINITY_DN145543_c0_g1_i1.p1	Q27171	46.512	129	59	2	1	129	1651	1769	2.76e-27	108
TRINITY_DN145466_c0_g1_i1.p1	A2YGP6	51.464	239	107	4	8	238	46	283	3.75e-72	234
TRINITY_DN145466_c0_g1_i1.p3	Q0GZS3	35.676	185	106	7	1	175	426	607	2.55e-21	93.2
TRINITY_DN145488_c0_g1_i1.p1	S6F527	34.375	128	55	6	41	162	161	265	4.71e-13	68.9
TRINITY_DN145503_c0_g1_i1.p5	O67178	35.227	88	56	1	1	87	81	168	1.16e-07	51.2
TRINITY_DN145494_c0_g1_i1.p1	Q91819	43.564	101	56	1	3	102	187	287	7.71e-22	90.9
TRINITY_DN145551_c0_g1_i1.p4	P27638	47.525	101	52	1	1	100	235	335	1.99e-22	92
TRINITY_DN132233_c0_g1_i1.p1	A7MB63	35.885	209	103	5	1	186	158	358	1.19e-34	129
TRINITY_DN132218_c0_g1_i1.p1	Q5ZHN4	46.364	110	58	1	1	110	82	190	1.43e-26	103
TRINITY_DN132194_c1_g1_i1.p1	Q6ZXV5	51.042	96	47	0	1	96	290	385	7.61e-26	102
TRINITY_DN132194_c0_g1_i1.p1	Q3UV71	50.42	119	59	0	1	119	519	637	2.8e-33	125
TRINITY_DN132211_c0_g1_i1.p2	Q9Z2Y1	48.045	179	91	2	30	207	5	182	6.39e-48	171
TRINITY_DN122649_c0_g1_i1.p1	Q9JKZ2	46.324	136	72	1	1	135	408	543	2.52e-39	142
TRINITY_DN122653_c0_g1_i1.p2	P93099	65.6	125	43	0	3	127	7	131	5.64e-57	178
TRINITY_DN122614_c0_g1_i1.p2	Q62371	45.528	123	59	2	3	125	622	736	4.2e-27	107
TRINITY_DN107981_c0_g1_i1.p1	Q4CUM2	39.035	228	132	2	1	222	484	710	9.85e-42	154
TRINITY_DN107986_c0_g1_i1.p1	Q7TQP6	32.576	132	78	2	16	147	108	228	2.12e-13	70.1
TRINITY_DN108053_c0_g1_i1.p2	Q3ZBD0	51.087	92	45	0	1	92	197	288	1.94e-23	94.4
TRINITY_DN107965_c0_g1_i1.p1	O22607	40	85	44	3	2	82	161	242	2.48e-08	53.9
TRINITY_DN121590_c0_g1_i1.p1	Q9VL32	42.105	209	118	1	1	206	432	640	1.82e-49	176
TRINITY_DN121597_c0_g1_i1.p1	O60290	30.952	126	79	5	128	249	595	716	3.66e-07	54.3
TRINITY_DN121594_c0_g1_i1.p1	F1QMY1	43.564	101	56	1	1	100	29	129	2.14e-24	92.8
TRINITY_DN121598_c0_g1_i1.p1	Q27171	66.197	142	48	0	1	142	1351	1492	8.7e-60	202
TRINITY_DN121619_c0_g1_i1.p1	Q15286	47.312	93	49	0	9	101	8	100	7.23e-26	98.2
TRINITY_DN121612_c0_g1_i1.p1	Q6NUT3	36.564	227	115	7	36	233	16	242	9.04e-28	113
TRINITY_DN121570_c0_g1_i1.p1	Q94128	27.439	164	100	6	1	154	288	442	7.93e-12	65.1
TRINITY_DN121624_c0_g1_i1.p1	Q39023	31.132	106	70	2	2	107	256	358	8.2e-09	54.7
TRINITY_DN121633_c0_g1_i1.p1	Q9HCI7	51.786	112	54	0	1	112	4	115	5.17e-35	132
TRINITY_DN121637_c0_g1_i1.p1	A0DSB3	30.675	163	94	7	41	192	4	158	1.2e-08	56.6
TRINITY_DN121656_c0_g1_i1.p2	Q9C505	48.701	154	77	1	5	158	4	155	1.05e-49	159
TRINITY_DN134062_c0_g1_i1.p2	Q75J93	30.851	94	64	1	11	103	533	626	7.65e-11	60.1
TRINITY_DN134112_c0_g1_i1.p2	Q9TW28	35.514	107	57	4	1	97	1532	1636	9.14e-08	52
TRINITY_DN108728_c0_g1_i1.p1	A7HSQ6	56.78	118	43	1	1	110	25	142	1.11e-35	130
TRINITY_DN108716_c0_g1_i1.p2	Q9SMH5	44	100	55	1	1	99	3213	3312	1.53e-18	82
TRINITY_DN108759_c0_g1_i1.p1	O95477	43.21	81	44	1	1	79	1175	1255	6.3e-15	72
TRINITY_DN135993_c0_g1_i1.p2	P26464	43.023	86	47	2	18	101	26	111	2.39e-13	67
TRINITY_DN136850_c0_g1_i1.p1	O07051	39.394	165	96	1	1	165	176	336	1.04e-32	122
TRINITY_DN136850_c0_g1_i1.p2	O07051	38.393	112	66	3	1	111	48	157	2.18e-15	73.2
TRINITY_DN136822_c0_g1_i1.p1	A1Z9G2	34.81	158	103	0	15	172	90	247	3.71e-27	109
TRINITY_DN136768_c0_g1_i1.p1	P02552	96.296	108	4	0	1	108	192	299	8.95e-72	221
TRINITY_DN136796_c0_g1_i1.p1	Q4G0W2	25.581	86	64	0	16	101	59	144	2.31e-07	49.7
TRINITY_DN136814_c0_g1_i1.p1	Q7ULI3	37.278	169	89	5	23	175	369	536	2.38e-19	87.4
TRINITY_DN136843_c0_g1_i1.p1	Q9Y6B7	37.71	297	179	3	1	296	67	358	4.91e-69	230
TRINITY_DN136770_c0_g1_i1.p1	Q02879	45.775	142	73	2	2	140	47	187	4.74e-34	120
TRINITY_DN136773_c0_g1_i1.p1	O74738	32.353	136	83	3	25	151	157	292	9.61e-14	72.4
TRINITY_DN136773_c0_g1_i1.p2	Q5ZML9	31.667	120	79	2	50	169	81	197	2.55e-10	61.2
TRINITY_DN136808_c0_g1_i1.p1	Q2EY15	29.125	1006	639	29	6	978	62	1026	2.76e-108	370
TRINITY_DN136793_c0_g1_i1.p1	Q650T9	31.343	134	89	3	4	135	486	618	7e-17	79.3
TRINITY_DN136829_c0_g1_i1.p1	P33727	42.208	154	88	1	32	184	42	195	3.58e-34	131
TRINITY_DN123810_c0_g1_i1.p2	P09226	42.778	180	87	4	1	164	32	211	1.62e-43	146
TRINITY_DN123823_c0_g1_i1.p2	Q552M6	30.921	152	80	5	1	134	264	408	7.94e-11	61.6
TRINITY_DN123816_c0_g1_i1.p2	P23286	37.594	133	83	0	3	135	5	137	1.09e-27	102
TRINITY_DN123841_c0_g1_i1.p1	Q8N328	31.21	157	100	3	5	158	167	318	1.39e-15	76.3
TRINITY_DN123860_c0_g1_i1.p1	Q9BPU9	29.897	97	57	1	1	97	78	163	1.17e-10	58.2
TRINITY_DN123801_c0_g1_i1.p1	Q00174	63.253	166	61	0	13	178	24	189	2.46e-71	236
TRINITY_DN112567_c0_g1_i1.p1	Q0VD22	35.22	159	88	4	1	148	219	373	5.28e-22	94
TRINITY_DN112583_c0_g1_i1.p1	P13254	42.982	114	63	1	1	112	211	324	7.21e-20	85.9
TRINITY_DN112572_c0_g1_i1.p1	M9MRD1	46.269	134	72	0	17	150	1690	1823	2.18e-34	129
TRINITY_DN112601_c0_g1_i1.p1	P36583	20.091	219	142	6	16	224	681	876	6.7e-07	52.8
TRINITY_DN112655_c0_g1_i1.p1	Q9D2I5	41.121	107	55	3	19	122	49	150	7.41e-15	72.4
TRINITY_DN112564_c0_g1_i1.p1	Q3UVD5	40.217	92	53	1	2	91	346	437	2.97e-10	58.5
TRINITY_DN146232_c0_g1_i1.p1	Q9H0A0	40.336	119	62	2	1	118	772	882	5.66e-22	92.8
TRINITY_DN146241_c0_g1_i1.p1	Q09575	32.353	102	67	1	7	106	901	1002	4.82e-12	65.5
TRINITY_DN146250_c0_g1_i1.p1	Q16222	37.838	185	115	0	3	187	159	343	1.07e-41	149
TRINITY_DN146251_c0_g1_i1.p1	A0A1U8QTA2	38.333	120	69	2	9	123	14	133	4.3e-20	87
TRINITY_DN146192_c0_g1_i1.p1	O16129	39.64	111	64	1	15	125	46	153	6.63e-27	106
TRINITY_DN146257_c0_g1_i1.p1	B3EWZ5	31.944	144	82	8	5	138	800	937	9e-09	55.8
TRINITY_DN146203_c0_g1_i1.p1	Q6NDD2	66.019	103	35	0	2	104	372	474	3.95e-42	146
TRINITY_DN146243_c0_g1_i1.p1	P74442	24.062	320	197	12	28	326	531	825	4.02e-07	56.2
TRINITY_DN118673_c0_g1_i1.p1	P98166	45.399	163	74	5	28	183	37	191	1.37e-31	123
TRINITY_DN118682_c0_g1_i1.p1	Q04202	33.818	275	176	5	103	374	2	273	3.99e-41	148
TRINITY_DN118663_c0_g1_i1.p1	Q29S14	37.037	81	50	1	25	104	26	106	4.12e-16	73.2
TRINITY_DN118739_c0_g1_i1.p1	O95347	67.391	92	30	0	9	100	1079	1170	1.13e-37	137
TRINITY_DN118751_c0_g1_i1.p1	Q02145	35.652	115	73	1	8	122	17	130	2.87e-20	87.8
TRINITY_DN118668_c0_g1_i1.p1	Q2QAV0	38.202	89	54	1	7	94	164	252	2.61e-16	76.3
TRINITY_DN118694_c0_g1_i1.p1	Q6P828	31.148	122	65	4	63	165	25	146	6.71e-11	60.5
TRINITY_DN118737_c0_g1_i1.p1	P49103	54.225	142	64	1	1	141	47	188	8.67e-48	156
TRINITY_DN118748_c0_g1_i1.p1	Q5U3Z0	25.728	206	139	3	8	209	1	196	9.05e-16	77
TRINITY_DN118723_c0_g1_i1.p1	O84544	39.474	76	46	0	6	81	19	94	2.45e-16	73.2
TRINITY_DN118752_c0_g1_i1.p2	O95487	24.519	208	136	6	26	213	604	810	5.88e-09	59.7
TRINITY_DN118752_c0_g1_i1.p3	A1CUC3	25.989	177	122	3	1	170	504	678	3.14e-12	69.3
TRINITY_DN118742_c0_g1_i1.p1	Q9XTG1	33.803	213	121	5	1	196	266	475	3.41e-34	130
TRINITY_DN118756_c0_g1_i1.p1	A0BD92	60.366	164	61	2	6	165	1	164	1.15e-63	204
TRINITY_DN118705_c0_g1_i1.p2	Q14565	55.882	102	44	1	14	115	3	103	1.7e-31	116
TRINITY_DN118707_c0_g1_i1.p1	Q5RA75	36.905	252	143	6	31	271	830	1076	1.61e-43	161
TRINITY_DN120476_c0_g1_i1.p2	Q588U8	32.394	71	48	0	33	103	348	418	5.07e-07	49.3
TRINITY_DN120532_c0_g1_i1.p1	P27639	47.71	262	137	0	1	262	140	401	7.58e-96	290
TRINITY_DN120540_c0_g1_i1.p1	O96612	28.182	110	76	2	6	114	344	451	8.54e-07	49.7
TRINITY_DN120467_c0_g1_i1.p1	P43233	42.056	107	57	3	7	113	7	108	5.3e-18	80.5
TRINITY_DN120469_c0_g1_i1.p1	P80884	29.289	239	130	8	12	240	120	329	2.46e-19	89.4
TRINITY_DN120519_c0_g1_i1.p1	Q90WY6	42.623	244	140	0	53	296	20	263	1.34e-64	211
TRINITY_DN144340_c0_g1_i1.p1	Q8VHL1	39.362	94	53	3	29	121	27	117	1.82e-07	51.6
TRINITY_DN144312_c0_g1_i1.p1	C0SP82	39.31	145	88	0	8	152	44	188	4.43e-32	123
TRINITY_DN144306_c0_g1_i1.p2	Q27171	51.961	102	49	0	1	102	1071	1172	4.25e-29	112
TRINITY_DN144311_c0_g1_i1.p1	P35500	70.909	55	16	0	1	55	1948	2002	1.3e-24	99.8
TRINITY_DN135471_c0_g1_i1.p1	Q15477	72	75	21	0	1	75	418	492	1.31e-35	130
TRINITY_DN123924_c0_g1_i1.p1	P0CT42	35.185	108	70	0	2	109	608	715	6.92e-17	78.2
TRINITY_DN123917_c0_g1_i1.p1	B2B3L4	40.206	97	56	2	10	105	30	125	2.98e-14	69.7
TRINITY_DN123952_c0_g1_i1.p1	A4QN56	32.5	120	73	4	1	118	349	462	5.98e-08	52.8
TRINITY_DN127885_c0_g1_i1.p1	Q6ZQY2	29.811	265	148	6	32	263	86	345	3.46e-17	86.7
TRINITY_DN127885_c0_g1_i2.p1	Q6ZQY2	29.811	265	148	6	32	263	86	345	3.46e-17	86.7
TRINITY_DN127937_c0_g1_i1.p1	P36887	50.974	308	144	3	3	310	41	341	1.45e-114	337
TRINITY_DN127903_c0_g1_i1.p1	O80731	26.119	134	94	1	4	132	254	387	4.91e-11	63.2
TRINITY_DN127921_c0_g1_i1.p1	Q8L8W0	34.091	132	69	5	72	203	107	220	4.91e-15	75.5
TRINITY_DN127960_c0_g1_i1.p1	P70398	24.365	197	138	6	23	213	278	469	1.19e-09	60.8
TRINITY_DN127924_c0_g1_i1.p1	O80501	47.716	197	98	2	1	192	12	208	4.01e-59	186
TRINITY_DN127879_c0_g1_i1.p1	Q08BC4	31.41	156	90	6	15	160	61	209	1.48e-07	53.1
TRINITY_DN127949_c0_g1_i1.p1	O70435	47.656	128	67	0	4	131	8	135	1.38e-41	140
TRINITY_DN127900_c0_g1_i1.p1	P57508	45.37	216	117	1	1	216	46	260	2.42e-60	201
TRINITY_DN127957_c0_g1_i1.p1	A1DI57	25	252	137	9	1	216	34	269	7.94e-06	49.7
[truncated: 29,379 more rows]

## Sheet: pfam
# target name	accession	query	score	bias	E-value	score	bias	exp	reg	clu	ov	env	dom	rep	inc	description of target
Ldl_recept_a	PF00057.21	TRINITY_DN115953_c0_g1_i1.p1	27	12.3	5.3e-06	26.7	12.3	1.1	1	0	0	1	1	1	1	Low-density lipoprotein receptor domain class A
Beta_elim_lyase	PF01212.24	TRINITY_DN117017_c0_g1_i1.p1	63.6	0	2.1e-17	63.5	0	1	1	0	0	1	1	1	1	Beta-eliminating lyase
Ion_trans_2	PF07885.19	TRINITY_DN117029_c0_g1_i1.p1	51.3	7.8	1.3e-13	50.8	7.8	1.3	1	1	0	1	1	1	1	Ion channel
Ion_trans	PF00520.34	TRINITY_DN117029_c0_g1_i1.p1	36.1	2.3	4.3e-09	36.1	2.3	1	1	0	0	1	1	1	1	Ion transport protein
zf-CW	PF07496.18	TRINITY_DN116220_c0_g1_i1.p1	28.2	6.5	2.9e-06	27.3	6.5	1.5	1	0	0	1	1	1	1	CW-type Zinc Finger
S-AdoMet_synt_M	PF02772.19	TRINITY_DN116175_c0_g1_i1.p1	132.1	0	1.4e-38	131.9	0	1.1	1	0	0	1	1	1	1	S-adenosylmethionine synthetase
Chromo	PF00385.27	TRINITY_DN116169_c0_g1_i1.p1	27.6	0.1	5.4e-06	26.3	0	1.7	2	0	0	2	2	2	1	Chromo (CHRromatin Organisation MOdifier) domain
Ribosomal_S11	PF00411.22	TRINITY_DN116231_c0_g1_i1.p1	152.9	0.9	4.7e-45	152.6	0.9	1.1	1	0	0	1	1	1	1	Ribosomal protein S11
Cadherin	PF00028.20	TRINITY_DN116251_c0_g1_i1.p1	30.9	0	0.035	14.7	0	2.1	2	0	0	2	2	2	2	Cadherin domain
UCH	PF00443.32	TRINITY_DN145766_c0_g1_i1.p2	87.5	3.4	1.3e-24	87.4	3.4	1	1	0	0	1	1	1	1	Ubiquitin carboxyl-terminal hydrolase
Mito_carr	PF00153.30	TRINITY_DN145810_c0_g1_i1.p1	168.7	0.2	4.2e-22	78	0	3	3	0	0	3	3	3	3	Mitochondrial carrier protein
Pkinase	PF00069.28	TRINITY_DN145839_c0_g1_i1.p1	47.3	0.1	2.2e-12	47	0.1	1.1	1	0	0	1	1	1	1	Protein kinase domain
PK_Tyr_Ser-Thr	PF07714.20	TRINITY_DN145839_c0_g1_i1.p1	25.3	0.1	1e-05	25.1	0.1	1.1	1	0	0	1	1	1	1	Protein tyrosine and serine/threonine kinase
GDPD	PF03009.20	TRINITY_DN145795_c0_g1_i1.p2	25.6	0	1.1e-05	25.5	0	1.1	1	0	0	1	1	1	1	Glycerophosphoryl diester phosphodiesterase family
RB_B	PF01857.23	TRINITY_DN145777_c0_g1_i1.p1	34.7	5.6	1.1e-07	32.1	4	2.5	2	1	0	2	2	2	1	Retinoblastoma-associated protein B domain
WD40	PF00400.35	TRINITY_DN145774_c0_g1_i1.p2	30.3	0.6	0.00011	23	0.5	2.4	2	0	0	2	2	2	2	WD domain
WD40	PF00400.35	TRINITY_DN145774_c0_g1_i1.p3	38.7	0.9	0.00018	22.4	0.8	2.4	2	0	0	2	2	2	2	WD domain
Pro_CA	PF00484.22	TRINITY_DN145820_c0_g1_i1.p1	68.7	0	1.1e-18	68.2	0	1.2	1	0	0	1	1	1	1	Carbonic anhydrase
Vta1	PF04652.19	TRINITY_DN145819_c0_g1_i1.p2	48.6	0.2	1.1e-12	48.2	0.2	1.1	1	0	0	1	1	1	1	Vta1 like
RRM_1	PF00076.25	TRINITY_DN145858_c0_g1_i1.p2	64.3	0	8.9e-18	64	0	1.1	1	0	0	1	1	1	1	RNA recognition motif. (a.k.a. RRM
RRM_5	PF13893.9	TRINITY_DN145858_c0_g1_i1.p2	26.8	0	4.3e-06	26.5	0	1.1	1	0	0	1	1	1	1	RNA recognition motif. (a.k.a. RRM
LRR_8	PF13855.9	TRINITY_DN145837_c0_g1_i1.p1	51.3	136.4	0.0037	17.1	0.5	16	7	4	11	18	18	18	15	Leucine rich repeat
LRR_4	PF12799.10	TRINITY_DN145837_c0_g1_i1.p1	49.3	150.6	0.0056	17.2	5.4	17	7	4	13	20	20	20	13	Leucine Rich repeats (2 copies)
Chitin_bind_4	PF00379.26	TRINITY_DN145836_c0_g1_i1.p1	34.1	1	4.1e-08	33.7	1	1.2	1	0	0	1	1	1	1	Insect cuticle protein
CLU	PF13236.9	TRINITY_DN145811_c0_g1_i1.p1	57	0.3	1.3e-14	54.6	0.3	1.9	1	1	0	1	1	1	1	Clustered mitochondria
eIF3_p135	PF12807.10	TRINITY_DN145811_c0_g1_i1.p2	39.5	0	1.5e-07	31.7	0.2	2.3	1	1	1	2	2	2	2	Translation initiation factor eIF3 subunit 135
TPR_12	PF13424.9	TRINITY_DN145811_c0_g1_i1.p4	35.2	0	1.1e-06	29	0	2.1	1	1	1	2	2	2	2	Tetratricopeptide repeat
PHF5	PF03660.17	TRINITY_DN122096_c0_g1_i1.p1	165.8	12.5	3.4e-49	165.5	12.5	1.1	1	0	0	1	1	1	1	PHF5-like protein
zf-C3HC4_3	PF13920.9	TRINITY_DN122158_c0_g1_i1.p1	39.8	9.9	4.2e-10	39.4	9.9	1.2	1	0	0	1	1	1	1	Zinc finger
Prok-RING_4	PF14447.9	TRINITY_DN122158_c0_g1_i1.p1	32.8	11.3	6.7e-08	32.4	11.3	1.2	1	0	0	1	1	1	1	Prokaryotic RING finger family 4
Peptidase_C26	PF07722.16	TRINITY_DN122157_c0_g1_i1.p1	33.7	0.1	5.8e-08	32.9	0.1	1.4	1	1	0	1	1	1	1	Peptidase C26
PP2C	PF00481.24	TRINITY_DN122093_c0_g1_i1.p1	78.3	0	8.8e-22	78.1	0	1	1	0	0	1	1	1	1	Protein phosphatase 2C
Sugar_tr	PF00083.27	TRINITY_DN143721_c0_g1_i1.p1	66	3.7	3.4e-18	65.9	3.7	1	1	0	0	1	1	1	1	Sugar (and other) transporter
Glutaredoxin	PF00462.27	TRINITY_DN143707_c0_g1_i1.p1	51.5	0	1.5e-13	50.9	0	1.2	1	0	0	1	1	1	1	Glutaredoxin
Ribosomal_L27e	PF01777.21	TRINITY_DN143663_c0_g1_i1.p1	65.3	6	6.9e-18	64.9	6	1.2	1	0	0	1	1	1	1	Ribosomal L27e protein family
Helicase_C_2	PF13307.9	TRINITY_DN110543_c0_g1_i1.p1	107.1	0.1	1.2e-30	107	0.1	1	1	0	0	1	1	1	1	Helicase C-terminal domain
HBB	PF06777.14	TRINITY_DN110543_c0_g1_i1.p2	27.9	0	2.1e-06	27.7	0	1.1	1	0	0	1	1	1	1	Helical and beta-bridge domain
MCU	PF04678.16	TRINITY_DN110483_c0_g1_i1.p1	75.6	4.2	6.9e-21	75.2	4.2	1.3	1	0	0	1	1	1	1	Mitochondrial calcium uniporter
FKBP_C	PF00254.31	TRINITY_DN110531_c0_g1_i1.p1	123.5	0	4.4e-36	123.2	0	1.1	1	0	0	1	1	1	1	FKBP-type peptidyl-prolyl cis-trans isomerase
Ank_2	PF12796.10	TRINITY_DN110507_c0_g1_i1.p1	111.8	1.5	1.3e-16	61.1	0.1	2.3	1	1	2	3	3	3	3	Ankyrin repeats (3 copies)
Ank_4	PF13637.9	TRINITY_DN110507_c0_g1_i1.p1	84.5	1.5	3.3e-10	40.4	0.6	3.3	2	1	2	4	4	4	3	Ankyrin repeats (many copies)
Ank	PF00023.33	TRINITY_DN110507_c0_g1_i1.p1	74.4	8.5	4.7e-06	26.9	0	4.3	4	1	0	4	4	4	3	Ankyrin repeat
Ank_3	PF13606.9	TRINITY_DN110507_c0_g1_i1.p1	55.9	1.3	0.0045	17.5	0.4	4.5	6	0	0	6	6	6	3	Ankyrin repeat
Ank_5	PF13857.9	TRINITY_DN110507_c0_g1_i1.p1	55.4	1.5	4.2e-06	27.1	1	3.6	1	1	2	3	3	3	3	Ankyrin repeats (many copies)
Methyltransf_23	PF13489.9	TRINITY_DN110491_c0_g1_i1.p1	39.4	0.1	6.8e-10	39.1	0.1	1.1	1	0	0	1	1	1	1	Methyltransferase domain
Methyltransf_11	PF08241.15	TRINITY_DN110491_c0_g1_i1.p1	30.4	0	7e-07	29.9	0	1.2	1	0	0	1	1	1	1	Methyltransferase domain
LRR_8	PF13855.9	TRINITY_DN110496_c0_g1_i1.p1	37	0.7	1.2e-07	31.5	0.1	2.2	2	0	0	2	2	2	2	Leucine rich repeat
LRR_6	PF13516.9	TRINITY_DN110496_c0_g1_i1.p1	32	3.1	0.094	13	0.3	4.3	4	0	0	4	4	4	3	Leucine Rich repeat
AAA_6	PF12774.10	TRINITY_DN110492_c0_g1_i1.p1	152.2	0	2.1e-44	152	0	1	1	0	0	1	1	1	1	Hydrolytic ATP binding site of dynein motor region
Ras	PF00071.25	TRINITY_DN110536_c0_g1_i1.p1	103.8	0.6	8.1e-30	103.7	0.6	1	1	0	0	1	1	1	1	Ras family
Roc	PF08477.16	TRINITY_DN110536_c0_g1_i1.p1	36	0	1.2e-08	35.3	0	1.3	1	0	0	1	1	1	1	Ras of Complex
Nuc_sug_transp	PF04142.18	TRINITY_DN110535_c0_g1_i1.p1	49.9	1	3.4e-13	49.6	1	1	1	0	0	1	1	1	1	Nucleotide-sugar transporter
Dynein_AAA_lid	PF17852.4	TRINITY_DN110538_c0_g1_i1.p1	42.6	0.2	7.4e-11	42.4	0.2	1.1	1	0	0	1	1	1	1	Dynein heavy chain AAA lid domain
CH	PF00307.34	TRINITY_DN110476_c0_g1_i1.p1	44.6	0.1	1.6e-11	44.5	0.1	1	1	0	0	1	1	1	1	Calponin homology (CH) domain
Malectin	PF11721.11	TRINITY_DN110551_c0_g1_i1.p1	122.7	0	2.4e-35	122.2	0	1.2	1	0	0	1	1	1	1	Malectin domain
Aminotran_1_2	PF00155.24	TRINITY_DN110480_c0_g1_i1.p1	52.1	0	7.1e-14	51.9	0	1	1	0	0	1	1	1	1	Aminotransferase class I and II
Ras	PF00071.25	TRINITY_DN123209_c0_g1_i1.p1	173.3	0.2	3.7e-51	173	0.2	1	1	0	0	1	1	1	1	Ras family
Roc	PF08477.16	TRINITY_DN123209_c0_g1_i1.p1	107.8	0.6	7e-31	107.1	0.5	1.4	2	0	0	2	2	2	1	Ras of Complex
Arf	PF00025.24	TRINITY_DN123209_c0_g1_i1.p1	49.9	0.1	2.9e-13	49.8	0.1	1.1	1	0	0	1	1	1	1	ADP-ribosylation factor family
MMR_HSR1	PF01926.26	TRINITY_DN123209_c0_g1_i1.p1	30.7	0.1	3.7e-07	30.4	0.1	1.3	1	1	0	1	1	1	1	50S ribosome-binding GTPase
RNase_PH	PF01138.24	TRINITY_DN123256_c0_g1_i1.p1	37	0	8.7e-09	36.1	0	1.5	1	1	0	1	1	1	1	3' exoribonuclease family
Ribosomal_60s	PF00428.22	TRINITY_DN123228_c0_g1_i1.p2	75.2	6.5	8.6e-21	74.5	6.5	1.3	1	0	0	1	1	1	1	60s Acidic ribosomal protein
DIE2_ALG10	PF04922.15	TRINITY_DN123220_c0_g1_i1.p1	72.5	1	4.5e-20	72.4	1	1	1	0	0	1	1	1	1	DIE2/ALG10 family
An_peroxidase	PF03098.18	TRINITY_DN123168_c0_g1_i1.p1	126.5	0	1.4e-36	126.3	0	1	1	0	0	1	1	1	1	Animal haem peroxidase
Dynein_C	PF18199.4	TRINITY_DN127185_c0_g1_i1.p1	134.3	0	6.6e-39	134.1	0	1	1	0	0	1	1	1	1	Dynein heavy chain C-terminal domain
UDPGT	PF00201.21	TRINITY_DN150230_c0_g1_i1.p1	77.8	0	1e-21	77.5	0	1	1	0	0	1	1	1	1	UDP-glucoronosyl and UDP-glucosyl transferase
CYYR1	PF10873.11	TRINITY_DN150213_c0_g1_i1.p1	28.6	6.8	2.3e-06	28.3	6.8	1.1	1	0	0	1	1	1	1	Cysteine and tyrosine-rich protein 1
EF-hand_1	PF00036.35	TRINITY_DN150172_c0_g1_i1.p1	37.8	7	0.0001	21.7	0.6	2.7	3	0	0	3	3	3	2	EF hand
EF-hand_7	PF13499.9	TRINITY_DN150172_c0_g1_i1.p1	35.1	1.8	4.2e-07	30.4	1.8	2.1	1	1	0	1	1	1	1	EF-hand domain pair
Ras	PF00071.25	TRINITY_DN150228_c0_g1_i1.p1	131.5	0.3	2.4e-38	131.4	0.3	1	1	0	0	1	1	1	1	Ras family
Roc	PF08477.16	TRINITY_DN150228_c0_g1_i1.p1	98.2	0.1	4.3e-28	98.1	0.1	1	1	0	0	1	1	1	1	Ras of Complex
Arf	PF00025.24	TRINITY_DN150228_c0_g1_i1.p1	49.4	0.2	4.3e-13	49.2	0.2	1	1	0	0	1	1	1	1	ADP-ribosylation factor family
MMR_HSR1	PF01926.26	TRINITY_DN150228_c0_g1_i1.p1	26.6	0	6.2e-06	26.4	0	1.1	1	0	0	1	1	1	1	50S ribosome-binding GTPase
Gtr1_RagA	PF04670.15	TRINITY_DN150228_c0_g1_i1.p1	25.8	0	7.5e-06	25.6	0	1	1	0	0	1	1	1	1	Gtr1/RagA G protein conserved region
LRR_4	PF12799.10	TRINITY_DN122353_c0_g1_i1.p1	52.2	2.6	2.1e-07	31.3	0.3	3	2	1	1	3	3	3	2	Leucine Rich repeats (2 copies)
LRR_8	PF13855.9	TRINITY_DN122353_c0_g1_i1.p1	34.7	4.4	0.0005	19.9	0.7	2.8	2	1	1	3	3	3	2	Leucine rich repeat
LRR_9	PF14580.9	TRINITY_DN122353_c0_g1_i1.p1	30.6	0.8	0.0024	17.6	0.1	2.1	1	1	1	2	2	2	2	Leucine-rich repeat
Exo_endo_phos	PF03372.26	TRINITY_DN122347_c0_g1_i1.p1	41.8	0.2	3.8e-10	39.9	0.2	1.8	1	1	0	1	1	1	1	Endonuclease/Exonuclease/phosphatase family
DUF4371	PF14291.9	TRINITY_DN122305_c0_g1_i1.p1	39.9	0.1	4.2e-10	39.7	0.1	1.1	1	0	0	1	1	1	1	Domain of unknown function (DUF4371)
NDUFA12	PF05071.19	TRINITY_DN122266_c0_g1_i1.p1	47.2	0.2	6e-12	46.5	0.2	1.4	1	0	0	1	1	1	1	NADH ubiquinone oxidoreductase subunit NDUFA12
EGF_CA	PF07645.18	TRINITY_DN122339_c0_g1_i1.p1	60.4	22.6	3.4e-08	33.7	6.2	3.1	3	0	0	3	3	3	3	Calcium-binding EGF domain
EGF_3	PF12947.10	TRINITY_DN122339_c0_g1_i1.p1	43.4	20.6	6.1e-08	32.8	3.9	2.8	2	1	0	3	3	3	2	EGF domain
EGF	PF00008.30	TRINITY_DN122339_c0_g1_i1.p1	39.1	21.6	1.2e-06	28.8	4.3	3.1	3	1	0	3	3	3	2	EGF-like domain
cEGF	PF12662.10	TRINITY_DN122339_c0_g1_i1.p1	28.8	18.1	1.5e-06	28.1	0.9	3.8	4	0	0	4	4	4	3	Complement Clr-like EGF-like
hEGF	PF12661.10	TRINITY_DN122339_c0_g1_i1.p1	29.3	19.4	0.00012	22.7	4	2.8	3	0	0	3	3	3	2	Human growth factor-like EGF
EMP70	PF02990.19	TRINITY_DN125686_c0_g1_i1.p1	48	3.9	8.1e-13	48	3.9	1	1	0	0	1	1	1	1	Endomembrane protein 70
RPOL_N	PF14700.9	TRINITY_DN125751_c0_g1_i1.p1	32.3	0.3	8.8e-08	32.1	0.3	1.1	1	0	0	1	1	1	1	DNA-directed RNA polymerase N-terminal
CTP_transf_like	PF01467.29	TRINITY_DN110962_c0_g1_i1.p1	50.8	0	2.4e-13	50.6	0	1	1	0	0	1	1	1	1	Cytidylyltransferase-like
PAE	PF03283.16	TRINITY_DN111051_c0_g1_i1.p1	60.9	0	1.4e-16	60.7	0	1	1	0	0	1	1	1	1	Pectinacetylesterase
Thioredoxin_8	PF13905.9	TRINITY_DN110965_c0_g1_i1.p1	84	0	9.7e-24	83.6	0	1.2	1	0	0	1	1	1	1	Thioredoxin-like
Thioredoxin	PF00085.23	TRINITY_DN110965_c0_g1_i1.p1	26.2	0	0.0072	16.4	0	2.1	1	1	1	2	2	2	2	Thioredoxin
Cactin_mid	PF10312.12	TRINITY_DN111003_c0_g1_i1.p1	43	0.2	5.7e-11	42.6	0.2	1.2	1	0	0	1	1	1	1	Conserved mid region of cactin
Yip1	PF04893.20	TRINITY_DN110998_c0_g1_i1.p1	36	14.7	5e-08	33.1	14.6	2	1	1	0	1	1	1	1	Yip1 domain
Ras	PF00071.25	TRINITY_DN111041_c0_g1_i1.p2	89.8	0.1	1.7e-25	89.6	0.1	1	1	0	0	1	1	1	1	Ras family
Roc	PF08477.16	TRINITY_DN111041_c0_g1_i1.p2	79	0.1	3.7e-22	78.9	0.1	1	1	0	0	1	1	1	1	Ras of Complex
Arf	PF00025.24	TRINITY_DN111041_c0_g1_i1.p2	47.7	0.1	1.5e-12	47.5	0.1	1	1	0	0	1	1	1	1	ADP-ribosylation factor family
Glyoxalase_6	PF18029.4	TRINITY_DN108958_c0_g1_i1.p3	28.4	0	0.00025	21.9	0	2.1	2	0	0	2	2	2	2	Glyoxalase-like domain
Actin	PF00022.22	TRINITY_DN146771_c0_g1_i1.p1	273.5	0	2.6e-81	273.3	0	1	1	0	0	1	1	1	1	Actin
AMP-binding_C	PF13193.9	TRINITY_DN146818_c0_g1_i1.p1	56.3	0	6.4e-15	56	0	1.1	1	0	0	1	1	1	1	AMP-binding enzyme C-terminal domain
tRNA-synt_2	PF00152.23	TRINITY_DN146787_c0_g1_i1.p1	152	0.1	2.4e-44	151.9	0.1	1	1	0	0	1	1	1	1	tRNA synthetases class II (D
Meckelin	PF09773.12	TRINITY_DN146826_c0_g1_i1.p1	52.5	0.3	2.5e-14	52.5	0.3	1	1	0	0	1	1	1	1	Meckelin (Transmembrane protein 67)
Meckelin	PF09773.12	TRINITY_DN146826_c0_g1_i1.p2	98.8	0.1	2.6e-28	98.7	0.1	1	1	0	0	1	1	1	1	Meckelin (Transmembrane protein 67)
PfkB	PF00294.27	TRINITY_DN146834_c0_g1_i1.p1	35.9	0	7.2e-09	35.5	0	1.1	1	0	0	1	1	1	1	pfkB family carbohydrate kinase
DEAD	PF00270.32	TRINITY_DN146822_c0_g1_i1.p1	48.7	0.1	3.1e-12	46.8	0.1	1.9	2	0	0	2	2	2	1	DEAD/DEAH box helicase
Cation_ATPase_C	PF00689.24	TRINITY_DN146811_c0_g1_i1.p1	133.8	3.2	7.1e-39	133.5	3.2	1	1	0	0	1	1	1	1	Cation transporting ATPase
RicinB_lectin_2	PF14200.9	TRINITY_DN146810_c0_g1_i1.p2	86	2.2	1.9e-15	57.4	0.2	1.7	1	1	1	2	2	2	2	Ricin-type beta-trefoil lectin domain-like
Ricin_B_lectin	PF00652.25	TRINITY_DN146810_c0_g1_i1.p2	28.5	0	2.2e-06	28.1	0	1.2	1	0	0	1	1	1	1	Ricin-type beta-trefoil lectin domain
LRR_6	PF13516.9	TRINITY_DN146765_c0_g1_i1.p2	40.6	1	0.01	16	0	4.6	4	0	0	4	4	4	3	Leucine Rich repeat
BPL_LplA_LipB	PF03099.22	TRINITY_DN110115_c0_g1_i1.p1	45.8	0.1	1.4e-11	44.5	0.1	1.6	1	1	0	1	1	1	1	Biotin/lipoate A/B protein ligase family
Amino_oxidase	PF01593.27	TRINITY_DN110144_c0_g1_i1.p1	97.1	0	1.7e-27	96.9	0	1	1	0	0	1	1	1	1	Flavin containing amine oxidoreductase
NAD_binding_8	PF13450.9	TRINITY_DN110144_c0_g1_i1.p2	46.5	0	4.2e-12	46.2	0	1.1	1	0	0	1	1	1	1	NAD(P)-binding Rossmann-like domain
Amino_oxidase	PF01593.27	TRINITY_DN110144_c0_g1_i1.p2	46.5	0	3.6e-12	46.4	0	1	1	0	0	1	1	1	1	Flavin containing amine oxidoreductase
DAO	PF01266.27	TRINITY_DN110144_c0_g1_i1.p2	31.6	0	1.4e-07	31.6	0	1	1	0	0	1	1	1	1	FAD dependent oxidoreductase
Thi4	PF01946.20	TRINITY_DN110144_c0_g1_i1.p2	27.5	0.2	3.7e-05	23.2	0.1	1.9	2	0	0	2	2	2	1	Thi4 family
FAD_binding_2	PF00890.27	TRINITY_DN110144_c0_g1_i1.p2	26.6	0.2	3.8e-06	26.4	0.2	1.1	1	0	0	1	1	1	1	FAD binding domain
Cpn60_TCP1	PF00118.27	TRINITY_DN110160_c0_g1_i1.p1	130.4	0	8.7e-38	130.3	0	1	1	0	0	1	1	1	1	TCP-1/cpn60 chaperonin family
FA_desaturase	PF00487.27	TRINITY_DN110145_c0_g1_i1.p1	60.5	9.1	2.8e-09	37.3	1.3	2	1	1	1	2	2	2	2	Fatty acid desaturase
Complex1_LYR_2	PF13233.9	TRINITY_DN110137_c0_g1_i1.p1	40.4	0.7	5.1e-10	40.1	0.7	1.1	1	0	0	1	1	1	1	Complex1_LYR-like
HIT	PF01230.26	TRINITY_DN110154_c0_g1_i1.p1	71.7	0.2	9.5e-20	71.3	0.2	1.1	1	0	0	1	1	1	1	HIT domain
DcpS_C	PF11969.11	TRINITY_DN110154_c0_g1_i1.p1	28.5	0.1	2.2e-06	28.2	0.1	1.1	1	0	0	1	1	1	1	Scavenger mRNA decapping enzyme C-term binding
PI3_PI4_kinase	PF00454.30	TRINITY_DN110076_c0_g1_i1.p1	100	0.7	6.4e-18	65.6	0.1	2.9	2	1	1	3	3	3	2	Phosphatidylinositol -3 and 4-kinase
TIP41	PF04176.16	TRINITY_DN110136_c0_g1_i1.p1	71.9	0.9	5.4e-20	71.7	0.9	1.1	1	0	0	1	1	1	1	TIP41-like family
TPR_1	PF00515.31	TRINITY_DN110116_c0_g1_i1.p1	85	4.3	7.9e-09	35.1	0	3.1	3	0	0	3	3	3	3	Tetratricopeptide repeat
TPR_17	PF13431.9	TRINITY_DN110116_c0_g1_i1.p1	63	4.5	3.8e-05	23.9	0	3.1	3	0	0	3	3	3	3	Tetratricopeptide repeat
TPR_2	PF07719.20	TRINITY_DN110116_c0_g1_i1.p1	60.6	1.4	1e-06	28.5	0	3.1	3	0	0	3	3	3	3	Tetratricopeptide repeat
TPR_11	PF13414.9	TRINITY_DN110116_c0_g1_i1.p1	54	5.9	3.5e-07	29.9	0.3	3.2	1	1	2	3	3	3	3	TPR repeat
TPR_8	PF13181.9	TRINITY_DN110116_c0_g1_i1.p1	50.8	1.4	8.9e-05	22.5	0	3.1	3	0	0	3	3	3	3	Tetratricopeptide repeat
TPR_10	PF13374.9	TRINITY_DN110116_c0_g1_i1.p1	38.8	2.4	0.028	14.4	0.1	3.1	3	0	0	3	3	3	3	Tetratricopeptide repeat
TPR_16	PF13432.9	TRINITY_DN110116_c0_g1_i1.p1	37.9	0	0.0013	19.4	0	2.1	1	1	0	2	2	2	2	Tetratricopeptide repeat
TPR_19	PF14559.9	TRINITY_DN110116_c0_g1_i1.p1	31	1.1	0.0074	16.8	0	2.6	1	1	2	3	3	3	2	Tetratricopeptide repeat
TPR_12	PF13424.9	TRINITY_DN110116_c0_g1_i1.p1	30.8	0.3	0.0011	19.3	0.1	2.7	2	1	0	2	2	2	2	Tetratricopeptide repeat
TPR_9	PF13371.9	TRINITY_DN110116_c0_g1_i1.p1	26.6	0	0.0013	18.9	0	2.4	1	1	2	3	3	3	2	Tetratricopeptide repeat
E1-E2_ATPase	PF00122.23	TRINITY_DN110139_c0_g1_i1.p1	33.9	2.6	2.9e-08	33.6	0.2	2	2	0	0	2	2	2	1	E1-E2 ATPase
His_Phos_2	PF00328.25	TRINITY_DN110141_c0_g1_i1.p1	61	3.7	3e-13	50	0.1	3	2	1	1	3	3	3	3	Histidine phosphatase superfamily (branch 2)
Furin-like_2	PF15913.8	TRINITY_DN110085_c0_g1_i1.p1	39.1	34.1	3.3e-06	27.4	12	3	1	1	2	3	3	3	3	Furin-like repeat
Na_H_Exchanger	PF00999.24	TRINITY_DN110099_c0_g1_i1.p1	157.4	30.3	5.6e-46	157.2	30.3	1	1	0	0	1	1	1	1	Sodium/hydrogen exchanger family
Dynein_AAA_lid	PF17852.4	TRINITY_DN110086_c0_g1_i1.p1	49.3	0	8.4e-13	48.7	0	1.4	1	0	0	1	1	1	1	Dynein heavy chain AAA lid domain
V_ATPase_I	PF01496.22	TRINITY_DN110095_c0_g1_i1.p1	145.9	1.7	2.1e-42	145.2	1.7	1.3	1	0	0	1	1	1	1	V-type ATPase 116kDa subunit family
LSM14	PF12701.10	TRINITY_DN105853_c0_g1_i1.p1	100.2	0	7.6e-29	99.7	0	1.2	1	0	0	1	1	1	1	Scd6-like Sm domain
SM-ATX	PF14438.9	TRINITY_DN105853_c0_g1_i1.p1	36.9	0	5.7e-09	36.2	0	1.3	1	0	0	1	1	1	1	Ataxin 2 SM domain
Peptidase_C13	PF01650.21	TRINITY_DN105816_c0_g1_i1.p2	199.4	0	8.9e-59	199.2	0	1	1	0	0	1	1	1	1	Peptidase C13 family
Pkinase	PF00069.28	TRINITY_DN104941_c0_g1_i1.p1	83.2	0	2.7e-23	82.8	0	1.1	1	0	0	1	1	1	1	Protein kinase domain
PK_Tyr_Ser-Thr	PF07714.20	TRINITY_DN104941_c0_g1_i1.p1	40.4	0	2.9e-10	40	0	1.2	1	0	0	1	1	1	1	Protein tyrosine and serine/threonine kinase
S-AdoMet_synt_C	PF02773.19	TRINITY_DN104916_c0_g1_i1.p1	194	0	1.2e-57	193.8	0	1	1	0	0	1	1	1	1	S-adenosylmethionine synthetase
zf-RING_2	PF13639.9	TRINITY_DN104889_c0_g1_i1.p1	41.1	8.4	4.5e-10	39.9	8.4	1.7	1	0	0	1	1	1	1	Ring finger domain
zf-RING_11	PF17123.8	TRINITY_DN104889_c0_g1_i1.p1	38	6.8	1e-09	38	6.8	1.9	2	0	0	2	2	2	1	RING-like zinc finger
zf-C3HC4_2	PF13923.9	TRINITY_DN104889_c0_g1_i1.p1	32.1	5.3	1.6e-07	31.2	5.3	1.6	1	0	0	1	1	1	1	Zinc finger
zf-C3HC4	PF00097.28	TRINITY_DN104889_c0_g1_i1.p1	25.7	6.4	8.1e-06	25.7	6.4	2.1	2	0	0	2	2	2	1	Zinc finger
RabGAP-TBC	PF00566.21	TRINITY_DN104909_c0_g1_i1.p2	37.8	1.3	1e-08	35.2	1.2	1.9	1	1	1	2	2	2	1	Rab-GTPase-TBC domain
RCC1	PF00415.21	TRINITY_DN130657_c0_g1_i1.p1	33.7	0.8	0.023	15.4	0	3.3	4	0	0	4	4	4	2	Regulator of chromosome condensation (RCC1) repeat
RCC1_2	PF13540.9	TRINITY_DN130657_c0_g1_i1.p1	30.1	0.1	0.0048	16.8	0	2.3	2	0	0	2	2	2	2	Regulator of chromosome condensation (RCC1) repeat
zf-C2H2_4	PF13894.9	TRINITY_DN130639_c0_g1_i1.p1	42	9.9	6.7e-05	23.5	2.5	2.4	2	0	0	2	2	2	2	C2H2-type zinc finger
zf-C2H2	PF00096.29	TRINITY_DN130639_c0_g1_i1.p1	40.7	12.1	3.3e-05	24.2	1.2	2.3	2	0	0	2	2	2	2	Zinc finger
zf-Di19	PF05605.15	TRINITY_DN130639_c0_g1_i1.p1	37.9	6.6	3.8e-06	27.2	0.7	2.3	2	0	0	2	2	2	2	Drought induced 19 protein (Di19)
zf-C2H2_jaz	PF12171.11	TRINITY_DN130639_c0_g1_i1.p1	34.1	2.1	0.0016	18.8	0.4	2.5	2	0	0	2	2	2	2	Zinc-finger double-stranded RNA-binding
zf-C2H2_6	PF13912.9	TRINITY_DN130639_c0_g1_i1.p1	30.1	8.2	0.0029	17.7	0.3	2.5	2	1	0	2	2	2	2	C2H2-type zinc finger
zf-met	PF12874.10	TRINITY_DN130639_c0_g1_i1.p1	28.6	6.9	0.00077	19.9	0.7	2.3	2	0	0	2	2	2	2	Zinc-finger of C2H2 type
Zn-C2H2_12	PF18112.4	TRINITY_DN130639_c0_g1_i1.p1	28.1	0.6	0.047	14.2	0	2.6	2	0	0	2	2	2	2	Autophagy receptor zinc finger-C2H2 domain
zf-H2C2_2	PF13465.9	TRINITY_DN130639_c0_g1_i1.p1	27.8	17.5	0.0021	18.6	1.1	3.4	3	1	0	3	3	3	2	Zinc-finger double domain
Rhomboid	PF01694.25	TRINITY_DN130589_c0_g1_i1.p2	50.6	10.7	2.1e-13	50.6	10.7	1.6	2	0	0	2	2	2	1	Rhomboid family
Rad51	PF08423.14	TRINITY_DN130564_c0_g1_i1.p1	166.8	0	6.4e-49	166.6	0	1	1	0	0	1	1	1	1	Rad51
GCP_N_terminal	PF17681.4	TRINITY_DN130653_c0_g1_i1.p1	142.2	1	3.4e-41	142	1	1	1	0	0	1	1	1	1	Gamma tubulin complex component N-terminal
Pkinase	PF00069.28	TRINITY_DN130643_c0_g1_i1.p1	79.8	1	2.4e-22	79.7	1	1	1	0	0	1	1	1	1	Protein kinase domain
PK_Tyr_Ser-Thr	PF07714.20	TRINITY_DN130643_c0_g1_i1.p1	60.1	0.3	2.7e-16	59.8	0.3	1.1	1	0	0	1	1	1	1	Protein tyrosine and serine/threonine kinase
Cellulase	PF00150.21	TRINITY_DN138093_c0_g1_i1.p2	48.1	0	1.3e-12	47.9	0	1	1	0	0	1	1	1	1	Cellulase (glycosyl hydrolase family 5)
Ribosomal_S13_N	PF08069.15	TRINITY_DN138085_c0_g1_i1.p1	80.9	1.7	1e-22	80.1	1.1	1.8	2	0	0	2	2	2	1	Ribosomal S13/S15 N-terminal domain
Ribosomal_S15	PF00312.25	TRINITY_DN138085_c0_g1_i1.p1	55.6	0.5	7.2e-15	55.2	0.5	1.2	1	0	0	1	1	1	1	Ribosomal protein S15
AAA_7	PF12775.10	TRINITY_DN138134_c0_g1_i1.p1	134.3	0	4.1e-39	134.1	0	1	1	0	0	1	1	1	1	P-loop containing dynein motor region
RCC1	PF00415.21	TRINITY_DN138065_c0_g1_i1.p1	54.2	0.1	1.2e-08	35.5	0	3	3	0	0	3	3	3	2	Regulator of chromosome condensation (RCC1) repeat
RCC1_2	PF13540.9	TRINITY_DN138065_c0_g1_i1.p1	42.8	0.2	8.3e-07	28.8	0	2.2	2	0	0	2	2	2	2	Regulator of chromosome condensation (RCC1) repeat
PTPLA	PF04387.17	TRINITY_DN138104_c0_g1_i1.p1	77.9	2.6	1.4e-21	77	2.6	1.5	1	0	0	1	1	1	1	Protein tyrosine phosphatase-like protein
zf-C3HC4_4	PF15227.9	TRINITY_DN138143_c0_g1_i1.p1	33.8	7.7	6.4e-08	32.7	7.7	1.5	1	1	0	1	1	1	1	zinc finger of C3HC4-type
zf-C3HC4_2	PF13923.9	TRINITY_DN138143_c0_g1_i1.p1	28.9	11	8.4e-07	28.8	10.2	1.5	2	0	0	2	2	2	1	Zinc finger
zf-C3HC4	PF00097.28	TRINITY_DN138143_c0_g1_i1.p1	28.2	9.7	2.1e-06	27.6	9.7	1.3	1	0	0	1	1	1	1	Zinc finger
zf-C3HC4_3	PF13920.9	TRINITY_DN138143_c0_g1_i1.p1	26	7.8	8.9e-06	25.6	7.8	1.2	1	0	0	1	1	1	1	Zinc finger
zf-RING_2	PF13639.9	TRINITY_DN138143_c0_g1_i1.p1	26.2	10.6	1.2e-05	25.7	10.6	1.3	1	0	0	1	1	1	1	Ring finger domain
zf-RING_UBOX	PF13445.9	TRINITY_DN138143_c0_g1_i1.p1	25.7	8.9	5.8e-05	23.2	8.9	2.1	1	1	0	1	1	1	1	RING-type zinc-finger
PFK	PF00365.23	TRINITY_DN138103_c0_g1_i1.p1	190.1	0.4	8.6e-56	189.5	0.4	1.3	1	0	0	1	1	1	1	Phosphofructokinase
AFG1_ATPase	PF03969.19	TRINITY_DN138120_c0_g1_i1.p1	54.9	0.2	1.2e-11	44.3	0	2	1	1	0	2	2	2	2	AFG1-like ATPase
Bromodomain	PF00439.28	TRINITY_DN138067_c0_g1_i1.p1	69	1.4	3.8e-19	68.7	1.4	1.1	1	0	0	1	1	1	1	Bromodomain
WD40	PF00400.35	TRINITY_DN138063_c0_g1_i1.p1	57.6	0.8	0.0077	17.2	0.1	4.2	4	0	0	4	4	4	4	WD domain
ANAPC4_WD40	PF12894.10	TRINITY_DN138063_c0_g1_i1.p1	40.4	0.1	0.035	14.5	0	3.8	1	1	3	4	4	4	4	Anaphase-promoting complex subunit 4 WD40 domain
Kin17_mid	PF10357.12	TRINITY_DN139349_c0_g1_i1.p1	38.2	1.2	1.9e-09	37.6	1.2	1.3	1	0	0	1	1	1	1	Domain of Kin17 curved DNA-binding protein
Peptidase_C2	PF00648.24	TRINITY_DN139303_c0_g1_i1.p2	102.3	0	3.3e-29	102	0	1	1	0	0	1	1	1	1	Calpain family cysteine protease
SpoU_methylase	PF00588.22	TRINITY_DN139328_c0_g1_i1.p1	27.3	0	8.6e-06	26.1	0	1.6	2	0	0	2	2	2	1	SpoU rRNA Methylase family
CAF1	PF04857.23	TRINITY_DN139358_c0_g1_i1.p2	103.8	0	1.6e-29	103.4	0	1.1	1	0	0	1	1	1	1	CAF1 family ribonuclease
NADH-u_ox-rdase	PF10785.12	TRINITY_DN139357_c0_g1_i1.p1	35.4	0.2	2.1e-08	34.9	0.2	1.3	1	0	0	1	1	1	1	NADH-ubiquinone oxidoreductase complex I
DHHC	PF01529.23	TRINITY_DN139340_c0_g1_i1.p1	26	1.4	1.3e-05	25.4	1.4	1.3	1	0	0	1	1	1	1	DHHC palmitoyltransferase
UQ_con	PF00179.29	TRINITY_DN139297_c0_g1_i1.p2	108.7	0.2	2.3e-31	108.4	0.2	1	1	0	0	1	1	1	1	Ubiquitin-conjugating enzyme
CAP	PF00188.29	TRINITY_DN139316_c0_g1_i1.p1	39.1	0.9	1.9e-09	38.5	0.9	1.3	1	0	0	1	1	1	1	Cysteine-rich secretory protein family
OPA3	PF07047.15	TRINITY_DN139324_c0_g1_i1.p1	85.9	0.1	3.4e-24	85.1	0.1	1.4	1	0	0	1	1	1	1	Optic atrophy 3 protein (OPA3)
Ribosomal_L3	PF00297.25	TRINITY_DN138576_c0_g1_i1.p2	507.4	8.4	2.6e-152	507.2	8.4	1	1	0	0	1	1	1	1	Ribosomal protein L3
Pro_isomerase	PF00160.24	TRINITY_DN138597_c0_g1_i1.p1	82.2	0	5.9e-23	82	0	1.1	1	0	0	1	1	1	1	Cyclophilin type peptidyl-prolyl cis-trans isomerase/CLD
Dimer_Tnp_hAT	PF05699.17	TRINITY_DN138649_c0_g1_i1.p1	30.4	0.2	6.6e-07	29.2	0.2	1.8	1	0	0	1	1	1	1	hAT family C-terminal dimerisation region
JHBP	PF06585.14	TRINITY_DN138638_c0_g1_i1.p1	97.3	0	9e-28	97.1	0	1	1	0	0	1	1	1	1	Haemolymph juvenile hormone binding protein (JHBP)
Bax1-I	PF01027.23	TRINITY_DN138659_c0_g1_i1.p1	41.8	11.8	1.2e-10	41.7	11.8	1	1	0	0	1	1	1	1	Inhibitor of apoptosis-promoting Bax1
Peptidase_S8	PF00082.25	TRINITY_DN150981_c0_g1_i1.p1	74	2.7	1.3e-20	73.9	2.7	1	1	0	0	1	1	1	1	Subtilase family
HpcH_HpaI	PF03328.17	TRINITY_DN151054_c0_g1_i1.p1	59.2	0	4.8e-16	58.8	0	1.1	1	0	0	1	1	1	1	HpcH/HpaI aldolase/citrate lyase family
MIOX	PF05153.18	TRINITY_DN151010_c0_g1_i1.p1	74.2	1.3	1.5e-20	73.9	1.3	1.1	1	0	0	1	1	1	1	Myo-inositol oxygenase
DnaJ_C	PF01556.21	TRINITY_DN150994_c0_g1_i1.p1	65.5	0.1	6.2e-18	65.4	0.1	1	1	0	0	1	1	1	1	DnaJ C terminal domain
Tub	PF01167.21	TRINITY_DN151059_c0_g1_i1.p1	65.4	0	2.7e-17	63.5	0	1.7	1	1	0	1	1	1	1	Tub family
Xan_ur_permease	PF00860.23	TRINITY_DN100339_c0_g1_i1.p1	99	2.7	2.7e-28	98.9	2.7	1	1	0	0	1	1	1	1	Permease family
Siah-Interact_N	PF09032.14	TRINITY_DN100332_c0_g2_i1.p1	35.3	0.9	1.6e-08	34.8	0.9	1.3	1	0	0	1	1	1	1	Siah interacting protein
CS	PF04969.19	TRINITY_DN100332_c0_g2_i1.p1	27.7	0.1	8.3e-06	26.9	0.1	1.4	1	0	0	1	1	1	1	CS domain
EF-hand_5	PF13202.9	TRINITY_DN107548_c0_g1_i1.p1	37.5	0	0.00028	20.4	0	2.2	2	0	0	2	2	2	2	EF hand
EF-hand_1	PF00036.35	TRINITY_DN107548_c0_g1_i1.p1	36.2	0.2	0.00027	20.4	0.1	2.2	2	0	0	2	2	2	2	EF hand
EF-hand_6	PF13405.9	TRINITY_DN107548_c0_g1_i1.p1	33.6	0	0.0025	17.6	0	2.3	2	0	0	2	2	2	2	EF-hand domain
EF-hand_7	PF13499.9	TRINITY_DN107548_c0_g1_i1.p1	34	0	4e-08	33.7	0	1.1	1	0	0	1	1	1	1	EF-hand domain pair
EF-hand_8	PF13833.9	TRINITY_DN107548_c0_g1_i1.p1	32.1	0.4	0.0055	16.6	0	2.1	2	0	0	2	2	2	2	EF-hand domain pair
M20_dimer	PF07687.17	TRINITY_DN107492_c0_g1_i1.p1	26.3	0	8.1e-06	25.9	0	1.1	1	0	0	1	1	1	1	Peptidase dimerisation domain
tRNA-synt_2c	PF01411.22	TRINITY_DN125169_c0_g1_i1.p2	26.5	0	2.8e-06	26.3	0	1.1	1	0	0	1	1	1	1	tRNA synthetases class II (A)
LRR_6	PF13516.9	TRINITY_DN129126_c0_g1_i1.p1	44.3	1.2	0.0023	18	0	4.5	5	0	0	5	5	5	3	Leucine Rich repeat
Peptidase_M14	PF00246.27	TRINITY_DN129160_c0_g1_i1.p1	33	0.5	3.1e-07	30.7	0.5	1.8	1	1	0	1	1	1	1	Zinc carboxypeptidase
TPR_12	PF13424.9	TRINITY_DN129079_c0_g1_i1.p1	49.3	1	3.9e-07	30.4	2.5	2.1	2	0	0	2	2	2	2	Tetratricopeptide repeat
TPR_10	PF13374.9	TRINITY_DN129079_c0_g1_i1.p1	42.3	0.3	5.3e-05	23.1	0.2	2.9	3	0	0	3	3	3	2	Tetratricopeptide repeat
TPR_1	PF00515.31	TRINITY_DN129079_c0_g1_i1.p1	27.7	1.6	0.048	13.6	0.1	3.3	3	0	0	3	3	3	3	Tetratricopeptide repeat
TPR_2	PF07719.20	TRINITY_DN129079_c0_g1_i1.p1	26.3	0.3	0.08	13.2	0	3.2	3	0	0	3	3	3	2	Tetratricopeptide repeat
Ig_3	PF13927.9	TRINITY_DN129141_c0_g1_i1.p1	43.5	0.3	1.1e-05	26.1	0.1	2.2	2	0	0	2	2	2	2	Immunoglobulin domain
Ig_2	PF13895.9	TRINITY_DN129141_c0_g1_i1.p1	37.7	0.1	0.0025	18.2	0	2.3	2	0	0	2	2	2	2	Immunoglobulin domain
I-set	PF07679.19	TRINITY_DN129141_c0_g1_i1.p1	30.7	0	0.033	14.4	0	2.4	2	1	0	2	2	2	2	Immunoglobulin I-set domain
ig	PF00047.28	TRINITY_DN129141_c0_g1_i1.p1	29.7	0	0.008	16.5	0	2.2	2	0	0	2	2	2	2	Immunoglobulin domain
Ribosomal_L29	PF00831.26	TRINITY_DN151633_c0_g1_i1.p1	47.8	9.5	1.5e-12	47.4	3.7	2.3	2	0	0	2	2	2	2	Ribosomal L29 protein
Thiolase_C	PF02803.21	TRINITY_DN151586_c0_g1_i1.p3	127.3	0.1	2.8e-37	127.2	0.1	1	1	0	0	1	1	1	1	Thiolase
ADK	PF00406.25	TRINITY_DN146926_c0_g1_i1.p3	40.2	0.2	4.6e-10	39.9	0.2	1.1	1	0	0	1	1	1	1	Adenylate kinase
RNA_ligase	PF09414.13	TRINITY_DN146929_c0_g1_i1.p1	31.3	0	3.2e-07	30.9	0	1.2	1	0	0	1	1	1	1	RNA ligase
RNA_ligase	PF09414.13	TRINITY_DN146929_c0_g1_i1.p3	31.5	0	2.4e-07	31.3	0	1	1	0	0	1	1	1	1	RNA ligase
RT_RNaseH	PF17917.4	TRINITY_DN146939_c0_g1_i1.p1	82.2	0	3.9e-23	81.9	0	1.1	1	0	0	1	1	1	1	RNase H-like domain found in reverse transcriptase
RT_RNaseH_2	PF17919.4	TRINITY_DN146939_c0_g1_i1.p1	52.4	0	6.4e-14	52	0	1.2	1	0	0	1	1	1	1	RNase H-like domain found in reverse transcriptase
Ammonium_transp	PF00909.24	TRINITY_DN146873_c0_g1_i1.p1	67	9.2	1.7e-18	66.6	9.2	1	1	0	0	1	1	1	1	Ammonium Transporter Family
Homeodomain	PF00046.32	TRINITY_DN146950_c0_g1_i1.p2	44.4	0.8	1.2e-11	44.4	0.8	1.6	2	0	0	2	2	2	1	Homeodomain
Pkinase	PF00069.28	TRINITY_DN146878_c0_g1_i1.p1	136.4	0	1.3e-39	136.3	0	1	1	0	0	1	1	1	1	Protein kinase domain
PK_Tyr_Ser-Thr	PF07714.20	TRINITY_DN146878_c0_g1_i1.p1	69.8	0	2.6e-19	69.7	0	1	1	0	0	1	1	1	1	Protein tyrosine and serine/threonine kinase
Rhomboid	PF01694.25	TRINITY_DN146867_c0_g1_i1.p1	32	20.6	1.1e-07	32	20.6	1.8	2	0	0	2	2	2	1	Rhomboid family
Ras	PF00071.25	TRINITY_DN114173_c0_g1_i1.p1	131.7	0	2.2e-38	131.5	0	1	1	0	0	1	1	1	1	Ras family
Roc	PF08477.16	TRINITY_DN114173_c0_g1_i1.p1	109.2	0.1	1.8e-31	109	0.1	1	1	0	0	1	1	1	1	Ras of Complex
Arf	PF00025.24	TRINITY_DN114173_c0_g1_i1.p1	57.3	0.1	1.7e-15	57.1	0.1	1	1	0	0	1	1	1	1	ADP-ribosylation factor family
MMR_HSR1	PF01926.26	TRINITY_DN114173_c0_g1_i1.p1	32.6	0	8.6e-08	32.4	0	1.1	1	0	0	1	1	1	1	50S ribosome-binding GTPase
GTP_EFTU	PF00009.30	TRINITY_DN114173_c0_g1_i1.p1	25.7	0	1.8e-05	24.5	0	1.6	1	1	0	1	1	1	1	Elongation factor Tu GTP binding domain
Cadherin	PF00028.20	TRINITY_DN114239_c0_g1_i1.p1	64.6	0	2e-13	50.7	0	2.2	2	0	0	2	2	2	2	Cadherin domain
Cse1	PF08506.13	TRINITY_DN114238_c0_g1_i1.p1	26.1	0.1	4.6e-06	25.9	0.1	1	1	0	0	1	1	1	1	Cse1
CEP19	PF14933.9	TRINITY_DN114256_c0_g1_i1.p2	29.7	0	1.1e-06	29.2	0	1.1	1	0	0	1	1	1	1	CEP19-like protein
Pyrophosphatase	PF00719.22	TRINITY_DN114182_c0_g1_i1.p2	146.6	0	6.5e-43	146.4	0	1	1	0	0	1	1	1	1	Inorganic pyrophosphatase
TTL	PF03133.18	TRINITY_DN114172_c0_g1_i1.p1	114.4	0	6.7e-33	114.2	0	1	1	0	0	1	1	1	1	Tubulin-tyrosine ligase family
Sec63	PF02889.19	TRINITY_DN102635_c0_g1_i1.p1	110.8	0	8.9e-32	110.4	0	1.1	1	0	0	1	1	1	1	Sec63 Brl domain
Mito_carr	PF00153.30	TRINITY_DN102651_c0_g1_i1.p1	58.2	0	9.4e-14	51.2	0	2.1	2	0	0	2	2	2	2	Mitochondrial carrier protein
DUF1704	PF08014.14	TRINITY_DN102616_c0_g1_i1.p1	44.4	0	1.3e-11	44.3	0	1.1	1	0	0	1	1	1	1	Domain of unknown function (DUF1704)
Homeobox_KN	PF05920.14	TRINITY_DN102633_c0_g1_i1.p1	59.6	0	3.7e-16	58.9	0	1.4	1	0	0	1	1	1	1	Homeobox KN domain
Homeodomain	PF00046.32	TRINITY_DN102633_c0_g1_i1.p1	27.4	0.1	4e-06	26.7	0.1	1.4	1	0	0	1	1	1	1	Homeodomain
Ribosomal_L22e	PF01776.20	TRINITY_DN102653_c0_g1_i1.p2	108.9	3.5	2.1e-31	108.6	3.5	1	1	0	0	1	1	1	1	Ribosomal L22e protein family
Prenyltrans	PF00432.24	TRINITY_DN102634_c0_g1_i1.p1	105.4	9.6	5.3e-11	42.2	0	6	6	0	0	6	6	6	5	Prenyltransferase and squalene oxidase repeat
DSPc	PF00782.23	TRINITY_DN102604_c0_g1_i1.p1	82.2	0.1	4.1e-23	81.8	0.1	1.2	1	0	0	1	1	1	1	Dual specificity phosphatase
Pkinase	PF00069.28	TRINITY_DN102625_c0_g1_i1.p1	43.3	0	5.3e-11	42.5	0	1.4	1	0	0	1	1	1	1	Protein kinase domain
RNase_T	PF00929.27	TRINITY_DN102610_c0_g1_i1.p1	89.3	0	4.8e-25	89.1	0	1	1	0	0	1	1	1	1	Exonuclease
WH2	PF02205.23	TRINITY_DN102623_c0_g1_i1.p1	34.6	1.4	1.3e-06	28.1	0	2.9	3	0	0	3	3	3	2	WH2 motif
Innexin	PF00876.21	TRINITY_DN102621_c0_g1_i1.p2	109.8	7.1	1.9e-31	109.7	7.1	1	1	0	0	1	1	1	1	Innexin
DnaJ_C	PF01556.21	TRINITY_DN102579_c0_g1_i1.p1	76.5	0.1	2.7e-21	76.3	0.1	1	1	0	0	1	1	1	1	DnaJ C terminal domain
Histone	PF00125.27	TRINITY_DN102645_c0_g1_i1.p1	65.2	0.3	9e-18	64.9	0.3	1.1	1	0	0	1	1	1	1	Core histone H2A/H2B/H3/H4
Choline_transpo	PF04515.15	TRINITY_DN102599_c0_g1_i1.p1	48.2	12.4	1.1e-12	48	12.4	1.1	1	0	0	1	1	1	1	Plasma-membrane choline transporter
Choline_transpo	PF04515.15	TRINITY_DN102599_c0_g1_i1.p2	78.6	16	5.3e-22	78.6	16	1.9	1	1	1	2	2	2	1	Plasma-membrane choline transporter
Kinesin	PF00225.26	TRINITY_DN114342_c0_g1_i1.p1	241.2	2.1	1.7e-71	241	2.1	1	1	0	0	1	1	1	1	Kinesin motor domain
Microtub_bd	PF16796.8	TRINITY_DN114342_c0_g1_i1.p1	26.2	0	1.8e-05	24.9	0	1.7	1	0	0	1	1	1	1	Microtubule binding
UBD	PF16455.8	TRINITY_DN114334_c0_g1_i1.p1	32.1	0	1.5e-07	31.6	0	1.2	1	0	0	1	1	1	1	Ubiquitin-binding domain
AAA_6	PF12774.10	TRINITY_DN114317_c0_g1_i1.p1	207.6	0	2.8e-61	207.4	0	1	1	0	0	1	1	1	1	Hydrolytic ATP binding site of dynein motor region
Ribosomal_L22	PF00237.22	TRINITY_DN114353_c0_g1_i1.p1	48.9	0.3	8.4e-13	48.6	0.3	1.1	1	0	0	1	1	1	1	Ribosomal protein L22p/L17e
Peptidase_S10	PF00450.25	TRINITY_DN114289_c0_g1_i1.p1	96.7	0.8	2.3e-27	96.6	0.8	1	1	0	0	1	1	1	1	Serine carboxypeptidase
Integrase_H2C2	PF17921.4	TRINITY_DN114320_c0_g1_i1.p1	28.6	0.1	1.8e-06	28.1	0.1	1.3	1	0	0	1	1	1	1	Integrase zinc binding domain
Furin-like	PF00757.23	TRINITY_DN114318_c0_g1_i1.p1	33.2	29.8	0.0012	18.9	8.6	3.4	1	1	2	3	3	3	3	Furin-like cysteine rich region
Fer4_3	PF12798.10	TRINITY_DN114318_c0_g1_i1.p1	26.6	43.1	9	7.6	0.2	9.8	9	1	1	10	10	10	7	4Fe-4S binding domain
Aminotran_1_2	PF00155.24	TRINITY_DN128103_c0_g1_i1.p1	92.4	0	3.7e-26	92.3	0	1	1	0	0	1	1	1	1	Aminotransferase class I and II
Put_Phosphatase	PF06888.15	TRINITY_DN128061_c0_g1_i1.p1	66.4	0.1	2.8e-18	66.3	0.1	1	1	0	0	1	1	1	1	Putative Phosphatase
GCV_T	PF01571.24	TRINITY_DN128069_c0_g1_i1.p1	139.7	0	1.3e-40	139.4	0	1	1	0	0	1	1	1	1	Aminomethyltransferase folate-binding domain
GCV_T	PF01571.24	TRINITY_DN128069_c0_g1_i1.p2	93.1	0	4.4e-26	91.8	0	1.6	2	0	0	2	2	2	1	Aminomethyltransferase folate-binding domain
GCV_T_C	PF08669.14	TRINITY_DN128069_c0_g1_i1.p2	42.7	0	6.5e-11	42.1	0	1.3	1	0	0	1	1	1	1	Glycine cleavage T-protein C-terminal barrel domain
CCDC47	PF07946.17	TRINITY_DN128096_c0_g1_i1.p1	82.8	1.2	3.1e-23	82.6	1.2	1	1	0	0	1	1	1	1	PAT complex subunit CCDC47
EF-hand_1	PF00036.35	TRINITY_DN128136_c0_g1_i1.p1	50.8	0.9	0.00065	19.2	0	4.3	4	0	0	4	4	4	3	EF hand
EF-hand_6	PF13405.9	TRINITY_DN128136_c0_g1_i1.p1	42.3	3.1	0.0028	17.5	0	4.6	4	1	1	5	5	5	3	EF-hand domain
EF-hand_7	PF13499.9	TRINITY_DN128136_c0_g1_i1.p1	41.9	4.1	2e-07	31.5	0.1	4.1	2	2	1	3	3	3	2	EF-hand domain pair
Abhydrolase_1	PF00561.23	TRINITY_DN128128_c0_g1_i1.p2	29.9	0	4.9e-07	29.8	0	1	1	0	0	1	1	1	1	alpha/beta hydrolase fold
Kelch_1	PF01344.28	TRINITY_DN128083_c0_g1_i1.p2	40.1	0.4	2.3e-06	27.2	0	3.2	4	0	0	4	4	4	2	Kelch motif
Kelch_6	PF13964.9	TRINITY_DN128083_c0_g1_i1.p2	39.3	0.1	3.6e-06	27.2	0	3.4	2	1	1	3	3	3	1	Kelch motif
Kelch_3	PF13415.9	TRINITY_DN128083_c0_g1_i1.p2	34	0	5.4e-07	29.9	0	2.3	2	0	0	2	2	2	1	Galactose oxidase
Kelch_4	PF13418.9	TRINITY_DN128083_c0_g1_i1.p2	28.3	0.1	0.00061	19.8	0	3.3	3	1	1	4	4	4	1	Galactose oxidase
STIMATE	PF12400.11	TRINITY_DN128122_c0_g1_i1.p1	69.4	10.5	4.7e-19	69.2	10.5	1.1	1	0	0	1	1	1	1	STIMATE family
SecY	PF00344.23	TRINITY_DN128154_c0_g1_i1.p1	129.1	6.3	2.6e-37	128.9	6.3	1	1	0	0	1	1	1	1	SecY
Pkinase	PF00069.28	TRINITY_DN128110_c0_g1_i1.p1	74.6	0	1e-20	74.4	0	1.1	1	0	0	1	1	1	1	Protein kinase domain
PK_Tyr_Ser-Thr	PF07714.20	TRINITY_DN128110_c0_g1_i1.p1	25.7	0	9e-06	25.3	0	1.2	1	0	0	1	1	1	1	Protein tyrosine and serine/threonine kinase
Pkinase	PF00069.28	TRINITY_DN128110_c0_g1_i1.p2	121.5	1.3	4.7e-35	121.4	1.3	1	1	0	0	1	1	1	1	Protein kinase domain
PK_Tyr_Ser-Thr	PF07714.20	TRINITY_DN128110_c0_g1_i1.p2	72.2	0.2	4.7e-20	72.1	0.2	1	1	0	0	1	1	1	1	Protein tyrosine and serine/threonine kinase
Kdo	PF06293.17	TRINITY_DN128110_c0_g1_i1.p2	37	0.1	2.7e-09	36.8	0.1	1	1	0	0	1	1	1	1	Lipopolysaccharide kinase (Kdo/WaaP) family
IBR	PF01485.24	TRINITY_DN128099_c0_g1_i1.p2	30.6	13.4	4.2e-07	30.1	13.4	1.2	1	0	0	1	1	1	1	IBR domain
Pkinase	PF00069.28	TRINITY_DN128145_c0_g1_i1.p3	105.1	0	4.6e-30	105	0	1	1	0	0	1	1	1	1	Protein kinase domain
PK_Tyr_Ser-Thr	PF07714.20	TRINITY_DN128145_c0_g1_i1.p3	52.2	0	6e-14	52.1	0	1	1	0	0	1	1	1	1	Protein tyrosine and serine/threonine kinase
PhoLip_ATPase_C	PF16212.8	TRINITY_DN128086_c0_g1_i1.p1	33.8	9.1	3.4e-08	33.7	9.1	1	1	0	0	1	1	1	1	Phospholipid-translocating P-type ATPase C-terminal
Astacin	PF01400.27	TRINITY_DN128065_c0_g1_i1.p1	169.6	0	7.3e-50	169.4	0	1	1	0	0	1	1	1	1	Astacin (Peptidase family M12A)
Cullin	PF00888.25	TRINITY_DN128071_c0_g1_i1.p1	37.1	0.2	1.9e-09	36.9	0.2	1.1	1	0	0	1	1	1	1	Cullin family
Lipase_3	PF01764.28	TRINITY_DN128089_c0_g1_i1.p1	66.7	0	2.8e-18	66.3	0	1.2	1	0	0	1	1	1	1	Lipase (class 3)
GST_C_3	PF14497.9	TRINITY_DN128079_c0_g1_i1.p1	47.9	0.1	1.9e-12	47.4	0.1	1.3	1	0	0	1	1	1	1	Glutathione S-transferase
GST_N	PF02798.23	TRINITY_DN128079_c0_g1_i1.p1	29.9	0.1	2.1e-06	28.1	0	2	3	0	0	3	3	3	1	Glutathione S-transferase
GST_C	PF00043.28	TRINITY_DN128079_c0_g1_i1.p1	26.7	0	1e-05	25.8	0	1.6	1	0	0	1	1	1	1	Glutathione S-transferase
GST_N_3	PF13417.9	TRINITY_DN128079_c0_g1_i1.p1	26.7	0	0.0003	21.1	0	2.3	2	0	0	2	2	2	1	Glutathione S-transferase
Helicase_C	PF00271.34	TRINITY_DN144777_c0_g1_i1.p1	37.8	0	3.6e-09	37.1	0	1.4	1	0	0	1	1	1	1	Helicase conserved C-terminal domain
MORN	PF02493.23	TRINITY_DN103977_c0_g1_i1.p3	61.9	19.6	2.3e-07	30.4	1.3	3.1	3	0	0	3	3	3	3	MORN repeat
GILT	PF03227.19	TRINITY_DN104005_c0_g1_i1.p1	112	1.5	1.9e-32	111.9	0.1	1.8	2	1	0	2	2	2	1	Gamma interferon inducible lysosomal thiol reductase (GILT)
NIF	PF03031.21	TRINITY_DN104036_c0_g1_i1.p1	104.2	0	6.6e-30	104.1	0	1	1	0	0	1	1	1	1	NLI interacting factor-like phosphatase
ABC_membrane	PF00664.26	TRINITY_DN104055_c0_g1_i1.p1	59.8	2.3	3.9e-16	59.7	2.3	1	1	0	0	1	1	1	1	ABC transporter transmembrane region
7tm_1	PF00001.24	TRINITY_DN104017_c0_g1_i1.p1	40.5	4.9	2.7e-10	40.1	4.9	1.2	1	0	0	1	1	1	1	7 transmembrane receptor (rhodopsin family)
Pex2_Pex12	PF04757.17	TRINITY_DN104002_c0_g1_i1.p2	48	6.6	5.4e-12	45.9	6.6	1.8	1	1	0	1	1	1	1	Pex2 / Pex12 amino terminal region
SelR	PF01641.21	TRINITY_DN104034_c0_g1_i1.p1	182	0.1	4.2e-54	181.8	0.1	1	1	0	0	1	1	1	1	SelR domain
DHHC	PF01529.23	TRINITY_DN123690_c0_g1_i1.p1	79.8	12.3	2.1e-22	79.8	12.3	2.2	2	1	0	2	2	2	1	DHHC palmitoyltransferase
RNA_pol_I_A49	PF06870.15	TRINITY_DN123720_c0_g1_i1.p1	48.5	0.9	6.8e-13	48.5	0.9	1	1	0	0	1	1	1	1	A49-like RNA polymerase I associated factor
ASC	PF00858.27	TRINITY_DN123695_c0_g1_i1.p1	96.1	2.2	3.4e-27	95.7	2.2	1.1	1	0	0	1	1	1	1	Amiloride-sensitive sodium channel
zf-CCCH	PF00642.27	TRINITY_DN141688_c0_g1_i1.p1	26.9	2.9	6.5e-06	26	2.9	1.5	1	0	0	1	1	1	1	Zinc finger C-x8-C-x5-C-x3-H type (and similar)
Prominin	PF05478.14	TRINITY_DN141699_c0_g1_i1.p1	71.7	0.3	4.5e-20	71.5	0.3	1	1	0	0	1	1	1	1	Prominin
zf-H2C2_2	PF13465.9	TRINITY_DN141759_c0_g1_i1.p1	72.7	39.4	1.1e-08	35.3	1.5	4.8	5	0	0	5	5	5	4	Zinc-finger double domain
zf-H2C2_5	PF13909.9	TRINITY_DN141759_c0_g1_i1.p1	72.4	26.9	2.9e-07	30.2	3.5	4.2	4	0	0	4	4	4	4	C2H2-type zinc-finger domain
zf-C2H2	PF00096.29	TRINITY_DN141759_c0_g1_i1.p1	53.3	36.4	0.0002	21.7	0.1	4.3	4	0	0	4	4	4	4	Zinc finger
zf-C2H2_4	PF13894.9	TRINITY_DN141759_c0_g1_i1.p1	46.6	32.5	0.0022	18.8	3.6	4.4	4	0	0	4	4	4	4	C2H2-type zinc finger
zf-Di19	PF05605.15	TRINITY_DN141759_c0_g1_i1.p1	28.1	24.7	0.00015	22.1	7	3.6	2	1	1	3	3	3	3	Drought induced 19 protein (Di19)
Mito_carr	PF00153.30	TRINITY_DN141701_c0_g1_i1.p1	83.6	0	9e-24	83.4	0	1	1	0	0	1	1	1	1	Mitochondrial carrier protein
Rieske	PF00355.29	TRINITY_DN141708_c0_g1_i1.p1	38.3	0.1	2e-09	37.4	0.1	1.5	1	1	0	1	1	1	1	Rieske [2Fe-2S] domain
JAB	PF01398.24	TRINITY_DN141754_c0_g1_i1.p2	47.6	0.5	3.6e-12	46.4	0.1	1.8	2	0	0	2	2	2	1	JAB1/Mov34/MPN/PAD-1 ubiquitin protease
DEAD	PF00270.32	TRINITY_DN117111_c0_g1_i1.p1	58.6	0	8.6e-16	58.3	0	1.1	1	0	0	1	1	1	1	DEAD/DEAH box helicase
NAD_binding_5	PF07994.15	TRINITY_DN117079_c0_g1_i1.p1	88.7	0.1	6e-25	88.4	0.1	1.1	1	0	0	1	1	1	1	Myo-inositol-1-phosphate synthase
Hydrolase_4	PF12146.11	TRINITY_DN137182_c0_g1_i1.p1	29	0	8.2e-07	28.6	0	1.1	1	0	0	1	1	1	1	Serine aminopeptidase
TANGO2	PF05742.15	TRINITY_DN137255_c0_g1_i1.p1	71.6	0	1.2e-19	71.5	0	1	1	0	0	1	1	1	1	Transport and Golgi organisation 2
Methyltransf_25	PF13649.9	TRINITY_DN137236_c0_g1_i1.p1	44.2	0	5.2e-11	43.2	0	1.5	1	0	0	1	1	1	1	Methyltransferase domain
Methyltransf_11	PF08241.15	TRINITY_DN137236_c0_g1_i1.p1	38.2	0	3.9e-09	37.2	0	1.6	1	0	0	1	1	1	1	Methyltransferase domain
Methyltransf_12	PF08242.15	TRINITY_DN137236_c0_g1_i1.p1	35.1	0	3.4e-08	34.3	0	1.5	1	0	0	1	1	1	1	Methyltransferase domain
Ubie_methyltran	PF01209.21	TRINITY_DN137236_c0_g1_i1.p1	33.8	0	3.7e-08	33.1	0	1.2	1	0	0	1	1	1	1	ubiE/COQ5 methyltransferase family
Methyltransf_23	PF13489.9	TRINITY_DN137236_c0_g1_i1.p1	30.7	0	3.6e-07	30.3	0	1.2	1	0	0	1	1	1	1	Methyltransferase domain
Methyltransf_31	PF13847.9	TRINITY_DN137236_c0_g1_i1.p1	30.6	0.1	3.9e-07	30.1	0.1	1.3	1	0	0	1	1	1	1	Methyltransferase domain
Ig_3	PF13927.9	TRINITY_DN137170_c0_g1_i1.p1	45.6	0.1	4.2e-07	30.5	0	2.3	2	0	0	2	2	2	2	Immunoglobulin domain
I-set	PF07679.19	TRINITY_DN137170_c0_g1_i1.p1	41.8	0	7e-05	22.9	0	2.2	2	0	0	2	2	2	2	Immunoglobulin I-set domain
Ig_2	PF13895.9	TRINITY_DN137170_c0_g1_i1.p1	39.7	0.1	7.4e-06	26.3	0.1	2.3	2	0	0	2	2	2	2	Immunoglobulin domain
ig	PF00047.28	TRINITY_DN137170_c0_g1_i1.p1	32.3	0	0.008	16.5	0	2.3	2	0	0	2	2	2	2	Immunoglobulin domain
V-set	PF07686.20	TRINITY_DN137170_c0_g1_i1.p1	26.4	0.1	0.069	13.5	0	3	2	1	0	2	2	2	2	Immunoglobulin V-set domain
AAA	PF00004.32	TRINITY_DN137191_c0_g1_i1.p1	45.7	0	9.5e-11	42.4	0	2.4	2	0	0	2	2	2	1	ATPase family associated with various cellular activities (AAA)
Rad17	PF03215.18	TRINITY_DN137191_c0_g1_i1.p1	26.2	0.6	0.0011	19.1	0	2.6	2	0	0	2	2	2	2	Rad17 P-loop domain
RuvB_N	PF05496.15	TRINITY_DN137191_c0_g1_i1.p1	25.7	0	1.8e-05	24.7	0	1.5	1	0	0	1	1	1	1	Holliday junction DNA helicase RuvB P-loop domain
ATP_bind_3	PF01171.23	TRINITY_DN137243_c0_g1_i1.p1	29.4	0	3.3e-06	27	0	1.8	1	1	0	2	2	2	1	PP-loop family
Tetraspanin	PF00335.23	TRINITY_DN137234_c0_g1_i1.p1	44.3	3.5	2.1e-11	44.1	3.5	1.1	1	0	0	1	1	1	1	Tetraspanin family
SF3a60_Prp9_C	PF11931.11	TRINITY_DN137162_c0_g1_i1.p2	175.7	0.3	4.7e-52	175.7	0.3	1.5	2	0	0	2	2	2	1	SF3a60/Prp9 C-terminal
Ras	PF00071.25	TRINITY_DN137218_c0_g1_i1.p1	148.9	0.1	1.2e-43	148.7	0.1	1.1	1	0	0	1	1	1	1	Ras family
Roc	PF08477.16	TRINITY_DN137218_c0_g1_i1.p1	110.6	0	7.9e-32	110.1	0	1.2	1	0	0	1	1	1	1	Ras of Complex
Arf	PF00025.24	TRINITY_DN137218_c0_g1_i1.p1	75.2	0	5.5e-21	74.9	0	1.1	1	0	0	1	1	1	1	ADP-ribosylation factor family
MMR_HSR1	PF01926.26	TRINITY_DN137218_c0_g1_i1.p1	29.5	0	1.1e-06	28.8	0	1.3	1	0	0	1	1	1	1	50S ribosome-binding GTPase
GTP_EFTU	PF00009.30	TRINITY_DN137218_c0_g1_i1.p1	27.7	0	0.00028	20.6	0	2.9	1	1	0	1	1	1	1	Elongation factor Tu GTP binding domain
Gtr1_RagA	PF04670.15	TRINITY_DN137218_c0_g1_i1.p1	26.3	0.1	6e-06	26	0.1	1.2	1	0	0	1	1	1	1	Gtr1/RagA G protein conserved region
SRPRB	PF09439.13	TRINITY_DN137218_c0_g1_i1.p1	25.8	0	9e-06	25.4	0	1.1	1	0	0	1	1	1	1	Signal recognition particle receptor beta subunit
TFIIA_gamma_C	PF02751.17	TRINITY_DN114893_c0_g1_i1.p2	34.8	0.1	2.3e-08	34.2	0.1	1.2	1	0	0	1	1	1	1	Transcription initiation factor IIA
dCMP_cyt_deam_1	PF00383.26	TRINITY_DN114949_c0_g1_i1.p1	51	1.2	1.4e-13	50.7	1.2	1.1	1	0	0	1	1	1	1	Cytidine and deoxycytidylate deaminase zinc-binding region
dCMP_cyt_deam_2	PF08211.15	TRINITY_DN114949_c0_g1_i1.p1	46.7	0.2	8.1e-10	39.1	0	2.1	2	0	0	2	2	2	2	Cytidine and deoxycytidylate deaminase zinc-binding region
Kinesin	PF00225.26	TRINITY_DN114868_c0_g1_i1.p1	151.4	0.7	3.4e-44	151.3	0.7	1	1	0	0	1	1	1	1	Kinesin motor domain
Kelch_6	PF13964.9	TRINITY_DN114889_c0_g1_i1.p1	55.3	0.3	5.2e-06	26.7	0.1	3.2	3	0	0	3	3	3	2	Kelch motif
Kelch_1	PF01344.28	TRINITY_DN114889_c0_g1_i1.p1	46.8	0.1	0.00019	21.1	0	3.3	3	0	0	3	3	3	3	Kelch motif
Kelch_4	PF13418.9	TRINITY_DN114889_c0_g1_i1.p1	43.3	0.1	0.00035	20.6	0	3.4	3	0	0	3	3	3	3	Galactose oxidase
MazG	PF03819.20	TRINITY_DN114904_c0_g1_i1.p1	42.7	0.9	5e-10	39.5	0.9	2	1	1	0	1	1	1	1	MazG nucleotide pyrophosphohydrolase domain
MazG-like	PF12643.10	TRINITY_DN114904_c0_g1_i1.p1	41.2	0.4	2.2e-10	40.8	0.4	1.1	1	0	0	1	1	1	1	MazG-like family
SH2	PF00017.27	TRINITY_DN109651_c0_g1_i1.p2	77.1	0.1	1.1e-21	76.8	0.1	1.1	1	0	0	1	1	1	1	SH2 domain
Ras	PF00071.25	TRINITY_DN109594_c0_g1_i1.p1	64.3	0	2.1e-17	63.3	0	1.5	1	1	0	1	1	1	1	Ras family
DP	PF08781.13	TRINITY_DN109619_c0_g1_i1.p1	196.3	2.9	2e-58	196.3	2.9	2.2	2	0	0	2	2	2	1	Transcription factor DP
E2F_TDP	PF02319.23	TRINITY_DN109619_c0_g1_i1.p1	77.6	0	1.1e-21	76.6	0	1.6	1	0	0	1	1	1	1	E2F/DP family winged-helix DNA-binding domain
ETF	PF01012.24	TRINITY_DN109577_c0_g1_i1.p1	42.7	0	7.4e-11	42.3	0	1.2	1	0	0	1	1	1	1	Electron transfer flavoprotein domain
Pentaxin	PF00354.20	TRINITY_DN109654_c0_g1_i1.p1	58.1	0	1.7e-15	57.3	0	1.3	1	0	0	1	1	1	1	Pentaxin family
Ldl_recept_a	PF00057.21	TRINITY_DN109654_c0_g1_i1.p1	34.3	15.5	3.8e-08	33.5	15.5	1.4	1	0	0	1	1	1	1	Low-density lipoprotein receptor domain class A
Laminin_G_3	PF13385.9	TRINITY_DN109654_c0_g1_i1.p1	30.6	0	6.4e-07	29.7	0	1.5	1	0	0	1	1	1	1	Concanavalin A-like lectin/glucanases superfamily
Pkinase	PF00069.28	TRINITY_DN109631_c0_g1_i1.p1	39.8	0	5.3e-10	39.2	0	1.2	1	0	0	1	1	1	1	Protein kinase domain
PK_Tyr_Ser-Thr	PF07714.20	TRINITY_DN109631_c0_g1_i1.p1	32.6	0	7.4e-08	32.1	0	1.2	1	0	0	1	1	1	1	Protein tyrosine and serine/threonine kinase
Myb_DNA-bind_5	PF13873.9	TRINITY_DN109613_c0_g1_i1.p1	66.9	0.6	1.7e-18	66.5	0.6	1.2	1	0	0	1	1	1	1	Myb/SANT-like DNA-binding domain
ABC_membrane_2	PF06472.18	TRINITY_DN109592_c0_g1_i1.p1	212.7	4.1	1e-62	212.1	4.1	1.3	1	0	0	1	1	1	1	ABC transporter transmembrane region 2
ABC_tran	PF00005.30	TRINITY_DN109592_c0_g1_i1.p1	60.3	0	5e-16	59.6	0	1.4	1	0	0	1	1	1	1	ABC transporter
TPR_2	PF07719.20	TRINITY_DN109571_c0_g1_i1.p1	35.9	3	0.00079	19.5	0	4	5	0	0	5	5	5	3	Tetratricopeptide repeat
TPR_1	PF00515.31	TRINITY_DN109571_c0_g1_i1.p1	29.4	3	0.011	15.6	0.1	3.8	4	0	0	4	4	4	3	Tetratricopeptide repeat
TPR_1	PF00515.31	TRINITY_DN109571_c0_g1_i1.p3	30.3	0.2	0.00081	19.2	0	2.3	2	0	0	2	2	2	2	Tetratricopeptide repeat
DUF4485	PF14846.9	TRINITY_DN109603_c0_g1_i1.p1	39.4	0.2	8e-10	38.7	0.2	1.3	1	0	0	1	1	1	1	Domain of unknown function (DUF4485)
SHIPPO-rpt	PF07004.15	TRINITY_DN109614_c0_g1_i1.p1	41.1	19.5	0.00037	21.4	0.1	6.4	6	1	0	6	6	6	4	Sperm-tail PG-rich repeat
SDA1	PF05285.15	TRINITY_DN109596_c0_g1_i1.p1	25.8	0	9e-06	25.5	0	1.1	1	0	0	1	1	1	1	SDA1
DivIVA	PF05103.16	TRINITY_DN109617_c0_g1_i1.p1	33.2	0	6.2e-08	32.8	0	1.2	1	0	0	1	1	1	1	DivIVA protein
Pep3_Vps18	PF05131.17	TRINITY_DN140296_c0_g1_i1.p1	63.2	0.3	2.8e-17	63	0.3	1.1	1	0	0	1	1	1	1	Pep3/Vps18/deep orange family
Nop52	PF05997.15	TRINITY_DN140304_c0_g1_i1.p1	37.8	0	3e-09	37.1	0	1.5	1	1	0	1	1	1	1	Nucleolar protein
CLN3	PF02487.20	TRINITY_DN140286_c0_g1_i1.p1	66.2	0.1	3.2e-18	66.1	0.1	1	1	0	0	1	1	1	1	CLN3 protein
ClpB_D2-small	PF10431.12	TRINITY_DN140330_c0_g1_i1.p1	76.8	0.2	1.6e-21	76.3	0.2	1.3	1	0	0	1	1	1	1	C-terminal
Methyltransf_31	PF13847.9	TRINITY_DN140355_c0_g1_i1.p2	56	0	5.6e-15	55.6	0	1.1	1	0	0	1	1	1	1	Methyltransferase domain
Methyltransf_25	PF13649.9	TRINITY_DN140355_c0_g1_i1.p2	42.4	0	1.3e-10	41.9	0	1.2	1	0	0	1	1	1	1	Methyltransferase domain
Methyltransf_11	PF08241.15	TRINITY_DN140355_c0_g1_i1.p2	39.8	0	8.4e-10	39.3	0	1.2	1	0	0	1	1	1	1	Methyltransferase domain
Methyltransf_12	PF08242.15	TRINITY_DN140355_c0_g1_i1.p2	39.5	0	1.1e-09	39	0	1.2	1	0	0	1	1	1	1	Methyltransferase domain
Methyltransf_23	PF13489.9	TRINITY_DN140355_c0_g1_i1.p2	38.6	0	1.2e-09	38.3	0	1.1	1	0	0	1	1	1	1	Methyltransferase domain
TTL	PF03133.18	TRINITY_DN140352_c0_g1_i1.p1	80.2	0	2e-22	79.8	0	1.1	1	0	0	1	1	1	1	Tubulin-tyrosine ligase family
Lipase_GDSL_2	PF13472.9	TRINITY_DN140339_c0_g1_i1.p1	28.9	0	2e-06	28.4	0	1.1	1	0	0	1	1	1	1	GDSL-like Lipase/Acylhydrolase family
Peptidase_S49	PF01343.21	TRINITY_DN140350_c0_g1_i1.p1	88	0	1.2e-24	87.1	0	1.3	1	0	0	1	1	1	1	Peptidase family S49
CLP_protease	PF00574.26	TRINITY_DN140350_c0_g1_i1.p1	29.7	0.9	0.00018	21.6	0.9	2.1	1	1	0	1	1	1	1	Clp protease
Ras	PF00071.25	TRINITY_DN140299_c0_g1_i1.p2	152.7	0	7.8e-45	152.5	0	1	1	0	0	1	1	1	1	Ras family
Roc	PF08477.16	TRINITY_DN140299_c0_g1_i1.p2	111.7	0.1	3e-32	111.5	0.1	1	1	0	0	1	1	1	1	Ras of Complex
Arf	PF00025.24	TRINITY_DN140299_c0_g1_i1.p2	57.4	0.2	1.4e-15	57.3	0.2	1	1	0	0	1	1	1	1	ADP-ribosylation factor family
MMR_HSR1	PF01926.26	TRINITY_DN140299_c0_g1_i1.p2	31.2	0.1	2.8e-07	30.8	0.1	1.2	1	0	0	1	1	1	1	50S ribosome-binding GTPase
Gtr1_RagA	PF04670.15	TRINITY_DN140299_c0_g1_i1.p2	25.6	0	9.1e-06	25.4	0	1.1	1	0	0	1	1	1	1	Gtr1/RagA G protein conserved region
Oxysterol_BP	PF01237.21	TRINITY_DN120423_c0_g1_i1.p1	37.5	0.1	1.4e-09	37.4	0.1	1.1	1	0	0	1	1	1	1	Oxysterol-binding protein
Ldl_recept_a	PF00057.21	TRINITY_DN120432_c0_g1_i1.p1	39.2	11	6.2e-10	39.2	11	1.6	2	0	0	2	2	2	1	Low-density lipoprotein receptor domain class A
Neur_chan_LBD	PF02931.26	TRINITY_DN120432_c0_g1_i1.p1	27	0.1	7.7e-06	25.6	0	1.7	2	0	0	2	2	2	1	Neurotransmitter-gated ion-channel ligand binding domain
Ku_C	PF03730.17	TRINITY_DN120416_c0_g1_i1.p3	48.8	0.4	1.2e-12	48.3	0.4	1.3	1	1	0	1	1	1	1	Ku70/Ku80 C-terminal arm
Got1	PF04178.15	TRINITY_DN120362_c0_g1_i1.p1	29.6	10.3	1.1e-06	29.3	10.3	1.1	1	0	0	1	1	1	1	Got1/Sft2-like family
VPS9	PF02204.21	TRINITY_DN120361_c0_g1_i1.p1	51.7	1.4	1.6e-13	50.9	1.4	1.4	1	1	1	2	2	2	2	Vacuolar sorting protein 9 (VPS9) domain
Pkinase	PF00069.28	TRINITY_DN120442_c0_g1_i1.p1	73.8	0.1	3.4e-20	72.6	0	1.6	2	0	0	2	2	2	1	Protein kinase domain
PK_Tyr_Ser-Thr	PF07714.20	TRINITY_DN120442_c0_g1_i1.p1	57.4	0	4.9e-15	55.6	0	1.7	2	0	0	2	2	2	1	Protein tyrosine and serine/threonine kinase
Pkinase	PF00069.28	TRINITY_DN120374_c0_g1_i1.p1	74	0	1.5e-20	73.8	0	1	1	0	0	1	1	1	1	Protein kinase domain
PK_Tyr_Ser-Thr	PF07714.20	TRINITY_DN120374_c0_g1_i1.p1	72.3	0	4.5e-20	72.1	0	1	1	0	0	1	1	1	1	Protein tyrosine and serine/threonine kinase
UQ_con	PF00179.29	TRINITY_DN120427_c0_g1_i1.p1	60.6	0	1.6e-16	60.4	0	1	1	0	0	1	1	1	1	Ubiquitin-conjugating enzyme
SHIPPO-rpt	PF07004.15	TRINITY_DN120451_c0_g1_i1.p1	33.9	9.4	0.43	11.7	1.6	5.2	5	0	0	5	5	5	4	Sperm-tail PG-rich repeat
Ras	PF00071.25	TRINITY_DN120449_c0_g1_i1.p1	103.4	0	1e-29	103.3	0	1	1	0	0	1	1	1	1	Ras family
Roc	PF08477.16	TRINITY_DN120449_c0_g1_i1.p1	75.1	0.1	6.4e-21	74.9	0.1	1	1	0	0	1	1	1	1	Ras of Complex
Arf	PF00025.24	TRINITY_DN120449_c0_g1_i1.p1	37.4	0.1	2.2e-09	37.1	0.1	1	1	0	0	1	1	1	1	ADP-ribosylation factor family
GTP_EFTU	PF00009.30	TRINITY_DN120449_c0_g1_i1.p1	34.2	0.1	2.2e-08	34	0.1	1.1	1	0	0	1	1	1	1	Elongation factor Tu GTP binding domain
Kinesin	PF00225.26	TRINITY_DN109667_c0_g1_i1.p1	138	0.7	4.3e-40	137.8	0.7	1	1	0	0	1	1	1	1	Kinesin motor domain
Microtub_bd	PF16796.8	TRINITY_DN109667_c0_g1_i1.p1	96.9	0.6	1.3e-27	96.8	0.6	1	1	0	0	1	1	1	1	Microtubule binding
zf-LITAF-like	PF10601.12	TRINITY_DN109752_c0_g1_i1.p1	44.8	7.8	1.5e-11	44.5	7.8	1.1	1	0	0	1	1	1	1	LITAF-like zinc ribbon domain
Peptidase_S10	PF00450.25	TRINITY_DN109684_c0_g1_i1.p1	228.5	3.8	2.7e-67	228.1	3.8	1	1	0	0	1	1	1	1	Serine carboxypeptidase
MORN	PF02493.23	TRINITY_DN109691_c0_g1_i1.p1	38.2	22.8	0.0063	16.5	1.3	5.5	6	1	0	6	6	6	4	MORN repeat
TBP	PF00352.24	TRINITY_DN109744_c0_g1_i1.p1	196.9	0	8.4e-30	102.6	0	2	2	0	0	2	2	2	2	Transcription factor TFIID (or TATA-binding protein
Aminotran_3	PF00202.24	TRINITY_DN109718_c0_g1_i1.p1	287.3	0	2.1e-85	287	0	1.1	1	0	0	1	1	1	1	Aminotransferase class-III
Kinesin	PF00225.26	TRINITY_DN109756_c0_g1_i1.p1	120.3	1.3	1.3e-34	119.8	0.1	1.8	2	0	0	2	2	2	1	Kinesin motor domain
Ras	PF00071.25	TRINITY_DN109734_c0_g1_i1.p1	123.5	0.3	7.5e-36	123.3	0.3	1	1	0	0	1	1	1	1	Ras family
Roc	PF08477.16	TRINITY_DN109734_c0_g1_i1.p1	99.5	0.2	1.8e-28	99.3	0.2	1	1	0	0	1	1	1	1	Ras of Complex
Arf	PF00025.24	TRINITY_DN109734_c0_g1_i1.p1	53.9	0.1	1.8e-14	53.7	0.1	1	1	0	0	1	1	1	1	ADP-ribosylation factor family
MMR_HSR1	PF01926.26	TRINITY_DN109734_c0_g1_i1.p1	33.6	0	4.4e-08	33.4	0	1.1	1	0	0	1	1	1	1	50S ribosome-binding GTPase
Kazal_2	PF07648.18	TRINITY_DN109679_c0_g1_i1.p1	163.3	54.1	2.5e-11	43.7	4.6	6.5	5	3	1	6	6	6	5	Kazal-type serine protease inhibitor domain
Kazal_1	PF00050.24	TRINITY_DN109679_c0_g1_i1.p1	125.8	58.2	7.7e-10	38.8	3.2	5.8	5	1	0	5	5	5	5	Kazal-type serine protease inhibitor domain
TPR_1	PF00515.31	TRINITY_DN109694_c0_g1_i1.p1	37.8	8.2	9.4e-07	28.5	0.3	2.9	3	0	0	3	3	3	2	Tetratricopeptide repeat
TPR_2	PF07719.20	TRINITY_DN109694_c0_g1_i1.p1	30.9	1.3	0.00096	19.2	0.1	2.6	2	0	0	2	2	2	2	Tetratricopeptide repeat
TPR_19	PF14559.9	TRINITY_DN109694_c0_g1_i1.p1	26.2	0.1	1.6e-05	25.4	0.1	1.4	1	0	0	1	1	1	1	Tetratricopeptide repeat
PMT_2	PF13231.9	TRINITY_DN109672_c0_g1_i1.p1	29	15.7	1.2e-06	29	15.7	2.6	2	1	1	3	3	3	1	Dolichyl-phosphate-mannose-protein mannosyltransferase
DUF4441	PF14536.9	TRINITY_DN109758_c0_g1_i1.p1	40.9	0.2	2.1e-10	40.9	0.2	1.7	2	0	0	2	2	2	1	Domain of unknown function (DUF4441)
UAA	PF08449.14	TRINITY_DN109723_c0_g1_i1.p1	52.2	1.4	6.2e-14	52	1.4	1	1	0	0	1	1	1	1	UAA transporter family
ER_lumen_recept	PF00810.21	TRINITY_DN109696_c0_g1_i1.p1	151.4	13.7	5.8e-44	150.6	13.7	1.4	1	0	0	1	1	1	1	ER lumen protein retaining receptor
LRR_4	PF12799.10	TRINITY_DN109714_c0_g1_i1.p2	53.8	6.9	6.5e-07	29.7	0.2	2.7	2	1	0	2	2	2	2	Leucine Rich repeats (2 copies)
LRR_8	PF13855.9	TRINITY_DN109714_c0_g1_i1.p2	52.5	4.6	1.7e-07	31	0.7	2.1	1	1	1	2	2	2	2	Leucine rich repeat
Piwi	PF02171.20	TRINITY_DN109710_c0_g1_i1.p1	169.5	1.9	1.3e-49	169.2	1.9	1	1	0	0	1	1	1	1	Piwi domain
Guanylate_cyc	PF00211.23	TRINITY_DN109690_c0_g1_i1.p2	133.3	0.7	9e-39	133.1	0.7	1	1	0	0	1	1	1	1	Adenylate and Guanylate cyclase catalytic domain
I-set	PF07679.19	TRINITY_DN109726_c0_g1_i1.p2	43.6	0	3.1e-11	43.3	0	1.2	1	0	0	1	1	1	1	Immunoglobulin I-set domain
Ig_3	PF13927.9	TRINITY_DN109726_c0_g1_i1.p2	39.8	0	7.6e-10	39.3	0	1.2	1	0	0	1	1	1	1	Immunoglobulin domain
ig	PF00047.28	TRINITY_DN109726_c0_g1_i1.p2	33.6	0	5.1e-08	33.1	0	1.2	1	0	0	1	1	1	1	Immunoglobulin domain
AAA_7	PF12775.10	TRINITY_DN115584_c0_g1_i1.p1	114.5	0.1	5.7e-33	114.1	0.1	1.2	1	0	0	1	1	1	1	P-loop containing dynein motor region
Kinesin	PF00225.26	TRINITY_DN115660_c0_g1_i1.p1	38.1	3.6	1.4e-09	37.5	3.6	1.3	1	0	0	1	1	1	1	Kinesin motor domain
DEAD	PF00270.32	TRINITY_DN119045_c0_g1_i1.p1	103	0	1.8e-29	102.9	0	1	1	0	0	1	1	1	1	DEAD/DEAH box helicase
Choline_transpo	PF04515.15	TRINITY_DN119022_c0_g1_i1.p1	90.7	34.7	1.4e-25	90.4	34.7	1.1	1	0	0	1	1	1	1	Plasma-membrane choline transporter
F420_oxidored	PF03807.20	TRINITY_DN119014_c0_g1_i1.p1	33.1	0	1.1e-07	32.5	0	1.2	1	0	0	1	1	1	1	NADP oxidoreductase coenzyme F420-dependent
Shikimate_DH	PF01488.23	TRINITY_DN119014_c0_g1_i1.p1	27.1	0	5.1e-06	26.7	0	1.2	1	0	0	1	1	1	1	Shikimate / quinate 5-dehydrogenase
FA_hydroxylase	PF04116.16	TRINITY_DN119037_c0_g1_i1.p1	90.5	18.2	1.2e-25	90.5	18.2	2.2	2	0	0	2	2	2	1	Fatty acid hydroxylase
Neur_chan_LBD	PF02931.26	TRINITY_DN119009_c0_g1_i1.p1	36.7	0.7	3.8e-09	36.4	0.7	1.1	1	0	0	1	1	1	1	Neurotransmitter-gated ion-channel ligand binding domain
Pkinase	PF00069.28	TRINITY_DN119012_c0_g1_i1.p3	88.9	0.6	4.2e-25	88.8	0.6	1	1	0	0	1	1	1	1	Protein kinase domain
PK_Tyr_Ser-Thr	PF07714.20	TRINITY_DN119012_c0_g1_i1.p3	62.9	0.5	3.1e-17	62.8	0.5	1	1	0	0	1	1	1	1	Protein tyrosine and serine/threonine kinase
TTL	PF03133.18	TRINITY_DN118966_c0_g1_i1.p1	101.1	0.7	7.2e-29	101	0.7	1	1	0	0	1	1	1	1	Tubulin-tyrosine ligase family
ParcG	PF10274.12	TRINITY_DN118989_c0_g1_i1.p1	176.2	0.1	8.7e-52	176	0.1	1	1	0	0	1	1	1	1	Parkin co-regulated protein
ParcG	PF10274.12	TRINITY_DN118989_c0_g1_i1.p2	59.7	0	5.4e-16	59.4	0	1.1	1	0	0	1	1	1	1	Parkin co-regulated protein
AAA_31	PF13614.9	TRINITY_DN131961_c0_g1_i1.p1	109.1	0	3.1e-31	108.7	0	1	1	0	0	1	1	1	1	AAA domain
CbiA	PF01656.26	TRINITY_DN131961_c0_g1_i1.p1	61.1	0.2	1.3e-16	60.9	0.2	1.2	1	0	0	1	1	1	1	CobQ/CobB/MinD/ParA nucleotide binding domain
ParA	PF10609.12	TRINITY_DN131961_c0_g1_i1.p1	35.5	0	7.7e-09	35.5	0	1.1	1	0	0	1	1	1	1	NUBPL iron-transfer P-loop NTPase
MipZ	PF09140.14	TRINITY_DN131961_c0_g1_i1.p1	32.2	0.1	7.8e-08	32	0.1	1.1	1	0	0	1	1	1	1	ATPase MipZ
Fer4_NifH	PF00142.21	TRINITY_DN131961_c0_g1_i1.p1	31.9	0.1	1e-07	31.8	0.1	1.1	1	0	0	1	1	1	1	4Fe-4S iron sulfur cluster binding proteins
ArsA_ATPase	PF02374.18	TRINITY_DN131961_c0_g1_i1.p1	29.9	0.1	4.2e-07	29.6	0.1	1.1	1	0	0	1	1	1	1	Anion-transporting ATPase
ABC_tran	PF00005.30	TRINITY_DN132000_c0_g1_i1.p1	45.7	0	1.3e-11	45.3	0	1.3	1	0	0	1	1	1	1	ABC transporter
EF-hand_7	PF13499.9	TRINITY_DN131981_c0_g1_i1.p1	66.7	7.2	6.1e-08	33.1	0.2	3.7	3	1	1	4	4	4	4	EF-hand domain pair
EF-hand_1	PF00036.35	TRINITY_DN131981_c0_g1_i1.p1	40.7	7.5	8.8e-06	25	0	5.4	6	0	0	6	6	6	4	EF hand
EF-hand_6	PF13405.9	TRINITY_DN131981_c0_g1_i1.p1	39.8	10.6	9.4e-05	22.1	0	5.3	5	1	0	5	5	5	3	EF-hand domain
EF-hand_8	PF13833.9	TRINITY_DN131981_c0_g1_i1.p1	36.3	9.3	7.5e-09	35.4	0.4	4.5	4	1	2	6	6	6	1	EF-hand domain pair
AAA_8	PF12780.10	TRINITY_DN132010_c0_g1_i1.p1	107.7	0	7e-31	107.6	0	1	1	0	0	1	1	1	1	P-loop containing dynein motor region D4
Pkinase	PF00069.28	TRINITY_DN131989_c0_g1_i1.p1	112.3	0	3.1e-32	112.1	0	1	1	0	0	1	1	1	1	Protein kinase domain
PK_Tyr_Ser-Thr	PF07714.20	TRINITY_DN131989_c0_g1_i1.p1	75.2	0	6e-21	75	0	1	1	0	0	1	1	1	1	Protein tyrosine and serine/threonine kinase
Pkinase	PF00069.28	TRINITY_DN132043_c0_g1_i1.p1	105.5	0	3.7e-30	105.3	0	1	1	0	0	1	1	1	1	Protein kinase domain
PK_Tyr_Ser-Thr	PF07714.20	TRINITY_DN132043_c0_g1_i1.p1	63.9	0	1.7e-17	63.7	0	1	1	0	0	1	1	1	1	Protein tyrosine and serine/threonine kinase
DSPc	PF00782.23	TRINITY_DN132008_c0_g1_i1.p1	37	0	4.8e-09	36.3	0	1.4	1	0	0	1	1	1	1	Dual specificity phosphatase
CRAL_TRIO	PF00650.23	TRINITY_DN131976_c0_g1_i1.p1	75.3	0	5.8e-21	75	0	1.1	1	0	0	1	1	1	1	CRAL/TRIO domain
D123	PF07065.17	TRINITY_DN128827_c0_g1_i1.p2	57.8	0	1.2e-15	57.6	0	1.1	1	0	0	1	1	1	1	D123
Yip1	PF04893.20	TRINITY_DN128855_c0_g1_i1.p1	48.9	20.5	1.8e-12	47.6	20.5	1.5	1	1	0	1	1	1	1	Yip1 domain
Pkinase	PF00069.28	TRINITY_DN128857_c0_g1_i1.p1	61.1	0.1	1.2e-16	61	0.1	1	1	0	0	1	1	1	1	Protein kinase domain
Pkinase_fungal	PF17667.4	TRINITY_DN128857_c0_g1_i1.p1	47.9	0	9.2e-13	47.8	0	1	1	0	0	1	1	1	1	Fungal protein kinase
PK_Tyr_Ser-Thr	PF07714.20	TRINITY_DN128857_c0_g1_i1.p1	27.5	0	1.9e-06	27.5	0	1.1	1	0	0	1	1	1	1	Protein tyrosine and serine/threonine kinase
TPR_MLP1_2	PF07926.15	TRINITY_DN128816_c0_g1_i1.p1	25.7	60.4	0.0025	18	15	4.5	1	1	4	5	5	5	5	TPR/MLP1/MLP2-like protein
WD40	PF00400.35	TRINITY_DN128852_c0_g1_i1.p1	45.1	4.5	0.045	14.7	0	4.4	4	0	0	4	4	4	4	WD domain
Sybindin	PF04099.15	TRINITY_DN128761_c0_g1_i1.p1	78.3	2.3	6.4e-22	78.1	2.3	1	1	0	0	1	1	1	1	Sybindin-like family
Pkinase	PF00069.28	TRINITY_DN128859_c0_g1_i1.p1	32.3	0	1e-07	31.7	0	1.2	1	0	0	1	1	1	1	Protein kinase domain
Ig_3	PF13927.9	TRINITY_DN128766_c0_g1_i1.p2	55	1.1	3.1e-09	37.4	0.1	2.1	2	0	0	2	2	2	2	Immunoglobulin domain
I-set	PF07679.19	TRINITY_DN128766_c0_g1_i1.p2	54.5	0.9	1.9e-07	31.2	0.1	2.1	2	0	0	2	2	2	2	Immunoglobulin I-set domain
ig	PF00047.28	TRINITY_DN128766_c0_g1_i1.p2	52.3	0.7	1.7e-07	31.4	0.1	2.1	2	0	0	2	2	2	2	Immunoglobulin domain
V-set	PF07686.20	TRINITY_DN128766_c0_g1_i1.p2	42.6	0.3	2.1e-05	24.8	0.1	2.1	2	0	0	2	2	2	2	Immunoglobulin V-set domain
Ig_2	PF13895.9	TRINITY_DN128766_c0_g1_i1.p2	33.2	0.2	0.00034	21	0	2.2	2	0	0	2	2	2	2	Immunoglobulin domain
zf-H2C2_2	PF13465.9	TRINITY_DN110731_c0_g1_i1.p1	86.1	31.9	1.5e-08	34.8	4.1	5.1	5	0	0	5	5	5	4	Zinc-finger double domain
zf-H2C2_5	PF13909.9	TRINITY_DN110731_c0_g1_i1.p1	82.6	28.6	8.7e-08	31.9	2.3	4.2	4	0	0	4	4	4	4	C2H2-type zinc-finger domain
zf-C2H2	PF00096.29	TRINITY_DN110731_c0_g1_i1.p1	42.6	31.5	0.0036	17.8	1.7	4.2	4	0	0	4	4	4	4	Zinc finger
zf-C2H2_4	PF13894.9	TRINITY_DN110731_c0_g1_i1.p1	40.3	29.5	0.0054	17.6	2.9	4.2	4	0	0	4	4	4	4	C2H2-type zinc finger
zf-C2HE	PF16278.8	TRINITY_DN110731_c0_g1_i1.p1	28.1	11.6	0.26	11.9	0.6	4	1	1	3	4	4	4	3	C2HE / C2H2 / C2HC zinc-binding finger
zf-Di19	PF05605.15	TRINITY_DN110731_c0_g1_i1.p1	26.6	20.1	0.0055	17.1	0.7	3.5	1	1	2	3	3	3	2	Drought induced 19 protein (Di19)
HTH_7	PF02796.18	TRINITY_DN110751_c0_g1_i1.p1	26.8	0	9.6e-06	25.7	0	1.6	1	0	0	1	1	1	1	Helix-turn-helix domain of resolvase
UCH	PF00443.32	TRINITY_DN110676_c0_g1_i1.p2	57.4	0.3	2.5e-15	56.9	0.3	1.3	1	0	0	1	1	1	1	Ubiquitin carboxyl-terminal hydrolase
Pkinase	PF00069.28	TRINITY_DN110694_c0_g1_i1.p1	161.2	0	3.9e-47	161	0	1	1	0	0	1	1	1	1	Protein kinase domain
PK_Tyr_Ser-Thr	PF07714.20	TRINITY_DN110694_c0_g1_i1.p1	78.9	0	5.5e-22	78.4	0	1.2	1	0	0	1	1	1	1	Protein tyrosine and serine/threonine kinase
Kdo	PF06293.17	TRINITY_DN110694_c0_g1_i1.p1	32.4	0	9.3e-08	31.8	0	1.3	1	0	0	1	1	1	1	Lipopolysaccharide kinase (Kdo/WaaP) family
ABC1	PF03109.19	TRINITY_DN110694_c0_g1_i1.p1	31.6	0	1.4e-07	31	0	1.2	1	0	0	1	1	1	1	ABC1 atypical kinase-like domain
APH	PF01636.26	TRINITY_DN110694_c0_g1_i1.p1	29.2	0.1	3.6e-05	23.9	0.1	2.1	1	1	1	2	2	2	2	Phosphotransferase enzyme family
Ribonuc_red_sm	PF00268.24	TRINITY_DN110730_c0_g1_i1.p1	146.1	0.6	1.6e-42	146	0.6	1	1	0	0	1	1	1	1	Ribonucleotide reductase
Peptidase_C1	PF00112.26	TRINITY_DN110703_c0_g1_i1.p1	78.3	0	1.1e-21	78	0	1	1	0	0	1	1	1	1	Papain family cysteine protease
p25-alpha	PF05517.15	TRINITY_DN110669_c0_g1_i1.p1	129.4	6.7	1.5e-37	129.2	6.7	1	1	0	0	1	1	1	1	p25-alpha
E1-E2_ATPase	PF00122.23	TRINITY_DN110670_c0_g1_i1.p5	26.7	0.1	3.2e-05	23.7	0	2	2	0	0	2	2	2	1	E1-E2 ATPase
E1-E2_ATPase	PF00122.23	TRINITY_DN110670_c0_g1_i1.p6	36	0	6.3e-09	35.7	0	1.1	1	0	0	1	1	1	1	E1-E2 ATPase
WD40	PF00400.35	TRINITY_DN110711_c0_g1_i1.p1	46.3	0	7.6e-07	29.9	0.1	4.4	4	0	0	4	4	4	2	WD domain
Pkinase	PF00069.28	TRINITY_DN110687_c0_g1_i1.p1	213.2	0	5.2e-63	213	0	1	1	0	0	1	1	1	1	Protein kinase domain
PK_Tyr_Ser-Thr	PF07714.20	TRINITY_DN110687_c0_g1_i1.p1	138.5	0	3.1e-40	138.2	0	1	1	0	0	1	1	1	1	Protein tyrosine and serine/threonine kinase
Kdo	PF06293.17	TRINITY_DN110687_c0_g1_i1.p1	30.4	0.1	5.3e-07	29.4	0.1	1.4	1	0	0	1	1	1	1	Lipopolysaccharide kinase (Kdo/WaaP) family
Pkinase_fungal	PF17667.4	TRINITY_DN110687_c0_g1_i1.p1	28.4	0	1.2e-06	27.7	0	1.3	1	1	0	1	1	1	1	Fungal protein kinase
Kinase-like	PF14531.9	TRINITY_DN110687_c0_g1_i1.p1	27.6	0	4e-05	23.2	0	2.1	2	0	0	2	2	2	1	Kinase-like
DHHC	PF01529.23	TRINITY_DN110757_c0_g1_i1.p1	97.8	13.7	5.8e-28	97.8	13.7	2.2	2	1	0	2	2	2	1	DHHC palmitoyltransferase
Serinc	PF03348.18	TRINITY_DN110662_c0_g1_i1.p1	92.7	20.6	3e-26	92.5	20.6	1	1	0	0	1	1	1	1	Serine incorporator (Serinc)
Mito_carr	PF00153.30	TRINITY_DN110716_c0_g1_i1.p1	60.9	0.4	4.4e-14	52.3	0.1	2	2	0	0	2	2	2	2	Mitochondrial carrier protein
DOMON	PF03351.20	TRINITY_DN110754_c0_g1_i1.p1	37.1	0	4.1e-09	36.8	0	1.1	1	0	0	1	1	1	1	DOMON domain
Pup_ligase	PF03136.18	TRINITY_DN126258_c0_g1_i1.p1	83.9	0	7.2e-23	81.5	0	1.8	1	1	0	1	1	1	1	Pup-ligase protein
ERAP1_C	PF11838.11	TRINITY_DN126202_c0_g1_i1.p1	54.8	0	1.4e-14	54.4	0	1.1	1	0	0	1	1	1	1	ERAP1-like C-terminal domain
adh_short	PF00106.28	TRINITY_DN119201_c0_g1_i1.p1	125.8	0	3.4e-29	101.8	0	2.1	2	0	0	2	2	2	2	short chain dehydrogenase
adh_short_C2	PF13561.9	TRINITY_DN119201_c0_g1_i1.p1	79.6	0	1.5e-18	67.3	0	2.1	1	1	1	2	2	2	2	Enoyl-(Acyl carrier protein) reductase
KR	PF08659.13	TRINITY_DN119201_c0_g1_i1.p1	30.9	0	4.4e-07	30.1	0	1.3	1	0	0	1	1	1	1	KR domain
Glucosamine_iso	PF01182.23	TRINITY_DN119195_c0_g1_i1.p1	72.3	0	1.1e-19	71.3	0	1.4	1	1	0	1	1	1	1	Glucosamine-6-phosphate isomerases/6-phosphogluconolactonase
PIG-L	PF02585.20	TRINITY_DN119195_c0_g1_i1.p2	63.3	0	6.5e-17	62.5	0	1.4	1	1	0	1	1	1	1	GlcNAc-PI de-N-acetylase
Pkinase	PF00069.28	TRINITY_DN119236_c0_g1_i1.p2	140.3	1.7	8.7e-41	140.2	1.7	1	1	0	0	1	1	1	1	Protein kinase domain
PK_Tyr_Ser-Thr	PF07714.20	TRINITY_DN119236_c0_g1_i1.p2	76.8	1.4	1.8e-21	76.7	1.4	1	1	0	0	1	1	1	1	Protein tyrosine and serine/threonine kinase
APH	PF01636.26	TRINITY_DN119236_c0_g1_i1.p2	28.5	2.3	0.0015	18.6	0.3	2	1	1	1	2	2	2	2	Phosphotransferase enzyme family
Brix	PF04427.21	TRINITY_DN119226_c0_g1_i1.p1	116.6	0.2	1.9e-33	116.3	0.2	1	1	0	0	1	1	1	1	Brix domain
Ig_3	PF13927.9	TRINITY_DN119237_c0_g1_i1.p2	88.3	0.9	4.9e-15	56	0.1	2.1	2	0	0	2	2	2	2	Immunoglobulin domain
I-set	PF07679.19	TRINITY_DN119237_c0_g1_i1.p2	71.6	0	4.5e-11	42.8	0	2.1	2	0	0	2	2	2	2	Immunoglobulin I-set domain
Ig_2	PF13895.9	TRINITY_DN119237_c0_g1_i1.p2	61.6	0.2	1.5e-09	38.1	0.1	2.1	2	0	0	2	2	2	2	Immunoglobulin domain
ig	PF00047.28	TRINITY_DN119237_c0_g1_i1.p2	61.2	0.5	3.3e-08	33.7	0.1	2.1	2	0	0	2	2	2	2	Immunoglobulin domain
C2-set_2	PF08205.15	TRINITY_DN119237_c0_g1_i1.p2	49.9	0.4	5.5e-10	39.3	0.1	2.3	2	0	0	2	2	2	2	CD80-like C2-set immunoglobulin domain
C1-set	PF07654.18	TRINITY_DN119237_c0_g1_i1.p2	28.4	0	0.03	14.8	0	2.6	2	1	0	2	2	2	2	Immunoglobulin C1-set domain
Furin-like_2	PF15913.8	TRINITY_DN119177_c0_g1_i1.p1	45.7	55.7	2.2e-05	24.7	11.3	4.1	1	1	3	4	4	4	4	Furin-like repeat
MORN	PF02493.23	TRINITY_DN119176_c0_g1_i1.p2	61.3	18.2	4.9e-06	26.3	3.5	4.4	5	0	0	5	5	5	3	MORN repeat
MORN	PF02493.23	TRINITY_DN140069_c0_g1_i1.p1	69.6	23.3	0.0094	15.9	0.2	6.1	6	0	0	6	6	6	6	MORN repeat
Hmw_CFAP97	PF13879.9	TRINITY_DN140070_c0_g1_i1.p1	27	7.5	6.2e-06	27	7.5	2.3	2	1	0	2	2	2	1	Hemingway/CFA97
DSPc	PF00782.23	TRINITY_DN140065_c0_g1_i1.p2	36	0	6.3e-09	35.9	0	1.1	1	0	0	1	1	1	1	Dual specificity phosphatase
Y_phosphatase	PF00102.30	TRINITY_DN140065_c0_g1_i1.p2	32.3	0	9.2e-08	32.1	0	1	1	0	0	1	1	1	1	Protein-tyrosine phosphatase
CDKN3	PF05706.15	TRINITY_DN140065_c0_g1_i1.p2	25.4	0	1.3e-05	25	0	1.2	1	0	0	1	1	1	1	Cyclin-dependent kinase inhibitor 3 (CDKN3)
Pkinase	PF00069.28	TRINITY_DN140117_c0_g1_i1.p1	152.2	0.1	2e-44	152.1	0.1	1	1	0	0	1	1	1	1	Protein kinase domain
PK_Tyr_Ser-Thr	PF07714.20	TRINITY_DN140117_c0_g1_i1.p1	65.6	0	5e-18	65.4	0	1	1	0	0	1	1	1	1	Protein tyrosine and serine/threonine kinase
Kdo	PF06293.17	TRINITY_DN140117_c0_g1_i1.p1	28.2	0	2.3e-06	27.3	0	1.5	1	1	0	1	1	1	1	Lipopolysaccharide kinase (Kdo/WaaP) family
TB2_DP1_HVA22	PF03134.22	TRINITY_DN140066_c0_g1_i1.p2	48.6	0.9	9.9e-13	48	0.9	1.3	1	0	0	1	1	1	1	TB2/DP1
IBR	PF01485.24	TRINITY_DN149613_c0_g1_i1.p1	65.4	37.9	4.7e-11	42.8	7.2	4.5	3	1	1	4	4	4	3	IBR domain
zf-RING_2	PF13639.9	TRINITY_DN149613_c0_g1_i1.p1	27.4	36.2	6.8e-06	26.5	4.2	3.8	2	1	1	3	3	3	2	Ring finger domain
zf-RING_UBOX	PF13445.9	TRINITY_DN149613_c0_g1_i1.p1	26.9	2.7	4e-06	26.9	2.7	3.9	3	1	0	3	3	3	1	RING-type zinc-finger
TPR_2	PF07719.20	TRINITY_DN149565_c0_g1_i1.p1	26.4	0.1	0.0024	18	0	2.2	2	0	0	2	2	2	2	Tetratricopeptide repeat
Pkinase	PF00069.28	TRINITY_DN149600_c0_g1_i1.p1	32.5	0	6.8e-08	32.3	0	1	1	0	0	1	1	1	1	Protein kinase domain
CBM_14	PF01607.27	TRINITY_DN149656_c0_g1_i1.p1	26.1	0.3	1.4e-05	25.3	0.3	1.4	1	0	0	1	1	1	1	Chitin binding Peritrophin-A domain
HEAT	PF02985.25	TRINITY_DN149628_c0_g1_i1.p1	26.3	0.1	0.003	17.8	0	2.3	2	0	0	2	2	2	2	HEAT repeat
COesterase	PF00135.31	TRINITY_DN149621_c0_g1_i1.p1	84.1	0.1	1.1e-23	84.1	0.1	1	1	0	0	1	1	1	1	Carboxylesterase family
Helicase_C	PF00271.34	TRINITY_DN119866_c0_g1_i1.p2	75.8	0.1	6e-21	75	0.1	1.4	1	0	0	1	1	1	1	Helicase conserved C-terminal domain
M20_dimer	PF07687.17	TRINITY_DN119939_c0_g1_i1.p1	28	0	2.5e-06	27.5	0	1.3	1	1	0	1	1	1	1	Peptidase dimerisation domain
MORN	PF02493.23	TRINITY_DN119912_c0_g1_i1.p1	107.4	34.7	2.6e-06	27.1	0.4	6	6	0	0	6	6	6	6	MORN repeat
Pkinase	PF00069.28	TRINITY_DN119940_c0_g1_i1.p2	99.6	0.1	2.4e-28	99.3	0.1	1	1	0	0	1	1	1	1	Protein kinase domain
PK_Tyr_Ser-Thr	PF07714.20	TRINITY_DN119940_c0_g1_i1.p2	65.1	0.1	6.8e-18	65	0.1	1	1	0	0	1	1	1	1	Protein tyrosine and serine/threonine kinase
Kinase-like	PF14531.9	TRINITY_DN119940_c0_g1_i1.p2	27.2	0	2.7e-06	27.1	0	1.2	1	0	0	1	1	1	1	Kinase-like
ABC1	PF03109.19	TRINITY_DN119940_c0_g1_i1.p2	26.1	0	5.3e-06	25.8	0	1.2	1	0	0	1	1	1	1	ABC1 atypical kinase-like domain
Ribosomal_S3Ae	PF01015.21	TRINITY_DN119914_c0_g1_i1.p1	178.8	0.9	1e-52	178.6	0.9	1.1	1	0	0	1	1	1	1	Ribosomal S3Ae family
TCR	PF03638.18	TRINITY_DN119904_c0_g1_i1.p1	57.1	47.7	6.5e-09	36.1	22.6	2.1	2	0	0	2	2	2	2	Tesmin/TSO1-like CXC domain
SelR	PF01641.21	TRINITY_DN119954_c0_g1_i1.p1	174.7	0.5	8.4e-52	174.4	0.5	1.1	1	0	0	1	1	1	1	SelR domain
Kelch_3	PF13415.9	TRINITY_DN119916_c0_g1_i1.p1	27.1	0	0.00075	19.8	0	2.5	2	0	0	2	2	2	2	Galactose oxidase
Kelch_4	PF13418.9	TRINITY_DN119916_c0_g1_i1.p1	26.8	0	0.056	13.5	0	2.3	2	0	0	2	2	2	2	Galactose oxidase
Kelch_1	PF01344.28	TRINITY_DN119916_c0_g1_i1.p1	25.3	0	0.026	14.2	0	2.4	2	0	0	2	2	2	2	Kelch motif
Kelch_4	PF13418.9	TRINITY_DN119916_c0_g1_i1.p2	73.9	1	2.2e-05	24.4	0	4.7	5	0	0	5	5	5	3	Galactose oxidase
Kelch_3	PF13415.9	TRINITY_DN119916_c0_g1_i1.p2	53.5	0	0.00071	19.9	0	4.8	4	2	0	4	4	4	3	Galactose oxidase
Kelch_5	PF13854.9	TRINITY_DN119916_c0_g1_i1.p2	40.4	2.9	4.5e-05	23.3	0	4	4	0	0	4	4	4	2	Kelch motif
Kelch_1	PF01344.28	TRINITY_DN119916_c0_g1_i1.p2	37.4	4.3	0.035	13.8	0.1	3.8	4	0	0	4	4	4	3	Kelch motif
Kelch_2	PF07646.18	TRINITY_DN119916_c0_g1_i1.p2	34.3	0.2	0.055	13.7	0	4.5	5	1	0	5	5	5	2	Kelch motif
Kelch_6	PF13964.9	TRINITY_DN119916_c0_g1_i1.p2	29.9	4.8	0.89	10.1	0	4.8	5	1	0	5	5	5	3	Kelch motif
RCC1	PF00415.21	TRINITY_DN119893_c0_g1_i1.p1	89.6	0	4.6e-12	46.5	0	2.2	2	0	0	2	2	2	2	Regulator of chromosome condensation (RCC1) repeat
RCC1_2	PF13540.9	TRINITY_DN119893_c0_g1_i1.p1	54.5	2.4	4.1e-06	26.5	0.1	3.2	3	0	0	3	3	3	3	Regulator of chromosome condensation (RCC1) repeat
Acyl-CoA_ox_N	PF14749.9	TRINITY_DN119908_c0_g1_i1.p2	55.1	0.7	1.6e-14	54.6	0.7	1.2	1	0	0	1	1	1	1	Acyl-coenzyme A oxidase N-terminal
Acyl-CoA_dh_M	PF02770.22	TRINITY_DN119908_c0_g1_i1.p2	47	0	3.7e-12	46.4	0	1.3	1	0	0	1	1	1	1	Acyl-CoA dehydrogenase
DEAD	PF00270.32	TRINITY_DN119943_c0_g1_i1.p1	34.7	0	2.5e-08	34	0	1.3	1	0	0	1	1	1	1	DEAD/DEAH box helicase
Helicase_C	PF00271.34	TRINITY_DN119943_c0_g1_i1.p3	62.9	0	4.3e-17	62.6	0	1.1	1	0	0	1	1	1	1	Helicase conserved C-terminal domain
DSPc	PF00782.23	TRINITY_DN119942_c0_g1_i1.p1	46.7	0	3.6e-12	46.4	0	1.1	1	0	0	1	1	1	1	Dual specificity phosphatase
Pkinase	PF00069.28	TRINITY_DN104544_c0_g1_i1.p1	96	0.1	3.1e-27	95.7	0.1	1	1	0	0	1	1	1	1	Protein kinase domain
PK_Tyr_Ser-Thr	PF07714.20	TRINITY_DN104544_c0_g1_i1.p1	60.1	0	2.4e-16	59.9	0	1.1	1	0	0	1	1	1	1	Protein tyrosine and serine/threonine kinase
Pkinase_fungal	PF17667.4	TRINITY_DN104544_c0_g1_i1.p1	32.4	0.1	6e-08	32	0.1	1.1	1	0	0	1	1	1	1	Fungal protein kinase
APH	PF01636.26	TRINITY_DN104544_c0_g1_i1.p1	30.5	0	0.00039	20.5	0	2.5	2	1	1	3	3	3	2	Phosphotransferase enzyme family
ABC1	PF03109.19	TRINITY_DN104544_c0_g1_i1.p1	25.3	0.1	0.00031	20.1	0	2.2	1	1	0	2	2	2	1	ABC1 atypical kinase-like domain
Pkinase	PF00069.28	TRINITY_DN104486_c0_g1_i1.p1	107.2	0	1e-30	107.2	0	1	1	0	0	1	1	1	1	Protein kinase domain
PK_Tyr_Ser-Thr	PF07714.20	TRINITY_DN104486_c0_g1_i1.p1	77.5	0	1.1e-21	77.4	0	1	1	0	0	1	1	1	1	Protein tyrosine and serine/threonine kinase
7tm_1	PF00001.24	TRINITY_DN104511_c0_g1_i1.p1	48.5	6.8	8.5e-13	48.3	6.8	1.1	1	0	0	1	1	1	1	7 transmembrane receptor (rhodopsin family)
7TM_GPCR_Srw	PF10324.12	TRINITY_DN104511_c0_g1_i1.p1	33.2	3.6	4.8e-08	32.8	3.6	1.2	1	0	0	1	1	1	1	Serpentine type 7TM GPCR chemoreceptor Srw
Mito_carr	PF00153.30	TRINITY_DN104468_c0_g1_i1.p1	62.4	0.2	1.1e-14	54.2	0.2	2	2	0	0	2	2	2	2	Mitochondrial carrier protein
PEX11	PF05648.17	TRINITY_DN122692_c0_g1_i1.p1	62.6	0.7	5.1e-17	62.2	0.7	1.2	1	0	0	1	1	1	1	Peroxisomal biogenesis factor 11 (PEX11)
Helicase_C	PF00271.34	TRINITY_DN122673_c0_g1_i1.p1	59.8	0	4.9e-16	59.2	0	1.3	1	0	0	1	1	1	1	Helicase conserved C-terminal domain
Pkinase	PF00069.28	TRINITY_DN122725_c0_g1_i1.p2	55.9	0	5.1e-15	55.7	0	1.1	1	0	0	1	1	1	1	Protein kinase domain
Ribosomal_L16	PF00252.21	TRINITY_DN122685_c0_g1_i1.p2	164.5	0.9	1.5e-48	164.3	0.9	1.1	1	0	0	1	1	1	1	Ribosomal protein L16p/L10e
Collagen	PF01391.21	TRINITY_DN134664_c0_g1_i1.p1	29.5	34.9	1.2e-05	25.1	34.9	2.1	1	1	0	1	1	1	1	Collagen triple helix repeat (20 copies)
DSPc	PF00782.23	TRINITY_DN134727_c0_g1_i1.p1	82	0	3.9e-23	81.9	0	1	1	0	0	1	1	1	1	Dual specificity phosphatase
Ribosomal_S17e	PF00833.21	TRINITY_DN134702_c0_g1_i1.p1	159.2	7.3	5.4e-47	158.9	7.3	1.1	1	0	0	1	1	1	1	Ribosomal S17
PH_BEACH	PF14844.9	TRINITY_DN134705_c0_g1_i1.p1	40.1	0.9	6.1e-10	39.3	0.9	1.4	1	0	0	1	1	1	1	PH domain associated with Beige/BEACH
H_PPase	PF03030.19	TRINITY_DN124376_c0_g1_i1.p1	152.9	0.2	1.6e-44	152.8	0.2	1	1	0	0	1	1	1	1	Inorganic H+ pyrophosphatase
Peptidase_C1	PF00112.26	TRINITY_DN124435_c0_g1_i1.p2	64.3	1.9	2e-17	64.1	1.9	1	1	0	0	1	1	1	1	Papain family cysteine protease
Methyltransf_28	PF02636.20	TRINITY_DN124411_c0_g1_i1.p1	36.7	0	4.4e-09	36.5	0	1	1	0	0	1	1	1	1	Putative S-adenosyl-L-methionine-dependent methyltransferase
DNase_II	PF03265.18	TRINITY_DN124453_c0_g1_i1.p1	63.9	0.8	1.7e-17	63.8	0.8	1	1	0	0	1	1	1	1	Deoxyribonuclease II
Pkinase	PF00069.28	TRINITY_DN124448_c0_g1_i1.p1	79.3	0.1	3.8e-22	79	0.1	1.1	1	0	0	1	1	1	1	Protein kinase domain
PK_Tyr_Ser-Thr	PF07714.20	TRINITY_DN124448_c0_g1_i1.p1	39	0	7.1e-10	38.7	0	1.1	1	0	0	1	1	1	1	Protein tyrosine and serine/threonine kinase
LRR_6	PF13516.9	TRINITY_DN139754_c0_g1_i1.p1	37.7	13.1	0.094	13	0	6.3	6	1	0	6	6	6	4	Leucine Rich repeat
LRR_8	PF13855.9	TRINITY_DN139754_c0_g1_i1.p1	34.5	13.9	6.7e-05	22.7	4.6	2.5	1	1	1	2	2	2	2	Leucine rich repeat
LRR_4	PF12799.10	TRINITY_DN139754_c0_g1_i1.p1	28.8	14.5	0.0031	18	0.2	3.7	2	1	0	3	3	3	3	Leucine Rich repeats (2 copies)
Cyclin_N	PF00134.26	TRINITY_DN139687_c0_g1_i1.p1	57	0.6	2.5e-15	56.5	0.6	1.3	1	0	0	1	1	1	1	Cyclin
TFIIS_C	PF01096.21	TRINITY_DN139741_c0_g1_i1.p1	66.2	2.9	1.8e-18	66.2	2.9	2.3	3	0	0	3	3	3	1	Transcription factor S-II (TFIIS)
RNA_POL_M_15KD	PF02150.19	TRINITY_DN139741_c0_g1_i1.p1	26.4	4	5e-06	26.4	4	2.9	3	0	0	3	3	3	1	RNA polymerases M/15 Kd subunit
Myb_DNA-binding	PF00249.34	TRINITY_DN139748_c0_g1_i1.p2	49.4	0.5	8.4e-13	48.4	0.5	1.5	1	0	0	1	1	1	1	Myb-like DNA-binding domain
Myb_DNA-bind_6	PF13921.9	TRINITY_DN139748_c0_g1_i1.p2	27	1.6	5.5e-06	26.7	0.4	1.8	2	0	0	2	2	2	1	Myb-like DNA-binding domain
Pkinase	PF00069.28	TRINITY_DN139670_c0_g1_i1.p1	172.1	3	2e-50	171.8	3	1	1	0	0	1	1	1	1	Protein kinase domain
PK_Tyr_Ser-Thr	PF07714.20	TRINITY_DN139670_c0_g1_i1.p1	125.7	0.2	2.6e-36	125.4	0.2	1	1	0	0	1	1	1	1	Protein tyrosine and serine/threonine kinase
Pkinase_fungal	PF17667.4	TRINITY_DN139670_c0_g1_i1.p1	33.6	0.1	2e-08	33.5	0.1	1.2	1	0	0	1	1	1	1	Fungal protein kinase
FA_desaturase	PF00487.27	TRINITY_DN139688_c0_g1_i1.p3	45.8	0.6	8.6e-12	45.5	0.6	1	1	0	0	1	1	1	1	Fatty acid desaturase
Pro_isomerase	PF00160.24	TRINITY_DN141610_c0_g1_i1.p1	161.5	0.1	2.2e-47	161.3	0.1	1	1	0	0	1	1	1	1	Cyclophilin type peptidyl-prolyl cis-trans isomerase/CLD
Put_Phosphatase	PF06888.15	TRINITY_DN141627_c0_g1_i1.p1	26.1	0	6.1e-06	25.9	0	1	1	0	0	1	1	1	1	Putative Phosphatase
WD40	PF00400.35	TRINITY_DN141658_c0_g1_i1.p1	29.1	0.2	8.9e-06	26.5	0	2.3	2	0	0	2	2	2	1	WD domain
Pkinase	PF00069.28	TRINITY_DN141629_c0_g1_i1.p1	83.3	0	2.1e-23	83.1	0	1	1	0	0	1	1	1	1	Protein kinase domain
PK_Tyr_Ser-Thr	PF07714.20	TRINITY_DN141629_c0_g1_i1.p1	32.3	0	7.9e-08	32	0	1	1	0	0	1	1	1	1	Protein tyrosine and serine/threonine kinase
VSP	PF03302.16	TRINITY_DN113664_c0_g1_i1.p1	24.9	35.9	0.0039	16.2	8.7	2	1	1	1	2	2	2	2	Giardia variant-specific surface protein
RVT_1	PF00078.30	TRINITY_DN113672_c0_g1_i1.p1	66.1	0.1	4.2e-18	65.8	0.1	1.1	1	0	0	1	1	1	1	Reverse transcriptase (RNA-dependent DNA polymerase)
DUF4215	PF13948.9	TRINITY_DN113686_c0_g1_i1.p1	32.4	9.5	1e-07	32.4	9.5	3.7	1	1	2	3	3	3	1	Domain of unknown function (DUF4215)
Inhibitor_I29	PF08246.15	TRINITY_DN113759_c0_g1_i1.p1	29.9	0	9.7e-07	29.3	0	1.3	1	0	0	1	1	1	1	Cathepsin propeptide inhibitor domain (I29)
EF-hand_7	PF13499.9	TRINITY_DN113691_c0_g1_i1.p1	73	7.5	1.2e-10	41.8	0.3	2.1	2	0	0	2	2	2	2	EF-hand domain pair
EF-hand_6	PF13405.9	TRINITY_DN113691_c0_g1_i1.p1	59.7	13.2	7.2e-07	28.7	0.1	4.2	4	0	0	4	4	4	4	EF-hand domain
EF-hand_1	PF00036.35	TRINITY_DN113691_c0_g1_i1.p1	58.4	15.2	6e-07	28.7	0.2	4.3	4	0	0	4	4	4	4	EF hand
EF-hand_8	PF13833.9	TRINITY_DN113691_c0_g1_i1.p1	45	8.8	1.5e-05	24.8	0.6	3.1	2	1	1	3	3	3	3	EF-hand domain pair
EF-hand_5	PF13202.9	TRINITY_DN113691_c0_g1_i1.p1	41.6	15.2	2.1e-05	24	0.2	4	4	0	0	4	4	4	3	EF hand
Peptidase_S10	PF00450.25	TRINITY_DN113721_c0_g1_i1.p1	216.3	4.8	1.1e-63	216.2	4.8	1	1	0	0	1	1	1	1	Serine carboxypeptidase
NRF	PF20146.2	TRINITY_DN139243_c0_g1_i1.p1	52.1	0	9.8e-14	51.8	0	1.2	1	0	0	1	1	1	1	Nose resistant-to-fluoxetine protein
PseudoU_synth_1	PF01416.23	TRINITY_DN139197_c0_g1_i1.p1	95.4	0	1.5e-26	93.1	0	2	2	0	0	2	2	2	1	tRNA pseudouridine synthase
Ras	PF00071.25	TRINITY_DN139195_c0_g1_i1.p1	179.9	0	3.3e-53	179.7	0	1	1	0	0	1	1	1	1	Ras family
Roc	PF08477.16	TRINITY_DN139195_c0_g1_i1.p1	114.6	0	1.1e-32	112.9	0	1.7	2	0	0	2	2	2	1	Ras of Complex
Arf	PF00025.24	TRINITY_DN139195_c0_g1_i1.p1	46.6	0	7.8e-12	45.1	0	1.5	1	1	1	2	2	2	1	ADP-ribosylation factor family
ADH_zinc_N	PF00107.29	TRINITY_DN139175_c0_g1_i1.p1	43.1	0.1	7.4e-11	42.3	0.1	1.4	1	0	0	1	1	1	1	Zinc-binding dehydrogenase
UCH	PF00443.32	TRINITY_DN139203_c0_g1_i1.p2	38.5	2.5	3.7e-07	30.1	2.5	2.1	1	1	0	1	1	1	1	Ubiquitin carboxyl-terminal hydrolase
DDE_1	PF03184.22	TRINITY_DN139218_c0_g1_i1.p1	34.6	0	1.6e-08	34.6	0	1.1	1	0	0	1	1	1	1	DDE superfamily endonuclease
eIF3g	PF12353.11	TRINITY_DN139204_c0_g1_i1.p1	135.2	6	2.9e-39	134.4	6	1.4	1	0	0	1	1	1	1	Eukaryotic translation initiation factor 3 subunit G
RRM_1	PF00076.25	TRINITY_DN139204_c0_g1_i1.p1	76.9	0.1	2e-21	75.7	0.1	1.6	1	0	0	1	1	1	1	RNA recognition motif. (a.k.a. RRM
Pkinase	PF00069.28	TRINITY_DN139184_c0_g1_i1.p1	56.3	0	4.1e-15	56	0	1.2	1	0	0	1	1	1	1	Protein kinase domain
PK_Tyr_Ser-Thr	PF07714.20	TRINITY_DN139184_c0_g1_i1.p1	48.8	0	8e-13	48.4	0	1.1	1	0	0	1	1	1	1	Protein tyrosine and serine/threonine kinase
LRR_4	PF12799.10	TRINITY_DN139247_c0_g1_i1.p1	52.3	6.3	2.2e-06	28.1	1.1	2.8	3	0	0	3	3	3	2	Leucine Rich repeats (2 copies)
LRR_9	PF14580.9	TRINITY_DN139247_c0_g1_i1.p1	38.5	2.2	1.5e-09	37.8	2.2	1.3	1	0	0	1	1	1	1	Leucine-rich repeat
LRR_8	PF13855.9	TRINITY_DN139247_c0_g1_i1.p1	29.5	9.2	7.9e-05	22.5	4.2	3	2	1	1	3	3	3	2	Leucine rich repeat
Pkinase	PF00069.28	TRINITY_DN117174_c0_g1_i1.p2	26.6	0.1	4.6e-06	26.3	0.1	1.1	1	0	0	1	1	1	1	Protein kinase domain
TPR_1	PF00515.31	TRINITY_DN117242_c0_g1_i1.p1	27.4	0	0.011	15.7	0	2.5	2	0	0	2	2	2	2	Tetratricopeptide repeat
NIF	PF03031.21	TRINITY_DN117196_c0_g1_i1.p1	72.4	0	4.1e-20	72.2	0	1	1	0	0	1	1	1	1	NLI interacting factor-like phosphatase
Clathrin	PF00637.23	TRINITY_DN152108_c0_g1_i1.p1	87.1	0.4	1.2e-24	86.9	0.4	1	1	0	0	1	1	1	1	Region in Clathrin and VPS
SecY	PF00344.23	TRINITY_DN152149_c0_g1_i1.p1	35.3	0.5	9.1e-09	35.1	0.5	1	1	0	0	1	1	1	1	SecY
Inhibitor_I29	PF08246.15	TRINITY_DN152084_c0_g1_i1.p1	55	1.9	1.4e-14	54.3	1.9	1.3	1	0	0	1	1	1	1	Cathepsin propeptide inhibitor domain (I29)
CENP-O	PF09496.13	TRINITY_DN152745_c0_g1_i1.p1	32	0.1	1.6e-07	31.6	0.1	1.1	1	0	0	1	1	1	1	Cenp-O kinetochore centromere component
Kringle	PF00051.21	TRINITY_DN152685_c0_g1_i1.p2	40.9	4.7	9.1e-10	38.8	4.7	1.9	1	1	0	1	1	1	1	Kringle domain
SecA_SW	PF07516.16	TRINITY_DN152760_c0_g1_i1.p1	109.5	0.8	3e-31	109.1	0.8	1.1	1	0	0	1	1	1	1	SecA Wing and Scaffold domain
SEC-C	PF02810.18	TRINITY_DN152760_c0_g1_i1.p1	42	5.7	9.7e-11	41.5	5.7	1.2	1	0	0	1	1	1	1	SEC-C motif
DDE_Tnp_IS1595	PF12762.10	TRINITY_DN133088_c0_g1_i1.p1	71.6	0	1e-19	71.2	0	1.1	1	0	0	1	1	1	1	ISXO2-like transposase domain
HEAT	PF02985.25	TRINITY_DN133141_c0_g1_i1.p1	25.9	0	0.057	13.8	0	3.5	3	0	0	3	3	3	3	HEAT repeat
UBA_4	PF14555.9	TRINITY_DN104261_c0_g1_i1.p1	30.9	0.1	0.026	14.5	0	2.3	2	0	0	2	2	2	2	UBA-like domain
MORN	PF02493.23	TRINITY_DN104280_c0_g1_i1.p1	86.1	44.3	3.7e-06	26.6	2.8	7.1	7	0	0	7	7	7	7	MORN repeat
adh_short	PF00106.28	TRINITY_DN104295_c0_g1_i1.p1	128.8	0	1.4e-30	106.4	0	2.1	1	1	1	2	2	2	2	short chain dehydrogenase
adh_short_C2	PF13561.9	TRINITY_DN104295_c0_g1_i1.p1	86.5	0	1.5e-20	73.9	0	2.1	1	1	1	2	2	2	2	Enoyl-(Acyl carrier protein) reductase
KR	PF08659.13	TRINITY_DN104295_c0_g1_i1.p1	32.3	0	1.3e-07	31.8	0	1.2	1	0	0	1	1	1	1	KR domain
Trypsin	PF00089.29	TRINITY_DN104316_c0_g1_i1.p1	27.7	0	2.4e-05	24.4	0	2	1	1	0	1	1	1	1	Trypsin
Ribosomal_L7Ae	PF01248.29	TRINITY_DN151318_c0_g1_i1.p1	54.1	2.6	1.3e-14	53.8	2.6	1.2	1	0	0	1	1	1	1	Ribosomal protein L7Ae/L30e/S12e/Gadd45 family
MPC	PF03650.16	TRINITY_DN151267_c0_g1_i1.p2	134.2	0.4	2.3e-39	134	0.4	1.1	1	0	0	1	1	1	1	Mitochondrial pyruvate carriers
RT_RNaseH	PF17917.4	TRINITY_DN151285_c0_g1_i1.p1	49.8	0.3	4.5e-13	49.5	0.3	1.1	1	0	0	1	1	1	1	RNase H-like domain found in reverse transcriptase
RT_RNaseH_2	PF17919.4	TRINITY_DN151285_c0_g1_i1.p1	27.6	0.2	5.1e-06	26.6	0.2	1.5	1	0	0	1	1	1	1	RNase H-like domain found in reverse transcriptase
Peptidase_M16	PF00675.23	TRINITY_DN151271_c0_g1_i1.p1	30.2	0	6.9e-07	29.5	0	1.3	1	0	0	1	1	1	1	Insulinase (Peptidase family M16)
AMP-binding	PF00501.31	TRINITY_DN151918_c0_g1_i1.p2	40.9	0.1	2.8e-10	39.5	0	1.6	2	0	0	2	2	2	1	AMP-binding enzyme
EF-hand_7	PF13499.9	TRINITY_DN151941_c0_g1_i1.p1	30.5	6.3	1.8e-05	25.2	2	2.8	3	0	0	3	3	3	2	EF-hand domain pair
EF-hand_1	PF00036.35	TRINITY_DN151941_c0_g1_i1.p1	27.8	5.4	0.0086	15.7	0.3	4.3	4	0	0	4	4	4	2	EF hand
tRNA_edit	PF04073.18	TRINITY_DN151909_c0_g1_i1.p2	48.1	0	1.6e-12	47.7	0	1.2	1	0	0	1	1	1	1	Aminoacyl-tRNA editing domain
NAP	PF00956.21	TRINITY_DN144399_c0_g1_i1.p1	59.8	8.1	2.5e-16	59.8	8.1	1.7	2	0	0	2	2	2	1	Nucleosome assembly protein (NAP)
PALP	PF00291.28	TRINITY_DN144384_c0_g1_i1.p2	75.6	0	5.1e-21	75.5	0	1	1	0	0	1	1	1	1	Pyridoxal-phosphate dependent enzyme
RabGAP-TBC	PF00566.21	TRINITY_DN144378_c0_g1_i1.p1	48.4	0.9	1.1e-12	48.2	0.9	1	1	0	0	1	1	1	1	Rab-GTPase-TBC domain
IU_nuc_hydro	PF01156.22	TRINITY_DN124253_c0_g1_i1.p1	72.3	0	6.4e-20	72.1	0	1	1	0	0	1	1	1	1	Inosine-uridine preferring nucleoside hydrolase
GDI	PF00996.21	TRINITY_DN106788_c0_g1_i1.p1	197.1	0	4.3e-58	197	0	1	1	0	0	1	1	1	1	GDP dissociation inhibitor
MAM	PF00629.26	TRINITY_DN106792_c0_g1_i1.p1	63.4	0	5.9e-12	45.8	0.1	2.1	2	0	0	2	2	2	2	MAM domain
Ldl_recept_a	PF00057.21	TRINITY_DN106792_c0_g1_i1.p1	26.8	9.5	9.2e-06	25.9	9.5	1.5	1	0	0	1	1	1	1	Low-density lipoprotein receptor domain class A
RVT_1	PF00078.30	TRINITY_DN106767_c0_g1_i1.p1	62.6	0	4.5e-17	62.4	0	1	1	0	0	1	1	1	1	Reverse transcriptase (RNA-dependent DNA polymerase)
Pribosyltran_N	PF13793.9	TRINITY_DN106830_c0_g1_i1.p1	116.1	0.2	1e-33	115.9	0.2	1.1	1	0	0	1	1	1	1	N-terminal domain of ribose phosphate pyrophosphokinase
Pkinase	PF00069.28	TRINITY_DN145674_c0_g1_i1.p1	138.1	0.2	4.1e-40	138	0.2	1	1	0	0	1	1	1	1	Protein kinase domain
PK_Tyr_Ser-Thr	PF07714.20	TRINITY_DN145674_c0_g1_i1.p1	71.5	0	8.9e-20	71.2	0	1.1	1	0	0	1	1	1	1	Protein tyrosine and serine/threonine kinase
TTL	PF03133.18	TRINITY_DN145684_c0_g1_i1.p1	88.2	0.1	6.6e-25	88	0.1	1	1	0	0	1	1	1	1	Tubulin-tyrosine ligase family
ATPgrasp_YheCD	PF14398.9	TRINITY_DN145684_c0_g1_i1.p1	29.2	0	8.5e-07	28.6	0	1.3	1	1	0	1	1	1	1	YheC/D like ATP-grasp
Got1	PF04178.15	TRINITY_DN145678_c0_g1_i1.p1	82.3	12	4.2e-23	82.1	12	1	1	0	0	1	1	1	1	Got1/Sft2-like family
Kelch_4	PF13418.9	TRINITY_DN145730_c0_g1_i1.p1	35.7	0	0.00013	22	0	3.1	2	1	1	3	3	3	2	Galactose oxidase
Kelch_6	PF13964.9	TRINITY_DN145730_c0_g1_i1.p1	34.1	0.2	0.00021	21.6	0	3.2	1	1	2	3	3	3	2	Kelch motif
Kelch_1	PF01344.28	TRINITY_DN145730_c0_g1_i1.p1	29.8	0.1	0.00012	21.7	0	2.3	2	0	0	2	2	2	2	Kelch motif
Kelch_2	PF07646.18	TRINITY_DN145730_c0_g1_i1.p1	26.1	0	0.016	15.4	0	2.4	2	0	0	2	2	2	2	Kelch motif
ABC_membrane	PF00664.26	TRINITY_DN145752_c0_g1_i1.p1	103.6	6.3	1.6e-29	103.6	6.3	1	1	0	0	1	1	1	1	ABC transporter transmembrane region
ABC_tran	PF00005.30	TRINITY_DN145751_c0_g1_i1.p1	68.1	0	1.7e-18	67.6	0	1.3	1	0	0	1	1	1	1	ABC transporter
RabGAP-TBC	PF00566.21	TRINITY_DN145700_c0_g1_i1.p1	68	5.3	1e-18	67.9	5.3	1	1	0	0	1	1	1	1	Rab-GTPase-TBC domain
TPR_2	PF07719.20	TRINITY_DN145712_c0_g1_i1.p1	40.5	4.3	0.00016	21.7	0	3.8	4	0	0	4	4	4	3	Tetratricopeptide repeat
TPR_19	PF14559.9	TRINITY_DN145712_c0_g1_i1.p1	40.9	0.1	0.12	13	0.1	3.7	3	1	1	4	4	4	3	Tetratricopeptide repeat
TPR_16	PF13432.9	TRINITY_DN145712_c0_g1_i1.p1	37.7	0	4.1e-06	27.4	0	2.5	2	0	0	2	2	2	2	Tetratricopeptide repeat
TPR_6	PF13174.9	TRINITY_DN145712_c0_g1_i1.p1	36.7	0.6	1.1	10.2	0.1	4.3	4	0	0	4	4	4	4	Tetratricopeptide repeat
TPR_8	PF13181.9	TRINITY_DN145712_c0_g1_i1.p1	30.5	1.9	0.51	10.8	0	4.2	4	0	0	4	4	4	3	Tetratricopeptide repeat
ANAPC3	PF12895.10	TRINITY_DN145712_c0_g1_i1.p1	30.4	4.2	2.7e-05	24.5	0.1	2.6	1	1	1	2	2	2	2	Anaphase-promoting complex
TPR_1	PF00515.31	TRINITY_DN145712_c0_g1_i1.p1	29.4	7.9	0.11	12.5	0	4.2	4	0	0	4	4	4	3	Tetratricopeptide repeat
Dopey_N	PF04118.17	TRINITY_DN145750_c0_g1_i1.p1	47.5	0	1.6e-12	47.3	0	1	1	0	0	1	1	1	1	Dopey
MIR	PF02815.22	TRINITY_DN118527_c0_g1_i1.p2	44.9	1.1	2.4e-10	40.7	0.2	1.7	1	1	1	2	2	2	2	MIR domain
Myb_DNA-binding	PF00249.34	TRINITY_DN118517_c0_g1_i1.p1	65.8	0.1	1.6e-08	34.8	0.2	2.2	2	0	0	2	2	2	2	Myb-like DNA-binding domain
Myb_DNA-bind_6	PF13921.9	TRINITY_DN118517_c0_g1_i1.p1	64.7	0.7	1.5e-08	34.9	0.1	2.1	1	1	1	2	2	2	2	Myb-like DNA-binding domain
DTC	PF18102.4	TRINITY_DN118539_c0_g1_i1.p1	171	0.1	1.6e-50	170.8	0.1	1	1	0	0	1	1	1	1	Deltex C-terminal domain
DDE_Tnp_1_7	PF13843.9	TRINITY_DN118507_c0_g1_i1.p1	191.9	0	2.2e-56	191.8	0	1	1	0	0	1	1	1	1	Transposase IS4
SNAP	PF14938.9	TRINITY_DN118509_c0_g1_i1.p1	149.2	13	2e-43	149	13	1	1	0	0	1	1	1	1	Soluble NSF attachment protein
DUF1981	PF09324.13	TRINITY_DN118538_c0_g1_i1.p1	41.7	0.9	8.6e-11	41.7	0.9	1.9	2	1	0	2	2	2	1	Domain of unknown function (DUF1981)
Ion_trans	PF00520.34	TRINITY_DN118547_c0_g1_i1.p1	32.3	17.9	1e-07	31.6	17.9	1.3	1	0	0	1	1	1	1	Ion transport protein
Ion_trans	PF00520.34	TRINITY_DN118547_c0_g1_i1.p2	32.6	15.5	1.2e-06	28	15.5	2.1	1	1	0	1	1	1	1	Ion transport protein
DUF676	PF05057.17	TRINITY_DN118537_c0_g1_i1.p1	89.8	0	2.1e-25	89.6	0	1	1	0	0	1	1	1	1	Putative serine esterase (DUF676)
Palm_thioest	PF02089.18	TRINITY_DN118537_c0_g1_i1.p1	27.7	0.1	6.4e-06	26.2	0	1.6	1	1	1	2	2	2	1	Palmitoyl protein thioesterase
CFAP77	PF14825.9	TRINITY_DN118542_c0_g1_i1.p1	86.3	0	2.5e-24	86	0	1	1	0	0	1	1	1	1	Cilia- and flagella-associated protein 77
C2	PF00168.33	TRINITY_DN118548_c0_g1_i1.p1	47	0	5.3e-12	46.1	0	1.5	1	1	1	2	2	2	1	C2 domain
ASH	PF15780.8	TRINITY_DN118534_c0_g1_i1.p1	27.1	0.1	7.5e-06	26.2	0.1	1.4	1	0	0	1	1	1	1	Abnormal spindle-like microcephaly-assoc'd
UCH	PF00443.32	TRINITY_DN118499_c0_g1_i1.p2	79.1	0.8	4.8e-22	78.9	0.8	1	1	0	0	1	1	1	1	Ubiquitin carboxyl-terminal hydrolase
UCH	PF00443.32	TRINITY_DN118499_c0_g1_i1.p3	29.1	0.4	1.1e-06	28.5	0.4	1.4	1	0	0	1	1	1	1	Ubiquitin carboxyl-terminal hydrolase
Peptidase_S10	PF00450.25	TRINITY_DN119490_c0_g1_i1.p1	67.2	0.1	2.1e-18	67.1	0.1	1	1	0	0	1	1	1	1	Serine carboxypeptidase
Peptidase_S10	PF00450.25	TRINITY_DN119490_c0_g1_i1.p2	104.6	1.1	9.5e-30	104.4	1.1	1	1	0	0	1	1	1	1	Serine carboxypeptidase
Peptidase_S10	PF00450.25	TRINITY_DN119490_c0_g1_i1.p3	31.8	0.6	1.2e-07	31.6	0.6	1	1	0	0	1	1	1	1	Serine carboxypeptidase
Casc1_N	PF15927.8	TRINITY_DN119507_c0_g1_i1.p1	43.6	26.7	6e-11	42.6	26.7	1.5	1	0	0	1	1	1	1	Cancer susceptibility candidate 1 N-terminus
Rxt3	PF08642.13	TRINITY_DN119468_c0_g1_i1.p1	27.6	0.1	0.00015	22.7	0	2.2	1	1	1	2	2	2	2	Histone deacetylation protein Rxt3
TIG	PF01833.27	TRINITY_DN119558_c0_g1_i1.p1	33.1	11.3	3.7e-07	30.3	8.4	2.4	2	1	0	2	2	2	2	IPT/TIG domain
Ribosomal_S27	PF01599.22	TRINITY_DN119519_c0_g1_i1.p1	39.6	0.2	4.1e-10	39.6	0.2	1.8	2	0	0	2	2	2	1	Ribosomal protein S27a
AAA_8	PF12780.10	TRINITY_DN146439_c0_g1_i1.p1	79	0.1	3.7e-22	79	0.1	1.6	2	0	0	2	2	2	1	P-loop containing dynein motor region D4
Metallophos	PF00149.31	TRINITY_DN146456_c0_g1_i1.p1	102.5	0.3	4.9e-29	102.4	0.3	1	1	0	0	1	1	1	1	Calcineurin-like phosphoesterase
Ras	PF00071.25	TRINITY_DN146449_c0_g1_i1.p1	87.4	0	9e-25	87.3	0	1	1	0	0	1	1	1	1	Ras family
Roc	PF08477.16	TRINITY_DN146449_c0_g1_i1.p1	34.4	0	3.6e-08	33.8	0	1.3	1	0	0	1	1	1	1	Ras of Complex
Arf	PF00025.24	TRINITY_DN146449_c0_g1_i1.p1	28.7	0	1e-06	28.5	0	1	1	0	0	1	1	1	1	ADP-ribosylation factor family
Pkinase	PF00069.28	TRINITY_DN146363_c0_g1_i1.p1	165	0.1	2.5e-48	164.9	0.1	1	1	0	0	1	1	1	1	Protein kinase domain
PK_Tyr_Ser-Thr	PF07714.20	TRINITY_DN146363_c0_g1_i1.p1	105.5	0	3.4e-30	105.3	0	1	1	0	0	1	1	1	1	Protein tyrosine and serine/threonine kinase
Pkinase_fungal	PF17667.4	TRINITY_DN146363_c0_g1_i1.p1	30.5	0	1.9e-07	30.3	0	1.1	1	0	0	1	1	1	1	Fungal protein kinase
ABC1	PF03109.19	TRINITY_DN146363_c0_g1_i1.p1	29.9	0.1	3.7e-07	29.6	0.1	1.2	1	0	0	1	1	1	1	ABC1 atypical kinase-like domain
FBPase_C	PF18913.3	TRINITY_DN146369_c0_g1_i1.p1	76.4	0	2.4e-21	76	0	1.1	1	0	0	1	1	1	1	Fructose-1-6-bisphosphatase
Gpi16	PF04113.17	TRINITY_DN146411_c0_g1_i1.p1	34.8	0	8.1e-09	34.6	0	1.1	1	0	0	1	1	1	1	Gpi16 subunit
Methyltr_RsmB-F	PF01189.20	TRINITY_DN146399_c0_g1_i1.p2	121	0.1	5.9e-35	120.9	0.1	1	1	0	0	1	1	1	1	16S rRNA methyltransferase RsmB/F
Cons_hypoth698	PF03601.17	TRINITY_DN146401_c0_g1_i1.p1	71.4	10.7	8.8e-20	70.9	10.7	1.2	1	0	0	1	1	1	1	Conserved hypothetical protein 698
MADF_DNA_bdg	PF10545.12	TRINITY_DN102322_c0_g1_i1.p1	63.2	1.7	2.4e-17	63.2	1.7	2	2	0	0	2	2	2	1	Alcohol dehydrogenase transcription factor Myb/SANT-like
BESS	PF02944.23	TRINITY_DN102322_c0_g1_i1.p1	28	0.5	3.6e-06	26.8	0.5	1.7	1	0	0	1	1	1	1	BESS motif
zf-CDGSH	PF09360.13	TRINITY_DN102312_c0_g1_i1.p1	65.6	2.1	1.8e-08	34.6	0.1	2.3	2	0	0	2	2	2	2	Iron-binding zinc finger CDGSH type
Pkinase	PF00069.28	TRINITY_DN102302_c0_g1_i1.p1	72.9	0	3.6e-20	72.6	0	1.1	1	0	0	1	1	1	1	Protein kinase domain
PK_Tyr_Ser-Thr	PF07714.20	TRINITY_DN102302_c0_g1_i1.p1	43.6	0	2.9e-11	43.3	0	1.1	1	0	0	1	1	1	1	Protein tyrosine and serine/threonine kinase
Carb_anhydrase	PF00194.24	TRINITY_DN102351_c0_g1_i1.p1	220.2	0	4.6e-65	220	0	1.1	1	0	0	1	1	1	1	Eukaryotic-type carbonic anhydrase
fn3	PF00041.24	TRINITY_DN102316_c0_g1_i1.p1	26.8	0.1	1.6e-05	25.3	0.1	1.9	1	0	0	1	1	1	1	Fibronectin type III domain
NDK	PF00334.22	TRINITY_DN102268_c0_g1_i1.p1	183.9	0	1.5e-54	183.7	0	1	1	0	0	1	1	1	1	Nucleoside diphosphate kinase
Peptidase_M20	PF01546.31	TRINITY_DN102305_c0_g1_i1.p1	34	0.1	4.8e-08	33.1	0.1	1.5	1	1	0	1	1	1	1	Peptidase family M20/M25/M40
Peptidase_M28	PF04389.20	TRINITY_DN102305_c0_g1_i1.p1	32.4	0.2	9e-08	32.2	0.2	1.1	1	0	0	1	1	1	1	Peptidase family M28
S-methyl_trans	PF02574.19	TRINITY_DN102354_c0_g1_i1.p1	56.6	0.1	4.3e-15	56.4	0.1	1	1	0	0	1	1	1	1	Homocysteine S-methyltransferase
Oxysterol_BP	PF01237.21	TRINITY_DN102339_c0_g1_i1.p1	31.5	0	9.9e-08	31.3	0	1	1	0	0	1	1	1	1	Oxysterol-binding protein
AAA	PF00004.32	TRINITY_DN102336_c0_g1_i1.p2	79.5	1	1e-21	77.9	0.2	1.9	2	0	0	2	2	2	1	ATPase family associated with various cellular activities (AAA)
AAA_lid_3	PF17862.4	TRINITY_DN102336_c0_g1_i1.p2	42.8	0.1	9.3e-11	41.5	0	1.7	2	0	0	2	2	2	1	AAA+ lid domain
Pkinase	PF00069.28	TRINITY_DN102309_c0_g1_i1.p1	88.8	2.5	1.2e-24	87.2	2.5	1.7	1	1	0	1	1	1	1	Protein kinase domain
PK_Tyr_Ser-Thr	PF07714.20	TRINITY_DN102309_c0_g1_i1.p1	42.4	0.4	9.5e-10	38.3	0.4	2.4	1	1	0	1	1	1	1	Protein tyrosine and serine/threonine kinase
Pkinase_fungal	PF17667.4	TRINITY_DN102309_c0_g1_i1.p1	26.8	0.2	2.7e-06	26.5	0.2	1.2	1	0	0	1	1	1	1	Fungal protein kinase
MutS_II	PF05188.20	TRINITY_DN137650_c0_g1_i1.p1	38.4	0	2e-09	38	0	1.2	1	0	0	1	1	1	1	MutS domain II
NIF	PF03031.21	TRINITY_DN137655_c0_g1_i1.p1	88.3	0	1.3e-23	83.6	0	2.3	2	0	0	2	2	2	2	NLI interacting factor-like phosphatase
RANK_CRD_2	PF18278.4	TRINITY_DN137564_c0_g1_i1.p1	37.5	29.5	0.0091	16.2	2	4.2	4	0	0	4	4	4	4	Receptor activator of the NF-KB cysteine-rich repeat domain 2
LRR_6	PF13516.9	TRINITY_DN137596_c0_g1_i1.p1	35	27.6	0.095	13	0	10.4	11	0	0	11	11	11	3	Leucine Rich repeat
LRR_8	PF13855.9	TRINITY_DN137596_c0_g1_i1.p1	29.7	14.3	0.0011	18.7	0	5.7	5	1	0	5	5	5	2	Leucine rich repeat
LRR_4	PF12799.10	TRINITY_DN137596_c0_g1_i1.p1	28.8	18.7	0.00035	21	0.2	6.6	4	2	3	7	7	7	3	Leucine Rich repeats (2 copies)
Chitin_bind_4	PF00379.26	TRINITY_DN137618_c0_g1_i1.p2	42.2	6.2	1.8e-10	41.3	6.2	1.5	1	0	0	1	1	1	1	Insect cuticle protein
Choline_transpo	PF04515.15	TRINITY_DN137562_c0_g1_i1.p1	41.7	7.2	9.1e-11	41.7	7.2	2.3	2	1	0	2	2	2	1	Plasma-membrane choline transporter
ASC	PF00858.27	TRINITY_DN137565_c0_g1_i1.p2	40.1	0	2.5e-10	40.1	0	1	1	0	0	1	1	1	1	Amiloride-sensitive sodium channel
ANAPC4_WD40	PF12894.10	TRINITY_DN137577_c0_g1_i1.p1	31	0.2	0.012	16	0.1	3.8	1	1	4	5	5	5	3	Anaphase-promoting complex subunit 4 WD40 domain
IBR	PF01485.24	TRINITY_DN137578_c0_g1_i1.p1	65.5	30.8	1.8e-12	47.3	13	2.3	2	0	0	2	2	2	2	IBR domain
zf-LITAF-like	PF10601.12	TRINITY_DN137604_c0_g1_i1.p1	48.6	5.3	1e-12	48.2	5.3	1.1	1	0	0	1	1	1	1	LITAF-like zinc ribbon domain
Cofilin_ADF	PF00241.23	TRINITY_DN137579_c0_g1_i1.p1	102.7	0.3	1.3e-29	102.6	0.3	1	1	0	0	1	1	1	1	Cofilin/tropomyosin-type actin-binding protein
MORN	PF02493.23	TRINITY_DN137582_c0_g1_i1.p2	77.9	18.6	6e-07	29.1	0.5	5.3	5	0	0	5	5	5	5	MORN repeat
E1_dh	PF00676.23	TRINITY_DN137570_c0_g1_i1.p1	250.5	0	2.1e-74	250.3	0	1	1	0	0	1	1	1	1	Dehydrogenase E1 component
PUF	PF00806.22	TRINITY_DN137657_c0_g1_i1.p1	73.8	0.1	1.5e-05	24.7	0.1	3.3	3	0	0	3	3	3	3	Pumilio-family RNA binding repeat
PUF	PF00806.22	TRINITY_DN137657_c0_g1_i1.p2	73.2	0.1	5.5e-06	26.1	0	3.3	3	0	0	3	3	3	3	Pumilio-family RNA binding repeat
Methyltransf_21	PF05050.15	TRINITY_DN152516_c0_g1_i1.p1	37.5	0	2.8e-09	37.4	0	1	1	0	0	1	1	1	1	Methyltransferase FkbM domain
Peptidase_S8	PF00082.25	TRINITY_DN152555_c0_g1_i1.p2	56	0	4.2e-15	55.9	0	1.1	1	0	0	1	1	1	1	Subtilase family
Kinesin	PF00225.26	TRINITY_DN152485_c0_g1_i1.p1	102	0.1	4.2e-29	101.6	0.1	1.1	1	0	0	1	1	1	1	Kinesin motor domain
NIF	PF03031.21	TRINITY_DN102837_c0_g1_i1.p1	153.5	0	5.2e-45	153.1	0	1.1	1	0	0	1	1	1	1	NLI interacting factor-like phosphatase
TPR_11	PF13414.9	TRINITY_DN102763_c0_g1_i1.p1	42.9	0.2	5e-06	26.2	0.1	2.8	2	1	1	3	3	3	2	TPR repeat
TPR_2	PF07719.20	TRINITY_DN102763_c0_g1_i1.p1	39.2	1	1e-05	25.4	1.1	2.5	3	0	0	3	3	3	2	Tetratricopeptide repeat
TPR_1	PF00515.31	TRINITY_DN102763_c0_g1_i1.p1	32.1	1.7	0.0012	18.7	1	2.5	2	0	0	2	2	2	2	Tetratricopeptide repeat
ShK	PF01549.27	TRINITY_DN102803_c0_g1_i1.p1	84.6	37.8	1.2e-08	35.5	6.9	3.1	3	0	0	3	3	3	3	ShK domain-like
C5-epim_C	PF06662.16	TRINITY_DN102787_c0_g1_i1.p1	111.4	0	4.2e-32	111.3	0	1	1	0	0	1	1	1	1	D-glucuronyl C5-epimerase C-terminus
RRM_1	PF00076.25	TRINITY_DN102824_c0_g1_i1.p1	30.1	0.1	0.0003	20.7	0.1	2.4	2	0	0	2	2	2	2	RNA recognition motif. (a.k.a. RRM
Memo	PF01875.20	TRINITY_DN102769_c0_g1_i1.p1	265.3	0	6e-79	265.1	0	1	1	0	0	1	1	1	1	Memo-like protein
Histone	PF00125.27	TRINITY_DN102804_c0_g1_i4.p1	148.5	5	1.4e-43	148.3	5	1	1	0	0	1	1	1	1	Core histone H2A/H2B/H3/H4
GTP_EFTU	PF00009.30	TRINITY_DN126069_c0_g1_i1.p1	113.7	0.1	9e-33	113.6	0.1	1	1	0	0	1	1	1	1	Elongation factor Tu GTP binding domain
Ras	PF00071.25	TRINITY_DN126104_c0_g1_i1.p1	84.7	0.3	7e-24	84.4	0.3	1.1	1	0	0	1	1	1	1	Ras family
Roc	PF08477.16	TRINITY_DN126104_c0_g1_i1.p1	35.4	0.2	2.3e-08	34.4	0	1.6	2	0	0	2	2	2	1	Ras of Complex
Integrin_beta	PF00362.21	TRINITY_DN144253_c0_g1_i1.p1	95.2	0.3	6.9e-27	94.9	0.3	1.1	1	0	0	1	1	1	1	Integrin beta chain VWA domain
EF-hand_1	PF00036.35	TRINITY_DN144244_c0_g1_i1.p1	25.6	0	0.048	13.3	0	2.4	2	0	0	2	2	2	2	EF hand
Bax1-I	PF01027.23	TRINITY_DN114633_c0_g1_i1.p2	92.7	26.2	3.2e-26	92.6	26.2	1	1	0	0	1	1	1	1	Inhibitor of apoptosis-promoting Bax1
zf-CCCH	PF00642.27	TRINITY_DN114587_c0_g1_i1.p1	48.9	17.7	1.3e-08	34.7	3.4	2.6	2	0	0	2	2	2	2	Zinc finger C-x8-C-x5-C-x3-H type (and similar)
zf-RING_2	PF13639.9	TRINITY_DN114658_c0_g1_i1.p1	44.8	7.5	2.6e-11	43.8	7.5	1.5	1	0	0	1	1	1	1	Ring finger domain
zf-rbx1	PF12678.10	TRINITY_DN114658_c0_g1_i1.p1	34.2	11.2	1.4e-07	31.8	11.2	2.1	1	1	0	1	1	1	1	RING-H2 zinc finger domain
zf-C3HC4_2	PF13923.9	TRINITY_DN114658_c0_g1_i1.p1	33.7	8	6.3e-08	32.4	8	1.7	1	0	0	1	1	1	1	Zinc finger
zf-RING_UBOX	PF13445.9	TRINITY_DN114658_c0_g1_i1.p1	29.1	4.6	8.4e-07	29.1	4.6	2.4	2	0	0	2	2	2	1	RING-type zinc-finger
zf-C3HC4	PF00097.28	TRINITY_DN114658_c0_g1_i1.p1	26.4	7.1	1.1e-05	25.3	7.1	1.6	1	0	0	1	1	1	1	Zinc finger
zf-RING_11	PF17123.8	TRINITY_DN114658_c0_g1_i1.p1	25.4	3.7	9.1e-06	25.4	3.7	2.1	2	0	0	2	2	2	1	RING-like zinc finger
SoxE	PF06525.14	TRINITY_DN114630_c0_g1_i1.p1	26.1	0.3	4.9e-05	23	0.2	2	1	1	1	2	2	2	2	Sulfocyanin (SoxE) domain
Peptidase_C1	PF00112.26	TRINITY_DN151542_c0_g1_i1.p1	102.4	0.2	4.4e-29	102.3	0.2	1	1	0	0	1	1	1	1	Papain family cysteine protease
Sulfatase	PF00884.26	TRINITY_DN151469_c0_g1_i1.p2	57.7	0.3	1.6e-15	57.5	0.3	1.1	1	0	0	1	1	1	1	Sulfatase
RabGAP-TBC	PF00566.21	TRINITY_DN151549_c0_g1_i1.p1	25.9	4.5	7.4e-06	25.9	4.5	2.2	2	1	0	2	2	2	1	Rab-GTPase-TBC domain
RT_RNaseH	PF17917.4	TRINITY_DN151508_c0_g1_i1.p1	76.7	0	1.7e-21	76.6	0	1	1	0	0	1	1	1	1	RNase H-like domain found in reverse transcriptase
RT_RNaseH_2	PF17919.4	TRINITY_DN151508_c0_g1_i1.p1	50.3	0	3.1e-13	49.7	0	1.2	1	0	0	1	1	1	1	RNase H-like domain found in reverse transcriptase
MS_channel	PF00924.21	TRINITY_DN151496_c0_g1_i1.p1	25.8	0.4	8.8e-06	25.5	0.4	1.1	1	0	0	1	1	1	1	Mechanosensitive ion channel
Ldh_1_N	PF00056.26	TRINITY_DN151548_c0_g1_i1.p1	104.9	0	5.9e-30	104.3	0	1.3	1	0	0	1	1	1	1	lactate/malate dehydrogenase
Ldh_1_C	PF02866.21	TRINITY_DN151548_c0_g1_i1.p1	87.5	0	1.4e-24	87.1	0	1.2	1	0	0	1	1	1	1	lactate/malate dehydrogenase
CADH_Y-type_LIR	PF01049.20	TRINITY_DN125471_c0_g1_i1.p1	53.1	0.4	2.9e-14	53.1	0.4	1.8	2	0	0	2	2	2	1	Cadherin
Ribosom_S12_S23	PF00164.28	TRINITY_DN125497_c0_g1_i1.p1	151.6	1.8	8.5e-45	151.2	1.8	1.2	1	0	0	1	1	1	1	Ribosomal protein S12/S23
COesterase	PF00135.31	TRINITY_DN125508_c0_g1_i1.p2	158.8	0.9	2.6e-46	158.7	0.9	1	1	0	0	1	1	1	1	Carboxylesterase family
Abhydrolase_3	PF07859.16	TRINITY_DN125508_c0_g1_i1.p2	26.2	1.3	8.9e-05	22.6	1.3	1.9	1	1	0	1	1	1	1	alpha/beta hydrolase fold
Skp1	PF01466.22	TRINITY_DN125507_c0_g1_i1.p1	82.3	0.7	3.1e-23	81.5	0.7	1.4	1	0	0	1	1	1	1	Skp1 family
WGR	PF05406.18	TRINITY_DN125489_c0_g1_i1.p1	45.9	0.1	6.4e-12	45.5	0.1	1.1	1	0	0	1	1	1	1	WGR domain
Innexin	PF00876.21	TRINITY_DN125506_c0_g1_i1.p1	142.1	1	2.9e-41	142	1	1	1	0	0	1	1	1	1	Innexin
Pkinase	PF00069.28	TRINITY_DN125556_c0_g1_i1.p2	74.5	2.1	1e-20	74.4	2.1	1	1	0	0	1	1	1	1	Protein kinase domain
PK_Tyr_Ser-Thr	PF07714.20	TRINITY_DN125556_c0_g1_i1.p2	49.4	1.2	4.2e-13	49.3	1.2	1	1	0	0	1	1	1	1	Protein tyrosine and serine/threonine kinase
Ribosomal_L27e	PF01777.21	TRINITY_DN116814_c0_g1_i1.p2	90.7	4.3	7.6e-26	90.4	4.3	1.1	1	0	0	1	1	1	1	Ribosomal L27e protein family
Peptidase_M28	PF04389.20	TRINITY_DN116792_c0_g1_i1.p1	56.9	0	2.7e-15	56.7	0	1	1	0	0	1	1	1	1	Peptidase family M28
Ank_2	PF12796.10	TRINITY_DN150105_c0_g1_i1.p1	133.9	2.5	1.3e-16	61.1	0.5	3.6	2	1	1	3	3	3	3	Ankyrin repeats (3 copies)
Ank_4	PF13637.9	TRINITY_DN150105_c0_g1_i1.p1	112.6	1.6	1.7e-11	44.5	0	6	3	1	3	6	6	6	5	Ankyrin repeats (many copies)
Ank_3	PF13606.9	TRINITY_DN150105_c0_g1_i1.p1	98.4	0.4	1.8e-05	24.9	0	6.9	7	0	0	7	7	7	5	Ankyrin repeat
Ank_5	PF13857.9	TRINITY_DN150105_c0_g1_i1.p1	99.2	1.1	2.2e-11	43.9	0.2	4.7	4	1	1	5	5	5	4	Ankyrin repeats (many copies)
Ank	PF00023.33	TRINITY_DN150105_c0_g1_i1.p1	98.7	1.2	0.00057	20.3	0	6.8	7	0	0	7	7	7	6	Ankyrin repeat
Chorein_N	PF12624.10	TRINITY_DN150103_c0_g1_i1.p1	34.4	0.1	2.7e-08	34	0.1	1.1	1	0	0	1	1	1	1	N-terminal region of Chorein or VPS13
Ribosomal_S10	PF00338.25	TRINITY_DN150129_c0_g1_i1.p2	59	0.1	6.8e-16	58.4	0.1	1.4	1	1	0	1	1	1	1	Ribosomal protein S10p/S20e
COesterase	PF00135.31	TRINITY_DN150083_c0_g1_i1.p1	364.5	0	1.4e-108	364.2	0	1	1	0	0	1	1	1	1	Carboxylesterase family
BD-FAE	PF20434.1	TRINITY_DN150083_c0_g1_i1.p1	43.1	0	6.1e-11	42.4	0	1.3	1	0	0	1	1	1	1	BD-FAE
Abhydrolase_3	PF07859.16	TRINITY_DN150083_c0_g1_i1.p1	32	0	4.4e-07	30.1	0	1.8	1	1	0	1	1	1	1	alpha/beta hydrolase fold
RNA_pol_Rpb2_3	PF04565.19	TRINITY_DN150109_c0_g1_i1.p2	96.8	0.1	2.4e-27	95	0	2	2	0	0	2	2	2	1	RNA polymerase Rpb2
RNA_pol_Rpb2_2	PF04561.17	TRINITY_DN150109_c0_g1_i1.p2	32.4	0.1	0.0049	16.7	0	2.3	2	0	0	2	2	2	2	RNA polymerase Rpb2
Gelsolin	PF00626.25	TRINITY_DN150151_c0_g1_i1.p2	48.8	0	6.7e-13	48.5	0	1.1	1	0	0	1	1	1	1	Gelsolin repeat
TAFH	PF07531.17	TRINITY_DN150063_c0_g1_i1.p1	70.7	0	1e-19	70.5	0	1.1	1	0	0	1	1	1	1	NHR1 homology to TAF
SNF	PF00209.21	TRINITY_DN103262_c0_g1_i1.p1	93.6	0	1.4e-26	93.5	0	1	1	0	0	1	1	1	1	Sodium:neurotransmitter symporter family
LRR_6	PF13516.9	TRINITY_DN103326_c0_g1_i1.p2	40.4	11.1	0.0018	18.4	0.1	3.9	4	0	0	4	4	4	3	Leucine Rich repeat
LRR_8	PF13855.9	TRINITY_DN103326_c0_g1_i1.p2	31.5	2.5	1.3e-05	25	1.2	2.3	2	0	0	2	2	2	2	Leucine rich repeat
MIP	PF00230.23	TRINITY_DN103309_c0_g1_i1.p1	84	9.8	4.5e-23	82.3	9.8	1.7	1	1	0	1	1	1	1	Major intrinsic protein
PEX11	PF05648.17	TRINITY_DN103298_c0_g1_i1.p1	72.7	1.6	3.6e-20	72.5	1.6	1	1	0	0	1	1	1	1	Peroxisomal biogenesis factor 11 (PEX11)
SHIPPO-rpt	PF07004.15	TRINITY_DN103352_c0_g1_i1.p1	34	19.9	0.00058	20.8	0.2	6.3	6	0	0	6	6	6	4	Sperm-tail PG-rich repeat
AAA_5	PF07728.17	TRINITY_DN103308_c0_g1_i1.p1	45.1	0	1.3e-11	44.8	0	1.1	1	0	0	1	1	1	1	AAA domain (dynein-related subfamily)
MNNL	PF07657.16	TRINITY_DN103295_c0_g1_i1.p1	30.8	0	2e-07	30.8	0	1.8	2	0	0	2	2	2	1	N terminus of Notch ligand C2-like domain
Ras	PF00071.25	TRINITY_DN103332_c0_g1_i1.p1	167.2	0.2	2.6e-49	167.1	0.2	1	1	0	0	1	1	1	1	Ras family
Roc	PF08477.16	TRINITY_DN103332_c0_g1_i1.p1	108.5	0.1	3e-31	108.2	0.1	1.1	1	0	0	1	1	1	1	Ras of Complex
Arf	PF00025.24	TRINITY_DN103332_c0_g1_i1.p1	57.1	0	1.9e-15	56.9	0	1	1	0	0	1	1	1	1	ADP-ribosylation factor family
MMR_HSR1	PF01926.26	TRINITY_DN103332_c0_g1_i1.p1	28.3	0	2e-06	28	0	1.1	1	0	0	1	1	1	1	50S ribosome-binding GTPase
DHHC	PF01529.23	TRINITY_DN103322_c0_g1_i1.p1	32.7	0.9	9.2e-08	32.4	0.9	1.1	1	0	0	1	1	1	1	DHHC palmitoyltransferase
FAD-oxidase_C	PF02913.22	TRINITY_DN103318_c0_g1_i1.p1	122.6	0	3.4e-35	122	0	1.3	1	1	0	1	1	1	1	FAD linked oxidases
FAD_binding_8	PF08022.15	TRINITY_DN103307_c0_g1_i1.p1	47.9	0	2e-12	47.3	0	1.3	1	0	0	1	1	1	1	FAD-binding domain
Ferric_reduct	PF01794.22	TRINITY_DN103307_c0_g1_i1.p1	37.8	5.9	2.9e-09	37.2	5.9	1.3	1	0	0	1	1	1	1	Ferric reductase like transmembrane component
Ribosomal_L38e	PF01781.21	TRINITY_DN150035_c0_g1_i1.p2	30.6	8.7	2.9e-07	30.6	8.7	2	2	1	0	2	2	2	1	Ribosomal L38e protein family
MADF_DNA_bdg	PF10545.12	TRINITY_DN150058_c0_g1_i1.p1	27.7	0.9	2.9e-06	27.7	0.9	1.8	2	1	0	2	2	2	1	Alcohol dehydrogenase transcription factor Myb/SANT-like
Calponin	PF00402.21	TRINITY_DN150023_c0_g1_i1.p2	33.8	6.7	3e-08	33.2	6.7	1.3	1	0	0	1	1	1	1	Calponin family repeat
CH	PF00307.34	TRINITY_DN150023_c0_g1_i1.p2	34.2	0	4.6e-08	33.3	0	1.4	1	0	0	1	1	1	1	Calponin homology (CH) domain
DUF498	PF04430.17	TRINITY_DN150039_c0_g1_i1.p1	59.3	0	5.9e-16	58.5	0	1.3	1	0	0	1	1	1	1	Protein of unknown function (DUF498/DUF598)
Copine	PF07002.19	TRINITY_DN118615_c0_g1_i1.p1	36.5	0	4.8e-09	36.1	0	1.1	1	0	0	1	1	1	1	Copine
Beach	PF02138.21	TRINITY_DN118606_c0_g1_i1.p1	190.9	0	3.3e-56	190.8	0	1	1	0	0	1	1	1	1	Beige/BEACH domain
Hydrolase_4	PF12146.11	TRINITY_DN118568_c0_g1_i1.p1	131.6	0	3.5e-38	131.3	0	1	1	0	0	1	1	1	1	Serine aminopeptidase
Abhydrolase_1	PF00561.23	TRINITY_DN118568_c0_g1_i1.p1	64.4	0.1	1.6e-17	64.2	0.1	1.1	1	0	0	1	1	1	1	alpha/beta hydrolase fold
Abhydrolase_6	PF12697.10	TRINITY_DN118568_c0_g1_i1.p1	34.9	0	3.1e-08	34.6	0	1.1	1	0	0	1	1	1	1	Alpha/beta hydrolase family
Peptidase_S15	PF02129.21	TRINITY_DN118568_c0_g1_i1.p1	28	0	3e-06	27.2	0	1.5	1	1	0	1	1	1	1	X-Pro dipeptidyl-peptidase (S15 family)
Prefoldin_2	PF01920.23	TRINITY_DN118594_c0_g1_i1.p1	62.2	5.1	5.1e-17	61.9	5.1	1.1	1	0	0	1	1	1	1	Prefoldin subunit
GTP_EFTU	PF00009.30	TRINITY_DN118564_c0_g1_i1.p2	55.8	0.1	6.6e-15	55.3	0.1	1.2	1	0	0	1	1	1	1	Elongation factor Tu GTP binding domain
LepA_C	PF06421.15	TRINITY_DN118564_c0_g1_i1.p4	143.3	2.3	3.2e-42	143.1	2.3	1	1	0	0	1	1	1	1	GTP-binding protein LepA C-terminus
Frataxin_Cyay	PF01491.19	TRINITY_DN118628_c0_g1_i1.p1	72.3	0.1	3.9e-20	72.1	0.1	1	1	0	0	1	1	1	1	Frataxin-like domain
Galactosyl_T	PF01762.24	TRINITY_DN118607_c0_g1_i1.p1	110.9	0	1.1e-31	110.4	0	1.2	1	0	0	1	1	1	1	Galactosyltransferase
Pkinase	PF00069.28	TRINITY_DN118602_c0_g1_i1.p2	44.9	0.3	2.1e-11	43.8	0	1.6	2	0	0	2	2	2	1	Protein kinase domain
PK_Tyr_Ser-Thr	PF07714.20	TRINITY_DN118602_c0_g1_i1.p2	43	0	5.2e-11	42.4	0	1.2	1	0	0	1	1	1	1	Protein tyrosine and serine/threonine kinase
Bromodomain	PF00439.28	TRINITY_DN118570_c0_g1_i1.p1	31.7	0.2	2.5e-07	30.8	0.2	1.5	1	0	0	1	1	1	1	Bromodomain
Pepdidase_M14_N	PF18027.4	TRINITY_DN118624_c0_g1_i1.p2	36.2	0	7.7e-09	35.8	0	1.2	1	0	0	1	1	1	1	Cytosolic carboxypeptidase N-terminal domain
DHC_N2	PF08393.16	TRINITY_DN118588_c0_g1_i1.p1	115.3	0	3.3e-31	108.9	0	2	2	0	0	2	2	2	2	Dynein heavy chain
XRN_M	PF17846.4	TRINITY_DN118612_c0_g1_i1.p1	74.4	0.5	1.2e-20	74.1	0.5	1.1	1	0	0	1	1	1	1	Xrn1 helical domain
XRN_N	PF03159.21	TRINITY_DN118612_c0_g1_i1.p1	48.2	0.2	1.8e-12	47.4	0.2	1.4	1	0	0	1	1	1	1	XRN 5'-3' exonuclease N-terminus
HATPase_c	PF02518.29	TRINITY_DN137115_c0_g1_i1.p1	45.6	0.1	1.2e-11	45.2	0.1	1.1	1	0	0	1	1	1	1	Histidine kinase-
HATPase_c_3	PF13589.9	TRINITY_DN137115_c0_g1_i1.p1	34	0.2	3.6e-08	33.6	0.2	1.2	1	0	0	1	1	1	1	Histidine kinase-
ADH_zinc_N	PF00107.29	TRINITY_DN137102_c0_g1_i1.p1	40.4	0	4.7e-10	39.7	0	1.3	1	0	0	1	1	1	1	Zinc-binding dehydrogenase
ADH_zinc_N_2	PF13602.9	TRINITY_DN137102_c0_g1_i1.p1	34.5	0	8.3e-08	33.4	0	1.5	1	0	0	1	1	1	1	Zinc-binding dehydrogenase
Pkinase	PF00069.28	TRINITY_DN137124_c0_g1_i1.p1	229.8	0	4.4e-68	229.6	0	1	1	0	0	1	1	1	1	Protein kinase domain
PK_Tyr_Ser-Thr	PF07714.20	TRINITY_DN137124_c0_g1_i1.p1	123.7	0	1.9e-35	122.5	0	1.6	1	1	0	1	1	1	1	Protein tyrosine and serine/threonine kinase
ABC1	PF03109.19	TRINITY_DN137124_c0_g1_i1.p1	25.2	0	0.00034	19.9	0	2.1	1	1	0	2	2	2	2	ABC1 atypical kinase-like domain
Beach	PF02138.21	TRINITY_DN137125_c0_g1_i1.p1	136.4	0.4	1.6e-39	136	0.4	1.1	1	0	0	1	1	1	1	Beige/BEACH domain
Beach	PF02138.21	TRINITY_DN137125_c0_g1_i1.p2	148.5	0	2.9e-43	148.4	0	1	1	0	0	1	1	1	1	Beige/BEACH domain
zf-RanBP	PF00641.21	TRINITY_DN136433_c0_g1_i1.p1	28.1	4.6	1.8e-06	27.2	4.6	1.4	1	0	0	1	1	1	1	Zn-finger in Ran binding protein and others
SGL	PF08450.15	TRINITY_DN136402_c0_g1_i1.p1	25.8	0	8.7e-06	25.6	0	1.1	1	0	0	1	1	1	1	SMP-30/Gluconolactonase/LRE-like region
Ribosomal_L15e	PF00827.20	TRINITY_DN136432_c0_g1_i1.p2	272.2	9.9	2.3e-81	272.1	9.9	1	1	0	0	1	1	1	1	Ribosomal L15
Bax1-I	PF01027.23	TRINITY_DN136439_c0_g1_i1.p1	119.1	33.5	2.9e-34	118.8	33.5	1	1	0	0	1	1	1	1	Inhibitor of apoptosis-promoting Bax1
Peptidase_S10	PF00450.25	TRINITY_DN136452_c0_g1_i1.p2	165.2	1.9	4.5e-48	164.8	1.9	1.1	1	0	0	1	1	1	1	Serine carboxypeptidase
Peptidase_S10	PF00450.25	TRINITY_DN136452_c0_g1_i1.p3	50.5	0	2.6e-13	50.3	0	1	1	0	0	1	1	1	1	Serine carboxypeptidase
ABC2_membrane_3	PF12698.10	TRINITY_DN136365_c0_g1_i1.p1	57.1	14.2	1.9e-15	56.9	14.2	1	1	0	0	1	1	1	1	ABC-2 family transporter protein
4HBT	PF03061.25	TRINITY_DN136385_c0_g1_i1.p1	45.7	0.2	4.9e-10	39.7	0	2.4	2	0	0	2	2	2	2	Thioesterase superfamily
Thioredoxin	PF00085.23	TRINITY_DN136443_c0_g1_i1.p1	34.2	0.3	2.5e-08	34	0.3	1.1	1	0	0	1	1	1	1	Thioredoxin
Thioredoxin_8	PF13905.9	TRINITY_DN136443_c0_g1_i1.p1	26.1	1.8	0.24	11.8	0	3.1	1	1	2	3	3	3	2	Thioredoxin-like
Pkinase	PF00069.28	TRINITY_DN136429_c0_g1_i1.p1	250.6	0.1	2.2e-74	250.3	0.1	1.1	1	0	0	1	1	1	1	Protein kinase domain
PK_Tyr_Ser-Thr	PF07714.20	TRINITY_DN136429_c0_g1_i1.p1	125.8	0.1	2.6e-36	125.4	0.1	1.3	1	1	0	1	1	1	1	Protein tyrosine and serine/threonine kinase
Kelch_4	PF13418.9	TRINITY_DN136440_c0_g1_i1.p1	84.8	0.1	0.00015	21.8	0	4.5	4	0	0	4	4	4	4	Galactose oxidase
AMPK1_CBM	PF16561.8	TRINITY_DN136440_c0_g1_i1.p1	83.5	0.7	1.2e-10	41.6	0.1	2.5	2	0	0	2	2	2	2	Glycogen recognition site of AMP-activated protein kinase
Kelch_6	PF13964.9	TRINITY_DN136440_c0_g1_i1.p1	74.6	0	1.1e-06	28.8	0	4.5	4	0	0	4	4	4	4	Kelch motif
Kelch_3	PF13415.9	TRINITY_DN136440_c0_g1_i1.p1	68.8	0	0.0033	17.8	0	5.3	5	1	0	5	5	5	4	Galactose oxidase
Kelch_1	PF01344.28	TRINITY_DN136440_c0_g1_i1.p1	67.2	0	3e-05	23.6	0	5	5	0	0	5	5	5	4	Kelch motif
Kelch_2	PF07646.18	TRINITY_DN136440_c0_g1_i1.p1	53.8	0	6.4e-05	23	0	4.4	4	0	0	4	4	4	3	Kelch motif
Kelch_5	PF13854.9	TRINITY_DN136440_c0_g1_i1.p1	47.9	1.3	0.0038	17.1	0	4.8	5	0	0	5	5	5	3	Kelch motif
Chitin_bind_4	PF00379.26	TRINITY_DN136363_c0_g1_i1.p2	33.3	3.2	7.8e-08	32.8	2.7	1.5	1	1	0	1	1	1	1	Insect cuticle protein
Pkinase	PF00069.28	TRINITY_DN136381_c0_g1_i1.p1	161	0	4.4e-47	160.8	0	1.1	1	0	0	1	1	1	1	Protein kinase domain
PK_Tyr_Ser-Thr	PF07714.20	TRINITY_DN136381_c0_g1_i1.p1	107.2	1.1	2e-29	102.8	1.1	2	1	1	0	1	1	1	1	Protein tyrosine and serine/threonine kinase
Kinase-like	PF14531.9	TRINITY_DN136381_c0_g1_i1.p1	29.6	0.3	2.8e-06	27	0.3	1.9	1	1	0	1	1	1	1	Kinase-like
RPE65	PF03055.18	TRINITY_DN136458_c0_g1_i1.p1	119.2	0	3e-34	119.1	0	1	1	0	0	1	1	1	1	Retinal pigment epithelial membrane protein
Myb_DNA-bind_6	PF13921.9	TRINITY_DN136403_c0_g1_i1.p1	36.5	3.1	3.9e-08	33.6	1.5	2	1	1	1	2	2	2	2	Myb-like DNA-binding domain
Myb_DNA-binding	PF00249.34	TRINITY_DN136403_c0_g1_i1.p1	28.2	8.7	3.6e-05	24	2.3	2.7	3	0	0	3	3	3	2	Myb-like DNA-binding domain
Pex19	PF04614.15	TRINITY_DN136446_c0_g1_i1.p1	55.4	13.7	1.4e-14	54.6	8.4	1.9	1	1	1	2	2	2	2	Pex19 protein family
AAR2	PF05282.14	TRINITY_DN136428_c0_g1_i1.p1	54.6	0	1.2e-14	54.6	0	1	1	0	0	1	1	1	1	AAR2 protein
AAR2	PF05282.14	TRINITY_DN136428_c0_g1_i1.p4	85.7	2.7	4.6e-24	85.5	2.7	1	1	0	0	1	1	1	1	AAR2 protein
Myb_DNA-bind_7	PF15963.8	TRINITY_DN131703_c0_g1_i1.p1	46.8	1	2.1e-12	46.8	1	1.9	1	1	1	2	2	2	1	Myb DNA-binding like
Myb_DNA-binding	PF00249.34	TRINITY_DN131703_c0_g1_i1.p1	36.2	0	1e-08	35.4	0	1.4	1	0	0	1	1	1	1	Myb-like DNA-binding domain
Melibiase_2	PF16499.8	TRINITY_DN131675_c0_g1_i1.p1	175	0.3	2.9e-51	174.4	0.3	1.2	1	0	0	1	1	1	1	Alpha galactosidase A
Melibiase	PF02065.21	TRINITY_DN131675_c0_g1_i1.p1	28.2	0	2.3e-06	26.9	0	1.5	2	0	0	2	2	2	1	Melibiase
Ras	PF00071.25	TRINITY_DN110783_c0_g1_i1.p1	139.9	0	6.5e-41	139.8	0	1	1	0	0	1	1	1	1	Ras family
Roc	PF08477.16	TRINITY_DN110783_c0_g1_i1.p1	110.2	0	8.6e-32	110	0	1.1	1	0	0	1	1	1	1	Ras of Complex
Arf	PF00025.24	TRINITY_DN110783_c0_g1_i1.p1	62.8	0.1	3.1e-17	62.7	0.1	1	1	0	0	1	1	1	1	ADP-ribosylation factor family
MMR_HSR1	PF01926.26	TRINITY_DN110783_c0_g1_i1.p1	27	0	5.2e-06	26.6	0	1.1	1	0	0	1	1	1	1	50S ribosome-binding GTPase
Gtr1_RagA	PF04670.15	TRINITY_DN110783_c0_g1_i1.p1	25.4	0	9.8e-06	25.3	0	1.1	1	0	0	1	1	1	1	Gtr1/RagA G protein conserved region
Methyltransf_11	PF08241.15	TRINITY_DN110773_c0_g1_i1.p1	52.5	0	9.2e-14	52	0	1.2	1	0	0	1	1	1	1	Methyltransferase domain
Methyltransf_25	PF13649.9	TRINITY_DN110773_c0_g1_i1.p1	47	0	5.8e-12	46.3	0	1.4	1	0	0	1	1	1	1	Methyltransferase domain
Methyltransf_31	PF13847.9	TRINITY_DN110773_c0_g1_i1.p1	31.4	0	1.9e-07	31.1	0	1.1	1	0	0	1	1	1	1	Methyltransferase domain
RRM_4	PF10598.12	TRINITY_DN110859_c0_g1_i1.p2	110.8	0.4	5.3e-32	110.2	0.4	1.3	1	0	0	1	1	1	1	RNA recognition motif of the spliceosomal PrP8
RNase_T	PF00929.27	TRINITY_DN110821_c0_g1_i1.p1	28.6	0	2.4e-06	28.3	0	1.1	1	0	0	1	1	1	1	Exonuclease
HSF_DNA-bind	PF00447.20	TRINITY_DN110763_c0_g1_i1.p1	88.1	0.1	5.6e-25	87.9	0.1	1.1	1	0	0	1	1	1	1	HSF-type DNA-binding
AAA_7	PF12775.10	TRINITY_DN110851_c0_g1_i1.p1	134.1	0	9.1e-39	133	0	1.5	1	1	0	1	1	1	1	P-loop containing dynein motor region
Ion_trans_2	PF07885.19	TRINITY_DN110836_c0_g1_i1.p1	33	8.7	4.8e-08	33	8.7	2.7	2	1	0	2	2	2	1	Ion channel
Pyr_redox_2	PF07992.17	TRINITY_DN110816_c0_g1_i1.p1	35.1	0	1.2e-08	34.7	0	1.1	1	0	0	1	1	1	1	Pyridine nucleotide-disulphide oxidoreductase
Pyr_redox	PF00070.30	TRINITY_DN110816_c0_g1_i1.p1	30.2	0.2	0.1	13.2	0	3.1	2	1	0	2	2	2	2	Pyridine nucleotide-disulphide oxidoreductase
NAD_binding_8	PF13450.9	TRINITY_DN110816_c0_g1_i1.p1	28.6	0	2.2e-06	27.9	0	1.4	1	0	0	1	1	1	1	NAD(P)-binding Rossmann-like domain
Pkinase	PF00069.28	TRINITY_DN152373_c0_g1_i1.p1	100.6	0	1.2e-28	100.4	0	1	1	0	0	1	1	1	1	Protein kinase domain
PK_Tyr_Ser-Thr	PF07714.20	TRINITY_DN152373_c0_g1_i1.p1	53.3	0	2.7e-14	53.2	0	1	1	0	0	1	1	1	1	Protein tyrosine and serine/threonine kinase
Got1	PF04178.15	TRINITY_DN128191_c0_g1_i1.p1	112.9	11.6	1.4e-32	112.6	11.6	1.1	1	0	0	1	1	1	1	Got1/Sft2-like family
LRR_6	PF13516.9	TRINITY_DN128244_c0_g1_i1.p1	43.1	0	0.00037	20.5	0	2.9	3	0	0	3	3	3	2	Leucine Rich repeat
Pkinase	PF00069.28	TRINITY_DN128202_c0_g1_i1.p1	65.4	0	6e-18	65.3	0	1	1	0	0	1	1	1	1	Protein kinase domain
PK_Tyr_Ser-Thr	PF07714.20	TRINITY_DN128202_c0_g1_i1.p1	45.9	0	4.6e-12	45.9	0	1	1	0	0	1	1	1	1	Protein tyrosine and serine/threonine kinase
Sugar_tr	PF00083.27	TRINITY_DN128176_c0_g1_i1.p1	235.5	25.3	1.5e-69	235.2	25.3	1.1	1	0	0	1	1	1	1	Sugar (and other) transporter
MFS_1	PF07690.19	TRINITY_DN128176_c0_g1_i1.p1	72	30.5	4.5e-20	72	30.5	1.9	1	1	1	2	2	2	2	Major Facilitator Superfamily
Ribosomal_S26e	PF01283.22	TRINITY_DN128237_c0_g1_i1.p3	156.1	10.8	4.4e-46	155.9	10.8	1	1	0	0	1	1	1	1	Ribosomal protein S26e
MFS_1	PF07690.19	TRINITY_DN128226_c0_g1_i1.p1	27.5	3.4	1.7e-06	27.3	3.4	1	1	0	0	1	1	1	1	Major Facilitator Superfamily
NtCtMGAM_N	PF16863.8	TRINITY_DN128234_c0_g1_i1.p1	85.3	0.4	4.3e-24	85	0.4	1.1	1	0	0	1	1	1	1	N-terminal barrel of NtMGAM and CtMGAM
DUF4604	PF15377.9	TRINITY_DN128188_c0_g1_i1.p2	77.9	20	1.8e-21	77.5	20	1.1	1	0	0	1	1	1	1	Domain of unknown function (DUF4604)
RWD	PF05773.25	TRINITY_DN128190_c0_g1_i1.p1	40.9	1.6	3.1e-10	40.5	1.6	1.2	1	0	0	1	1	1	1	RWD domain
CN_hydrolase	PF00795.25	TRINITY_DN128192_c0_g1_i1.p1	149.8	0	1e-43	149.7	0	1	1	0	0	1	1	1	1	Carbon-nitrogen hydrolase
Melibiase_2	PF16499.8	TRINITY_DN128183_c0_g1_i1.p1	252.6	0.9	6.6e-75	252	0.9	1.2	1	0	0	1	1	1	1	Alpha galactosidase A
Melibiase_C	PF17801.4	TRINITY_DN128183_c0_g1_i1.p1	29.4	0	4.9e-06	26.6	0	2.4	2	1	1	3	3	3	1	Alpha galactosidase C-terminal beta sandwich domain
Melibiase	PF02065.21	TRINITY_DN128183_c0_g1_i1.p1	28.3	0.1	2.5e-06	26.8	0	1.6	2	0	0	2	2	2	1	Melibiase
MINDY-3_4_CD	PF13898.9	TRINITY_DN128214_c0_g1_i1.p1	97.3	0	1e-27	97.1	0	1	1	0	0	1	1	1	1	Deubiquitinating enzyme MINDY-3/4
mRNA_cap_enzyme	PF01331.22	TRINITY_DN128174_c0_g1_i1.p1	103.9	0.6	3.8e-29	102.1	0	2.1	2	1	0	2	2	2	1	mRNA capping enzyme
mRNA_cap_C	PF03919.18	TRINITY_DN128174_c0_g1_i1.p1	38.4	4.1	7.3e-09	36.3	4.1	2.1	1	1	0	1	1	1	1	mRNA capping enzyme
DNA_ligase_A_M	PF01068.24	TRINITY_DN128174_c0_g1_i1.p1	25.8	0.4	0.00096	19	0	2.9	1	1	1	2	2	2	2	ATP dependent DNA ligase domain
7tm_1	PF00001.24	TRINITY_DN128259_c0_g1_i1.p1	33.7	2.3	2.8e-08	33.5	2.3	1.1	1	0	0	1	1	1	1	7 transmembrane receptor (rhodopsin family)
ETF_alpha	PF00766.22	TRINITY_DN128197_c0_g1_i1.p1	124	1.2	2.6e-36	123.6	1.2	1.2	1	0	0	1	1	1	1	Electron transfer flavoprotein FAD-binding domain
Vac14_Fab1_bd	PF12755.10	TRINITY_DN128175_c0_g1_i1.p1	79.9	11.8	1.3e-17	64.3	0.9	4.7	4	1	1	5	5	5	3	Vacuolar 14 Fab1-binding region
HEAT	PF02985.25	TRINITY_DN128175_c0_g1_i1.p1	36.6	0.1	0.059	13.8	0	5.2	6	0	0	6	6	6	3	HEAT repeat
Vac14_Fig4_bd	PF11916.11	TRINITY_DN128175_c0_g1_i1.p2	179.4	5.3	6.9e-53	179	5.3	1.1	1	0	0	1	1	1	1	Vacuolar protein 14 C-terminal Fig4p binding
CBM9_2	PF16011.8	TRINITY_DN112458_c0_g1_i1.p1	43.3	0.8	1.5e-10	41.3	0.8	1.8	1	1	0	1	1	1	1	Carbohydrate-binding family 9
DDE_Tnp_4	PF13359.9	TRINITY_DN112393_c0_g1_i1.p1	102.1	0	4.5e-29	101.3	0	1.4	1	0	0	1	1	1	1	DDE superfamily endonuclease
Plant_tran	PF04827.17	TRINITY_DN112393_c0_g1_i1.p1	34.1	0.1	2.8e-07	30.5	0.1	2.1	1	1	0	1	1	1	1	Plant transposon protein
MoCoBD_1	PF02738.21	TRINITY_DN112384_c0_g1_i1.p1	214.8	0	1.7e-63	214.1	0	1.3	1	0	0	1	1	1	1	Molybdopterin cofactor-binding domain
MoCoBD_2	PF20256.1	TRINITY_DN112384_c0_g1_i1.p1	215.4	0.1	4.8e-63	213.5	0	1.9	2	0	0	2	2	2	1	Molybdopterin cofactor-binding domain
cNMP_binding	PF00027.32	TRINITY_DN112434_c0_g1_i1.p1	36.4	0	1e-08	35.3	0	1.5	1	1	0	1	1	1	1	Cyclic nucleotide-binding domain
NCBP3	PF10309.12	TRINITY_DN112411_c0_g1_i1.p1	32.7	0.1	6.7e-08	32.3	0.1	1.2	1	0	0	1	1	1	1	Nuclear cap-binding protein subunit 3
Erf4	PF10256.12	TRINITY_DN112443_c0_g1_i1.p1	38.7	0	1.4e-09	38.2	0	1.1	1	0	0	1	1	1	1	Golgin subfamily A member 7/ERF4 family
LRR_1	PF00560.36	TRINITY_DN112370_c0_g1_i1.p1	41.7	16.2	0.019	15.6	0.1	6.9	7	0	0	7	7	7	5	Leucine Rich Repeat
LRR_6	PF13516.9	TRINITY_DN112370_c0_g1_i1.p1	29.3	19.3	0.26	11.6	0	5.3	7	0	0	7	7	7	4	Leucine Rich repeat
His_Phos_1	PF00300.25	TRINITY_DN112398_c0_g1_i1.p1	105.1	0	6.2e-27	94.7	0	2	2	0	0	2	2	2	2	Histidine phosphatase superfamily (branch 1)
A_deaminase	PF00962.25	TRINITY_DN125570_c0_g1_i1.p1	82	0	4.6e-23	81.9	0	1	1	0	0	1	1	1	1	Adenosine deaminase
Pep_deformylase	PF01327.24	TRINITY_DN125574_c0_g1_i1.p2	93.4	0	1.3e-26	93.2	0	1	1	0	0	1	1	1	1	Polypeptide deformylase
AAA_6	PF12774.10	TRINITY_DN125623_c0_g1_i1.p1	119	0	2.6e-34	118.8	0	1.1	1	0	0	1	1	1	1	Hydrolytic ATP binding site of dynein motor region
Pkinase	PF00069.28	TRINITY_DN122515_c0_g1_i1.p1	61.3	0	1.2e-16	61	0	1.1	1	0	0	1	1	1	1	Protein kinase domain
PK_Tyr_Ser-Thr	PF07714.20	TRINITY_DN122515_c0_g1_i1.p1	25.3	0	1.1e-05	25.1	0	1.1	1	0	0	1	1	1	1	Protein tyrosine and serine/threonine kinase
DNA_pol_B_exo1	PF03104.22	TRINITY_DN122508_c0_g1_i1.p1	25.4	0	9.5e-06	25.1	0	1.1	1	0	0	1	1	1	1	DNA polymerase family B
CCT	PF06203.17	TRINITY_DN122490_c0_g1_i1.p2	63.1	8.9	2.7e-17	62.7	8.9	1.1	1	0	0	1	1	1	1	CCT motif
Integrase_H2C2	PF17921.4	TRINITY_DN122559_c0_g1_i1.p1	26.3	0.3	1.6e-05	25	0	1.8	2	0	0	2	2	2	1	Integrase zinc binding domain
HSF_DNA-bind	PF00447.20	TRINITY_DN122480_c0_g1_i1.p1	84.1	0.5	1.4e-23	83.4	0.5	1.4	1	0	0	1	1	1	1	HSF-type DNA-binding
GDI	PF00996.21	TRINITY_DN151242_c0_g1_i1.p1	33.4	0.4	2.1e-08	33.3	0.4	1	1	0	0	1	1	1	1	GDP dissociation inhibitor
Pkinase	PF00069.28	TRINITY_DN151180_c0_g1_i1.p1	97.3	0.5	1.2e-27	97	0.5	1	1	0	0	1	1	1	1	Protein kinase domain
PK_Tyr_Ser-Thr	PF07714.20	TRINITY_DN151180_c0_g1_i1.p1	77.6	0.1	1.2e-21	77.4	0.1	1	1	0	0	1	1	1	1	Protein tyrosine and serine/threonine kinase
FHA	PF00498.29	TRINITY_DN151222_c0_g1_i1.p1	42.1	0.1	1.4e-10	41.4	0.1	1.3	1	0	0	1	1	1	1	FHA domain
Yop-YscD_cpl	PF16697.8	TRINITY_DN151222_c0_g1_i1.p1	34.8	0	2.4e-08	34.3	0	1.2	1	0	0	1	1	1	1	Inner membrane component of T3SS
Innexin	PF00876.21	TRINITY_DN151192_c0_g1_i1.p1	25.8	0.1	6.9e-06	25.7	0.1	1	1	0	0	1	1	1	1	Innexin
BRO1	PF03097.21	TRINITY_DN151254_c0_g1_i1.p1	26.5	0.5	3.1e-06	26.4	0.5	1.1	1	0	0	1	1	1	1	BRO1-like domain
Peptidase_C48	PF02902.22	TRINITY_DN113822_c0_g1_i1.p1	28.6	2.1	2.8e-06	27.5	2.1	1.5	1	1	0	1	1	1	1	Ulp1 protease family
RVT_1	PF00078.30	TRINITY_DN113779_c0_g1_i1.p1	61.8	0	7.8e-17	61.7	0	1.1	1	0	0	1	1	1	1	Reverse transcriptase (RNA-dependent DNA polymerase)
Mito_carr	PF00153.30	TRINITY_DN113761_c0_g1_i1.p1	80.7	0	5.3e-11	42.4	0	2	2	0	0	2	2	2	2	Mitochondrial carrier protein
Mito_carr	PF00153.30	TRINITY_DN113761_c0_g1_i1.p2	50.2	0	2.5e-13	49.9	0	1.1	1	0	0	1	1	1	1	Mitochondrial carrier protein
Cadherin	PF00028.20	TRINITY_DN113787_c0_g1_i1.p2	50.7	0.1	6.9e-11	42.6	0	2.2	2	0	0	2	2	2	2	Cadherin domain
CPSF_A	PF03178.18	TRINITY_DN113853_c0_g1_i1.p1	53.9	0	2e-14	53.8	0	1	1	0	0	1	1	1	1	CPSF A subunit region
Cadherin	PF00028.20	TRINITY_DN113826_c0_g1_i1.p1	41.8	0	0.00045	20.7	0	2.1	2	0	0	2	2	2	2	Cadherin domain
AAA_lid_11	PF18198.4	TRINITY_DN115257_c0_g1_i1.p1	28	0	3.9e-06	27.3	0	1.3	1	0	0	1	1	1	1	Dynein heavy chain AAA lid domain
NDUFA12	PF05071.19	TRINITY_DN115260_c0_g1_i1.p1	57.5	1	2.9e-15	57.1	0.5	1.4	2	0	0	2	2	2	1	NADH ubiquinone oxidoreductase subunit NDUFA12
Proteasome	PF00227.29	TRINITY_DN115215_c0_g1_i1.p1	80.1	0.1	1.7e-22	80	0.1	1	1	0	0	1	1	1	1	Proteasome subunit
OGFr_N	PF04664.16	TRINITY_DN111525_c0_g1_i1.p1	33.1	0.3	5e-08	32.8	0.3	1.1	1	0	0	1	1	1	1	Opioid growth factor receptor (OGFr) conserved region
Hmw_CFAP97	PF13879.9	TRINITY_DN111509_c0_g1_i1.p1	28.1	12.5	3e-06	28.1	12.5	1.4	1	1	0	1	1	1	1	Hemingway/CFA97
WD40	PF00400.35	TRINITY_DN111514_c0_g1_i1.p1	75.5	13.3	0.00093	20.1	0.1	6	5	1	0	5	5	5	5	WD domain
Carb_anhydrase	PF00194.24	TRINITY_DN111508_c0_g1_i1.p1	100	0	2.1e-28	99.8	0	1	1	0	0	1	1	1	1	Eukaryotic-type carbonic anhydrase
SPC22	PF04573.15	TRINITY_DN111522_c0_g1_i1.p1	72.1	0.2	4.6e-20	71.9	0.2	1	1	0	0	1	1	1	1	Signal peptidase subunit
Kelch_1	PF01344.28	TRINITY_DN111553_c0_g1_i1.p1	54.1	0.2	3.1e-07	30	0	2.4	2	0	0	2	2	2	2	Kelch motif
Kelch_6	PF13964.9	TRINITY_DN111553_c0_g1_i1.p1	50.9	0.1	6.8e-08	32.7	0	2.5	1	1	1	2	2	2	2	Kelch motif
Kelch_4	PF13418.9	TRINITY_DN111553_c0_g1_i1.p1	43.4	0	8.5e-06	25.8	0	2.6	2	0	0	2	2	2	2	Galactose oxidase
Kelch_2	PF07646.18	TRINITY_DN111553_c0_g1_i1.p1	39.5	0	0.00022	21.2	0	2.8	3	0	0	3	3	3	2	Kelch motif
Kelch_5	PF13854.9	TRINITY_DN111553_c0_g1_i1.p1	36.4	0.3	0.0015	18.4	0	3.3	3	0	0	3	3	3	2	Kelch motif
RabGAP-TBC	PF00566.21	TRINITY_DN111516_c0_g1_i1.p2	59	6.2	7.4e-16	58.6	6.2	1.2	1	0	0	1	1	1	1	Rab-GTPase-TBC domain
DUF676	PF05057.17	TRINITY_DN111547_c0_g1_i1.p1	63.3	0	3.1e-17	62.9	0	1.1	1	0	0	1	1	1	1	Putative serine esterase (DUF676)
Ribonuc_L-PSP	PF01042.24	TRINITY_DN111537_c0_g1_i1.p1	101.2	0	4.9e-29	100.9	0	1.1	1	0	0	1	1	1	1	Endoribonuclease L-PSP
GATA	PF00320.30	TRINITY_DN143242_c0_g1_i1.p1	42.7	5.1	4.7e-11	42.2	5.1	1.2	1	0	0	1	1	1	1	GATA zinc finger
TB2_DP1_HVA22	PF03134.22	TRINITY_DN143203_c0_g1_i1.p1	30.5	4.8	3.3e-07	30.3	4	1.6	1	1	0	1	1	1	1	TB2/DP1
Methyltransf_22	PF13383.9	TRINITY_DN143180_c0_g1_i1.p2	38.9	0	7.8e-10	38.9	0	1	1	0	0	1	1	1	1	Methyltransferase domain
CLCA	PF08434.14	TRINITY_DN143181_c0_g1_i1.p1	77.3	0	1.6e-21	77.1	0	1	1	0	0	1	1	1	1	Calcium-activated chloride channel N terminal
RCC1	PF00415.21	TRINITY_DN143188_c0_g1_i1.p1	29.7	1.7	0.0025	18.5	0.2	3.7	3	1	0	3	3	3	2	Regulator of chromosome condensation (RCC1) repeat
HIT	PF01230.26	TRINITY_DN149944_c0_g1_i1.p1	97.4	0.1	8e-28	97.2	0.1	1	1	0	0	1	1	1	1	HIT domain
DcpS_C	PF11969.11	TRINITY_DN149944_c0_g1_i1.p1	62.7	0.1	4.9e-17	62.5	0.1	1	1	0	0	1	1	1	1	Scavenger mRNA decapping enzyme C-term binding
Exo_endo_phos_2	PF14529.9	TRINITY_DN149873_c0_g1_i1.p1	48.8	0.5	1.5e-12	47.6	0.5	1.7	1	0	0	1	1	1	1	Endonuclease-reverse transcriptase
Cyclin_N	PF00134.26	TRINITY_DN149904_c0_g1_i1.p1	45.3	0.1	8.3e-12	45.1	0.1	1.2	1	0	0	1	1	1	1	Cyclin
DSPc	PF00782.23	TRINITY_DN149894_c0_g1_i1.p1	45.4	0.1	1e-11	44.9	0.1	1.2	1	0	0	1	1	1	1	Dual specificity phosphatase
DAG_kinase_N	PF14513.9	TRINITY_DN132459_c0_g1_i1.p1	119.1	0	2.6e-34	119	0	1	1	0	0	1	1	1	1	Diacylglycerol kinase N-terminus
TMEM208_SND2	PF05620.14	TRINITY_DN132418_c0_g1_i1.p1	60.4	3.4	8.5e-10	38.8	1	2	1	1	1	2	2	2	2	SRP-independent targeting protein 2/TMEM208
DUF4230	PF14014.9	TRINITY_DN132392_c0_g1_i1.p1	38.7	0	1.5e-09	38.4	0	1.1	1	0	0	1	1	1	1	Protein of unknown function (DUF4230)
Pkinase	PF00069.28	TRINITY_DN132390_c0_g1_i1.p1	64.4	0	1.7e-11	44.2	0	2	2	0	0	2	2	2	2	Protein kinase domain
Pkinase	PF00069.28	TRINITY_DN135805_c0_g1_i1.p3	105.9	0.1	2.8e-30	105.7	0.1	1	1	0	0	1	1	1	1	Protein kinase domain
PK_Tyr_Ser-Thr	PF07714.20	TRINITY_DN135805_c0_g1_i1.p3	61.6	0.1	8.1e-17	61.5	0.1	1	1	0	0	1	1	1	1	Protein tyrosine and serine/threonine kinase
Cellulase	PF00150.21	TRINITY_DN119653_c0_g1_i1.p2	48.2	0	1.2e-12	48	0	1.1	1	0	0	1	1	1	1	Cellulase (glycosyl hydrolase family 5)
RPEL	PF02755.18	TRINITY_DN119580_c0_g1_i1.p1	29.9	0.2	3.3e-07	29.9	0.2	1.6	2	0	0	2	2	2	1	RPEL repeat
p450	PF00067.25	TRINITY_DN119635_c0_g1_i1.p1	134	0	8e-39	133.8	0	1	1	0	0	1	1	1	1	Cytochrome P450
Lipase_3	PF01764.28	TRINITY_DN119615_c0_g1_i1.p1	69.5	0	3.9e-19	69.1	0	1.2	1	0	0	1	1	1	1	Lipase (class 3)
2OG-FeII_Oxy_2	PF13532.9	TRINITY_DN119588_c0_g1_i1.p1	53.2	0	5.2e-14	53	0	1.1	1	0	0	1	1	1	1	2OG-Fe(II) oxygenase superfamily
DNA_pol_A_exo1	PF01612.23	TRINITY_DN119611_c0_g1_i1.p3	31.8	0	5.9e-07	29.5	0	1.8	1	1	0	1	1	1	1	3'-5' exonuclease
Kelch_4	PF13418.9	TRINITY_DN100113_c0_g1_i1.p1	87.1	6.8	6.7e-09	35.7	0	4	3	1	1	4	4	4	3	Galactose oxidase
Kelch_3	PF13415.9	TRINITY_DN100113_c0_g1_i1.p1	70	0.4	8e-07	29.3	0	3.5	3	1	0	3	3	3	3	Galactose oxidase
Kelch_1	PF01344.28	TRINITY_DN100113_c0_g1_i1.p1	65.6	0.8	8.9e-08	31.7	0	3.3	4	0	0	4	4	4	2	Kelch motif
Kelch_5	PF13854.9	TRINITY_DN100113_c0_g1_i1.p1	62.6	0.6	1.6e-07	31.1	0	3.2	3	0	0	3	3	3	2	Kelch motif
Kelch_6	PF13964.9	TRINITY_DN100113_c0_g1_i1.p1	60	1.7	7e-06	26.3	0.1	3.5	3	1	1	4	4	4	3	Kelch motif
Kelch_2	PF07646.18	TRINITY_DN100113_c0_g1_i1.p1	45	3.2	0.00045	20.3	0	3.8	4	1	0	4	4	4	2	Kelch motif
Choline_transpo	PF04515.15	TRINITY_DN100088_c0_g1_i1.p3	30	12.8	4.1e-07	29.7	12.8	1	1	0	0	1	1	1	1	Plasma-membrane choline transporter
Choline_transpo	PF04515.15	TRINITY_DN100088_c0_g2_i1.p1	28.2	5	1.3e-06	28.1	5	1	1	0	0	1	1	1	1	Plasma-membrane choline transporter
Glyco_hydro_31	PF01055.29	TRINITY_DN100073_c0_g1_i1.p1	76.3	0	2.9e-21	76.2	0	1	1	0	0	1	1	1	1	Glycosyl hydrolases family 31
Choline_transpo	PF04515.15	TRINITY_DN100114_c0_g1_i1.p1	129.2	21.2	2.5e-37	129	21.2	1	1	0	0	1	1	1	1	Plasma-membrane choline transporter
Choline_transpo	PF04515.15	TRINITY_DN100114_c0_g1_i1.p3	67.3	7.2	1.6e-18	67.2	7.2	1	1	0	0	1	1	1	1	Plasma-membrane choline transporter
Kelch_5	PF13854.9	TRINITY_DN100070_c0_g1_i1.p1	65.2	0.4	5.7e-06	26.1	0.1	3.2	3	0	0	3	3	3	3	Kelch motif
Kelch_6	PF13964.9	TRINITY_DN100070_c0_g1_i1.p1	45.1	2.5	0.00035	20.9	0	3.3	1	1	2	3	3	3	3	Kelch motif
Kelch_4	PF13418.9	TRINITY_DN100070_c0_g1_i1.p1	38.2	1.2	0.0096	16	0	3.2	3	0	0	3	3	3	3	Galactose oxidase
Kelch_1	PF01344.28	TRINITY_DN100070_c0_g1_i1.p1	34.8	0.3	4.7e-05	23	0	3.1	3	0	0	3	3	3	2	Kelch motif
Kelch_2	PF07646.18	TRINITY_DN100070_c0_g1_i1.p1	34.2	0.8	0.0032	17.6	0	3.2	3	0	0	3	3	3	2	Kelch motif
Histone	PF00125.27	TRINITY_DN100155_c0_g1_i1.p2	142.7	3	8.4e-42	142.6	3	1.1	1	0	0	1	1	1	1	Core histone H2A/H2B/H3/H4
Pepdidase_M14_N	PF18027.4	TRINITY_DN100116_c0_g1_i1.p1	28.9	0	1.3e-06	28.6	0	1.1	1	0	0	1	1	1	1	Cytosolic carboxypeptidase N-terminal domain
Integrase_H2C2	PF17921.4	TRINITY_DN100097_c0_g1_i1.p2	47.8	0.1	1.2e-12	47.8	0.1	1.9	2	0	0	2	2	2	1	Integrase zinc binding domain
FOP_dimer	PF09398.13	TRINITY_DN100131_c0_g1_i1.p1	50.9	0	1.9e-13	50.6	0	1.1	1	0	0	1	1	1	1	FOP N terminal dimerisation domain
AAA_lid_11	PF18198.4	TRINITY_DN100077_c0_g2_i1.p1	101.3	0.1	1.3e-28	100.1	0	1.7	2	0	0	2	2	2	1	Dynein heavy chain AAA lid domain
Dynein_C	PF18199.4	TRINITY_DN100077_c0_g2_i1.p1	70.5	0	2.2e-19	70	0	1.2	1	0	0	1	1	1	1	Dynein heavy chain C-terminal domain
Tubulin	PF00091.28	TRINITY_DN100135_c0_g1_i1.p1	36.1	0.1	1e-08	35.7	0.1	1.2	1	0	0	1	1	1	1	Tubulin/FtsZ family
POLO_box	PF00659.21	TRINITY_DN100068_c0_g1_i1.p1	54.2	0.1	2.1e-14	53.4	0.1	1.4	1	0	0	1	1	1	1	POLO box duplicated region
Pkinase	PF00069.28	TRINITY_DN100068_c0_g1_i1.p2	150.7	0	6.1e-44	150.5	0	1	1	0	0	1	1	1	1	Protein kinase domain
PK_Tyr_Ser-Thr	PF07714.20	TRINITY_DN100068_c0_g1_i1.p2	80.9	0	1e-22	80.8	0	1	1	0	0	1	1	1	1	Protein tyrosine and serine/threonine kinase
Pkinase	PF00069.28	TRINITY_DN100068_c0_g1_i1.p3	55.4	0.4	7.2e-15	55.2	0.4	1.1	1	0	0	1	1	1	1	Protein kinase domain
PK_Tyr_Ser-Thr	PF07714.20	TRINITY_DN100068_c0_g1_i1.p3	28	0.3	1.5e-06	27.8	0.3	1.2	1	0	0	1	1	1	1	Protein tyrosine and serine/threonine kinase
Pkinase	PF00069.28	TRINITY_DN100078_c0_g1_i1.p1	77.7	0	1.1e-21	77.5	0	1	1	0	0	1	1	1	1	Protein kinase domain
PK_Tyr_Ser-Thr	PF07714.20	TRINITY_DN100078_c0_g1_i1.p1	60.8	0	1.3e-16	60.8	0	1	1	0	0	1	1	1	1	Protein tyrosine and serine/threonine kinase
DEAD	PF00270.32	TRINITY_DN153692_c0_g1_i1.p1	52.9	0.1	4.5e-14	52.7	0.1	1	1	0	0	1	1	1	1	DEAD/DEAH box helicase
AAA_7	PF12775.10	TRINITY_DN122935_c0_g1_i1.p1	169.3	0.3	7.1e-50	169.2	0.3	1	1	0	0	1	1	1	1	P-loop containing dynein motor region
AAA_5	PF07728.17	TRINITY_DN122935_c0_g1_i1.p1	26.4	0.1	1e-05	25.7	0.1	1.4	1	1	0	1	1	1	1	AAA domain (dynein-related subfamily)
DUF2075	PF09848.12	TRINITY_DN122935_c0_g1_i1.p1	25.4	0	1e-05	25.1	0	1.1	1	0	0	1	1	1	1	Schlafen group 3
cNMP_binding	PF00027.32	TRINITY_DN122945_c0_g1_i1.p1	48.2	0	1.1e-12	48	0	1.1	1	0	0	1	1	1	1	Cyclic nucleotide-binding domain
Ion_trans	PF00520.34	TRINITY_DN122947_c0_g1_i1.p2	72	11.9	5.4e-20	71.8	11.9	1	1	0	0	1	1	1	1	Ion transport protein
Ras	PF00071.25	TRINITY_DN122900_c0_g1_i1.p1	110	0.1	1.1e-31	109.8	0.1	1	1	0	0	1	1	1	1	Ras family
Roc	PF08477.16	TRINITY_DN122900_c0_g1_i1.p1	93.4	0.1	1.4e-26	93.2	0.1	1	1	0	0	1	1	1	1	Ras of Complex
Arf	PF00025.24	TRINITY_DN122900_c0_g1_i1.p1	45.3	0	7.5e-12	45.2	0	1	1	0	0	1	1	1	1	ADP-ribosylation factor family
ASF1_hist_chap	PF04729.16	TRINITY_DN122923_c0_g1_i1.p1	59.6	0	5.2e-16	59	0	1.3	1	0	0	1	1	1	1	ASF1 like histone chaperone
Ribosomal_L17	PF01196.22	TRINITY_DN152289_c0_g1_i1.p1	91.9	0.8	4.5e-26	91.7	0.8	1	1	0	0	1	1	1	1	Ribosomal protein L17
Ribosomal_L19e	PF01280.23	TRINITY_DN152267_c0_g1_i1.p1	175.2	12.1	8.2e-52	175.2	12.1	1.9	2	0	0	2	2	2	1	Ribosomal protein L19e
UBA_4	PF14555.9	TRINITY_DN122004_c0_g1_i1.p1	27.4	0.1	3.5e-06	26.9	0.1	1.3	1	0	0	1	1	1	1	UBA-like domain
Asparaginase	PF00710.23	TRINITY_DN122058_c0_g1_i1.p1	116.2	0	1.4e-33	116.2	0	1.1	1	0	0	1	1	1	1	Asparaginase
CAF1C_H4-bd	PF12265.11	TRINITY_DN121961_c0_g1_i1.p1	41.6	0.1	2.5e-10	40.6	0.1	1.6	1	0	0	1	1	1	1	Histone-binding protein RBBP4 or subunit C of CAF1 complex
Solute_trans_a	PF03619.19	TRINITY_DN122034_c0_g1_i1.p1	57.1	1.6	2.3e-15	56.8	1.6	1.1	1	0	0	1	1	1	1	Organic solute transporter Ostalpha
Cu2_monoox_C	PF03712.18	TRINITY_DN121994_c0_g1_i1.p1	105.3	0	2.8e-30	105	0	1.1	1	0	0	1	1	1	1	Copper type II ascorbate-dependent monooxygenase
MAM	PF00629.26	TRINITY_DN122038_c0_g1_i1.p1	45.7	0	6.6e-12	45.6	0	1	1	0	0	1	1	1	1	MAM domain
RNase_P_Rpp14	PF01900.22	TRINITY_DN121971_c0_g1_i1.p1	83.5	0	1.2e-23	83.4	0	1	1	0	0	1	1	1	1	Rpp14/Pop5 family
Alk_phosphatase	PF00245.23	TRINITY_DN124849_c0_g1_i1.p1	59.2	0	4.4e-16	59	0	1	1	0	0	1	1	1	1	Alkaline phosphatase
RNA_pol_Rpb2_6	PF00562.31	TRINITY_DN124777_c0_g1_i1.p2	135.4	0	3.1e-39	135.3	0	1	1	0	0	1	1	1	1	RNA polymerase Rpb2
ADH_N	PF08240.15	TRINITY_DN124764_c0_g1_i1.p1	27.6	0	2.2e-05	24.4	0	2	1	1	1	2	2	2	2	Alcohol dehydrogenase GroES-like domain
GMC_oxred_C	PF05199.16	TRINITY_DN124797_c0_g1_i1.p1	38.9	0	1.4e-09	38.7	0	1.1	1	0	0	1	1	1	1	GMC oxidoreductase
DSPc	PF00782.23	TRINITY_DN129428_c0_g1_i1.p1	45.6	0.2	2e-11	44	0	2	2	1	0	2	2	2	1	Dual specificity phosphatase
ADAM_CR	PF08516.15	TRINITY_DN129426_c0_g1_i1.p1	87.3	9.9	1e-24	87.3	9.9	1.5	2	0	0	2	2	2	1	ADAM cysteine-rich
GCP_N_terminal	PF17681.4	TRINITY_DN129387_c0_g1_i1.p1	110.4	0	1.6e-31	110.2	0	1	1	0	0	1	1	1	1	Gamma tubulin complex component N-terminal
7tm_1	PF00001.24	TRINITY_DN129379_c0_g1_i1.p1	37.5	3.5	2e-09	37.2	3.5	1	1	0	0	1	1	1	1	7 transmembrane receptor (rhodopsin family)
Pkinase	PF00069.28	TRINITY_DN129420_c0_g1_i1.p1	199.9	0	6e-59	199.7	0	1	1	0	0	1	1	1	1	Protein kinase domain
PK_Tyr_Ser-Thr	PF07714.20	TRINITY_DN129420_c0_g1_i1.p1	98.9	0	3.8e-28	98.6	0	1	1	0	0	1	1	1	1	Protein tyrosine and serine/threonine kinase
Alba	PF01918.24	TRINITY_DN129459_c0_g1_i1.p1	30	0.4	5.7e-07	29.4	0.1	1.5	2	0	0	2	2	2	1	Alba
S10_plectin	PF03501.18	TRINITY_DN129437_c0_g1_i1.p1	78	0.3	6.1e-22	77.6	0.3	1.1	1	0	0	1	1	1	1	Plectin/S10 domain
DMAP_binding	PF06464.14	TRINITY_DN129414_c0_g1_i1.p1	27.7	0.2	2.3e-05	25.3	0	2.2	2	0	0	2	2	2	1	DMAP1-binding Domain
Peptidase_C2	PF00648.24	TRINITY_DN129421_c0_g1_i1.p1	69.3	0	3.6e-19	69	0	1.1	1	0	0	1	1	1	1	Calpain family cysteine protease
2-oxoacid_dh	PF00198.26	TRINITY_DN129394_c0_g1_i1.p1	63.8	0	1.2e-10	41.4	0	2.1	2	0	0	2	2	2	2	2-oxoacid dehydrogenases acyltransferase (catalytic domain)
CFAP77	PF14825.9	TRINITY_DN129431_c0_g1_i1.p1	129.9	0.2	1.6e-37	128.9	0	1.5	2	0	0	2	2	2	1	Cilia- and flagella-associated protein 77
LRR_8	PF13855.9	TRINITY_DN129392_c0_g1_i1.p4	32.1	2.9	1.3e-07	31.4	1.3	2	1	1	0	2	2	2	1	Leucine rich repeat
LRR_4	PF12799.10	TRINITY_DN129392_c0_g1_i1.p4	30.1	1.6	3e-06	27.6	1	2.1	2	0	0	2	2	2	1	Leucine Rich repeats (2 copies)
MFS_1	PF07690.19	TRINITY_DN129397_c0_g1_i1.p1	32.1	12.4	1.1e-06	28	11.8	1.9	1	1	0	1	1	1	1	Major Facilitator Superfamily
MFS_1	PF07690.19	TRINITY_DN129397_c0_g1_i1.p2	50.2	8.8	2e-13	50.1	8.8	1	1	0	0	1	1	1	1	Major Facilitator Superfamily
Peptidase_A22B	PF04258.16	TRINITY_DN129404_c0_g1_i1.p1	31	0.5	2.4e-07	30.7	0.5	1	1	0	0	1	1	1	1	Signal peptide peptidase
Pro_isomerase	PF00160.24	TRINITY_DN131827_c0_g1_i1.p1	82.8	0	3.9e-23	82.5	0	1	1	0	0	1	1	1	1	Cyclophilin type peptidyl-prolyl cis-trans isomerase/CLD
LRR_8	PF13855.9	TRINITY_DN131831_c0_g1_i1.p1	74.6	21.3	3.6e-10	39.6	3.5	2.5	1	1	2	3	3	3	3	Leucine rich repeat
LRR_4	PF12799.10	TRINITY_DN131831_c0_g1_i1.p1	36.5	12	3.2e-05	24.3	0.6	3.2	2	1	2	4	4	4	3	Leucine Rich repeats (2 copies)
OSCP	PF00213.21	TRINITY_DN131828_c0_g1_i1.p1	52.4	0	8.2e-14	52.1	0	1.1	1	0	0	1	1	1	1	ATP synthase delta (OSCP) subunit
Lactamase_B_2	PF12706.10	TRINITY_DN142710_c0_g1_i1.p1	66.2	0	3.3e-18	66.1	0	1	1	0	0	1	1	1	1	Beta-lactamase superfamily domain
LRR_6	PF13516.9	TRINITY_DN142709_c0_g1_i1.p1	41.9	0.8	0.0015	18.6	0	3.6	3	1	0	3	3	3	3	Leucine Rich repeat
LRR_4	PF12799.10	TRINITY_DN142709_c0_g1_i1.p1	36.3	0.2	9e-06	26.1	0.2	2.3	1	1	0	2	2	2	2	Leucine Rich repeats (2 copies)
LRR_8	PF13855.9	TRINITY_DN142709_c0_g1_i1.p1	34.6	0.2	6.6e-07	29.1	0.4	2.1	2	0	0	2	2	2	1	Leucine rich repeat
Ldl_recept_a	PF00057.21	TRINITY_DN142697_c0_g1_i1.p1	36.3	6.4	5.1e-09	36.3	6.4	1.7	2	0	0	2	2	2	1	Low-density lipoprotein receptor domain class A
Ig_3	PF13927.9	TRINITY_DN142702_c0_g1_i1.p2	27.9	0	4.7e-06	27.2	0	1.3	1	1	0	1	1	1	1	Immunoglobulin domain
Ig_2	PF13895.9	TRINITY_DN142702_c0_g1_i1.p2	26.1	0	1.3e-05	25.5	0	1.3	1	0	0	1	1	1	1	Immunoglobulin domain
zf-C3HC4_3	PF13920.9	TRINITY_DN142717_c0_g1_i1.p1	55.1	10.2	7.9e-15	54.6	10.2	1.3	1	0	0	1	1	1	1	Zinc finger
Prok-RING_4	PF14447.9	TRINITY_DN142717_c0_g1_i1.p1	30	8.7	6.1e-07	29.3	8.7	1.4	1	0	0	1	1	1	1	Prokaryotic RING finger family 4
RRM_1	PF00076.25	TRINITY_DN148997_c0_g1_i1.p3	31.9	0	1.2e-07	31.6	0	1.2	1	0	0	1	1	1	1	RNA recognition motif. (a.k.a. RRM
H_PPase	PF03030.19	TRINITY_DN148023_c0_g1_i1.p1	191.1	0.7	4.3e-56	191	0.7	1	1	0	0	1	1	1	1	Inorganic H+ pyrophosphatase
FPL	PF09758.12	TRINITY_DN148030_c0_g1_i1.p1	47.9	2.7	2.2e-12	47.3	2.7	1.2	1	0	0	1	1	1	1	Uncharacterised conserved protein
NACHT	PF05729.15	TRINITY_DN148011_c0_g1_i1.p1	28.8	0	1.4e-06	28.4	0	1.2	1	0	0	1	1	1	1	NACHT domain
Mnd1	PF03962.18	TRINITY_DN148025_c0_g1_i1.p1	73.9	0	1.7e-20	73.1	0	1.4	1	0	0	1	1	1	1	Mnd1 HTH domain
LRR_4	PF12799.10	TRINITY_DN147983_c0_g1_i1.p1	46.3	17	4.9e-06	26.9	1.9	2.9	2	2	0	2	2	2	2	Leucine Rich repeats (2 copies)
LRR_8	PF13855.9	TRINITY_DN147983_c0_g1_i1.p1	38.4	15.1	2.1e-06	27.5	9.1	2.6	1	1	1	2	2	2	2	Leucine rich repeat
LRR_1	PF00560.36	TRINITY_DN147983_c0_g1_i1.p1	27.7	13.2	1.3	10	1.9	4.5	3	1	1	4	4	4	4	Leucine Rich Repeat
2014-03-03	PF00244.23	TRINITY_DN147975_c0_g1_i1.p2	140.4	1.2	7.6e-41	140.2	1.2	1	1	0	0	1	1	1	1	41701 protein
MAPEG	PF01124.21	TRINITY_DN106707_c0_g1_i1.p1	48.2	1.3	1.3e-12	47.8	1.3	1.4	1	1	0	1	1	1	1	MAPEG family
zf-RING_UBOX	PF13445.9	TRINITY_DN106750_c0_g1_i1.p1	33	8.2	7.5e-08	32.4	8.2	1.4	1	1	0	1	1	1	1	RING-type zinc-finger
zf-C3HC4	PF00097.28	TRINITY_DN106750_c0_g1_i1.p1	32.3	6.2	7e-08	32.3	6.2	1.5	1	1	0	1	1	1	1	Zinc finger
zf-C3HC4_3	PF13920.9	TRINITY_DN106750_c0_g1_i1.p1	30.5	7.6	4.3e-07	29.8	7.6	1.4	1	0	0	1	1	1	1	Zinc finger
zf-RING_5	PF14634.9	TRINITY_DN106750_c0_g1_i1.p1	30.1	10.3	5.9e-07	29.5	10.3	1.3	1	0	0	1	1	1	1	zinc-RING finger domain
zf-RING_2	PF13639.9	TRINITY_DN106750_c0_g1_i1.p1	28.9	9.9	1.8e-06	28.3	9.9	1.3	1	0	0	1	1	1	1	Ring finger domain
zf-C3HC4_2	PF13923.9	TRINITY_DN106750_c0_g1_i1.p1	25.8	11.2	9.6e-06	25.4	9.8	1.8	2	0	0	2	2	2	1	Zinc finger
SOUL	PF04832.15	TRINITY_DN106760_c0_g1_i1.p1	83.9	0.3	1.6e-23	83.8	0.3	1	1	0	0	1	1	1	1	SOUL heme-binding protein
Pkinase	PF00069.28	TRINITY_DN106667_c0_g1_i1.p1	51.7	0	8.6e-14	51.7	0	1	1	0	0	1	1	1	1	Protein kinase domain
Sec1	PF00995.26	TRINITY_DN137545_c0_g1_i1.p1	123.1	2.6	2.6e-35	122.9	2.6	1	1	0	0	1	1	1	1	Sec1 family
Sec1	PF00995.26	TRINITY_DN137545_c0_g1_i1.p2	51.7	1.2	1.1e-13	51.5	1.2	1	1	0	0	1	1	1	1	Sec1 family
zf-LITAF-like	PF10601.12	TRINITY_DN137464_c0_g1_i1.p2	60.5	9.9	1.9e-16	60.1	9.9	1.2	1	0	0	1	1	1	1	LITAF-like zinc ribbon domain
LRR_4	PF12799.10	TRINITY_DN137509_c0_g1_i1.p2	45.4	8.8	1.7e-06	28.4	0.3	3.5	1	1	2	3	3	3	3	Leucine Rich repeats (2 copies)
LRR_8	PF13855.9	TRINITY_DN137509_c0_g1_i1.p2	39.9	2.2	2.9e-09	36.7	0.6	2.8	2	1	0	2	2	2	1	Leucine rich repeat
ECH_1	PF00378.23	TRINITY_DN137530_c0_g1_i1.p2	91.6	0	6.4e-26	91.3	0	1	1	0	0	1	1	1	1	Enoyl-CoA hydratase/isomerase
DNA_pol_B	PF00136.24	TRINITY_DN137515_c0_g1_i1.p1	34.9	0.4	8.9e-09	34.7	0.4	1.1	1	0	0	1	1	1	1	DNA polymerase family B
DHHC	PF01529.23	TRINITY_DN137493_c0_g1_i1.p1	98.6	12.9	3.3e-28	98.6	12.9	1.8	2	0	0	2	2	2	1	DHHC palmitoyltransferase
NT-C2	PF10358.12	TRINITY_DN137541_c0_g1_i1.p1	34.5	0.1	4.1e-08	33.2	0	1.6	2	0	0	2	2	2	1	N-terminal C2 in EEIG1 and EHBP1 proteins
TTL	PF03133.18	TRINITY_DN137552_c0_g1_i1.p1	61.1	0	1.1e-16	61	0	1	1	0	0	1	1	1	1	Tubulin-tyrosine ligase family
ATPgrasp_YheCD	PF14398.9	TRINITY_DN137552_c0_g1_i1.p1	25.3	0	1.1e-05	24.9	0	1.2	1	0	0	1	1	1	1	YheC/D like ATP-grasp
Ribosomal_L7Ae	PF01248.29	TRINITY_DN137504_c0_g1_i1.p1	88.2	0.6	2.8e-25	88	0.6	1.1	1	0	0	1	1	1	1	Ribosomal protein L7Ae/L30e/S12e/Gadd45 family
Pkinase	PF00069.28	TRINITY_DN137473_c0_g1_i1.p1	55.1	0	4.2e-14	52.7	0	1.9	1	1	0	1	1	1	1	Protein kinase domain
Ras	PF00071.25	TRINITY_DN137475_c0_g1_i1.p1	96.8	0	1.2e-27	96.6	0	1	1	0	0	1	1	1	1	Ras family
Roc	PF08477.16	TRINITY_DN137475_c0_g1_i1.p1	40.8	0	4.9e-10	39.8	0	1.4	2	0	0	2	2	2	1	Ras of Complex
Arf	PF00025.24	TRINITY_DN137475_c0_g1_i1.p1	25.5	0	1.1e-05	25.2	0	1.1	1	0	0	1	1	1	1	ADP-ribosylation factor family
Scramblase	PF03803.18	TRINITY_DN137461_c0_g1_i1.p2	46.3	2.6	4.4e-12	45.9	2.6	1.1	1	0	0	1	1	1	1	Scramblase
HECT	PF00632.28	TRINITY_DN137467_c0_g1_i1.p2	91.1	0.2	9.9e-26	91	0.2	1	1	0	0	1	1	1	1	HECT-domain (ubiquitin-transferase)
Na_Ca_ex	PF01699.27	TRINITY_DN137516_c0_g1_i1.p1	43.8	4.7	3.5e-11	43.4	4.7	1.2	1	0	0	1	1	1	1	Sodium/calcium exchanger protein
NIF	PF03031.21	TRINITY_DN137522_c0_g1_i1.p1	112.9	0	1.4e-32	112.7	0	1.1	1	0	0	1	1	1	1	NLI interacting factor-like phosphatase
RCC1	PF00415.21	TRINITY_DN137531_c0_g1_i1.p1	75.6	1.4	1.7e-08	35.1	0	3	3	0	0	3	3	3	3	Regulator of chromosome condensation (RCC1) repeat
RCC1_2	PF13540.9	TRINITY_DN137531_c0_g1_i1.p1	41	0.4	0.00012	21.8	0	2.2	2	0	0	2	2	2	2	Regulator of chromosome condensation (RCC1) repeat
Lig_chan-Glu_bd	PF10613.12	TRINITY_DN134535_c0_g1_i1.p1	50	0	3.5e-13	49.8	0	1	1	0	0	1	1	1	1	Ligated ion channel L-glutamate- and glycine-binding site
CENP-T_C	PF15511.9	TRINITY_DN143288_c0_g1_i1.p1	35.3	0	1.5e-08	34.8	0	1.2	1	0	0	1	1	1	1	Centromere kinetochore component CENP-T histone fold
AAA_8	PF12780.10	TRINITY_DN147171_c0_g1_i1.p1	46.5	0.1	4.4e-12	45.9	0.1	1.3	1	0	0	1	1	1	1	P-loop containing dynein motor region D4
60KD_IMP	PF02096.23	TRINITY_DN147194_c0_g1_i1.p1	49.2	7	8.5e-13	48.7	7	1.2	1	0	0	1	1	1	1	60Kd inner membrane protein
Ribosomal_L31e	PF01198.22	TRINITY_DN147223_c0_g1_i1.p1	110.8	1.8	3.8e-32	110.4	1.8	1.1	1	0	0	1	1	1	1	Ribosomal protein L31e
PX	PF00787.27	TRINITY_DN147218_c0_g1_i1.p1	56.9	0.5	4.1e-15	56.4	0.5	1.2	1	0	0	1	1	1	1	PX domain
Spaetzle	PF16077.8	TRINITY_DN147237_c0_g1_i1.p2	63.3	1.1	3.3e-17	62.9	1.1	1.2	1	0	0	1	1	1	1	Spaetzle
Histone	PF00125.27	TRINITY_DN147217_c0_g1_i1.p1	39.5	0	9.5e-10	39	0	1.3	1	0	0	1	1	1	1	Core histone H2A/H2B/H3/H4
Pkinase	PF00069.28	TRINITY_DN147188_c0_g1_i1.p1	170.1	0.1	8.2e-50	169.8	0.1	1.1	1	0	0	1	1	1	1	Protein kinase domain
PK_Tyr_Ser-Thr	PF07714.20	TRINITY_DN147188_c0_g1_i1.p1	120.6	0	1.1e-34	120.1	0	1.2	1	0	0	1	1	1	1	Protein tyrosine and serine/threonine kinase
CLN3	PF02487.20	TRINITY_DN147190_c0_g1_i1.p1	60.5	0.9	2e-16	60.2	0.9	1	1	0	0	1	1	1	1	CLN3 protein
Choline_transpo	PF04515.15	TRINITY_DN147186_c0_g1_i1.p1	33.9	10.1	2.4e-08	33.8	10.1	1	1	0	0	1	1	1	1	Plasma-membrane choline transporter
Cation_efflux	PF01545.24	TRINITY_DN147227_c0_g1_i1.p1	77.8	8.2	1e-21	77.7	8.2	1	1	0	0	1	1	1	1	Cation efflux family
UNC-93	PF05978.19	TRINITY_DN130735_c0_g1_i1.p1	35.2	6.3	9.3e-09	35	6.3	1.2	1	0	0	1	1	1	1	Ion channel regulatory protein UNC-93
Pkinase	PF00069.28	TRINITY_DN130703_c0_g1_i1.p1	90.9	0	1.1e-25	90.7	0	1	1	0	0	1	1	1	1	Protein kinase domain
PK_Tyr_Ser-Thr	PF07714.20	TRINITY_DN130703_c0_g1_i1.p1	47.9	0	1.4e-12	47.6	0	1.1	1	0	0	1	1	1	1	Protein tyrosine and serine/threonine kinase
RRM_1	PF00076.25	TRINITY_DN130702_c0_g1_i1.p2	42.3	0	2.1e-10	40.4	0	1.8	2	0	0	2	2	2	1	RNA recognition motif. (a.k.a. RRM
Ribosomal_S11	PF00411.22	TRINITY_DN130675_c0_g1_i1.p1	134.1	0.9	3.3e-39	133.8	0.9	1.1	1	0	0	1	1	1	1	Ribosomal protein S11
LRR_6	PF13516.9	TRINITY_DN110611_c0_g1_i1.p1	61.8	9.8	0.00074	19.5	0.1	6	6	0	0	6	6	6	4	Leucine Rich repeat
LRR_4	PF12799.10	TRINITY_DN110611_c0_g1_i1.p1	36.3	7.6	0.0033	17.9	0.6	4.5	2	2	2	5	5	5	4	Leucine Rich repeats (2 copies)
LRR_8	PF13855.9	TRINITY_DN110611_c0_g1_i1.p1	27	10.9	0.006	16.4	0.2	4.9	2	2	3	5	5	5	4	Leucine rich repeat
Aminotran_1_2	PF00155.24	TRINITY_DN110579_c0_g1_i1.p1	51.5	0	9.7e-14	51.4	0	1.1	1	0	0	1	1	1	1	Aminotransferase class I and II
MADF_DNA_bdg	PF10545.12	TRINITY_DN110657_c0_g1_i1.p1	37.4	2	6.1e-09	36.3	2	1.7	1	0	0	1	1	1	1	Alcohol dehydrogenase transcription factor Myb/SANT-like
Zip	PF02535.25	TRINITY_DN110627_c0_g1_i1.p1	38.8	2.2	8.4e-10	38.5	2.2	1.1	1	0	0	1	1	1	1	ZIP Zinc transporter
SRPRB	PF09439.13	TRINITY_DN110636_c0_g1_i1.p1	83.1	0.4	2.1e-23	82.9	0.4	1	1	0	0	1	1	1	1	Signal recognition particle receptor beta subunit
Arf	PF00025.24	TRINITY_DN110636_c0_g1_i1.p1	31.3	0.1	1.8e-07	30.9	0.1	1.1	1	0	0	1	1	1	1	ADP-ribosylation factor family
Rhodanese	PF00581.23	TRINITY_DN110639_c0_g1_i1.p1	47	0.1	4.4e-12	46.6	0.1	1.2	1	0	0	1	1	1	1	Rhodanese-like domain
Yip1	PF04893.20	TRINITY_DN110648_c0_g1_i1.p1	32.7	19.8	1.4e-07	31.7	19.8	1.4	1	0	0	1	1	1	1	Yip1 domain
Peptidase_M16_M	PF16187.8	TRINITY_DN110642_c0_g1_i1.p1	69.5	0.4	4.5e-19	68.9	0.4	1.3	1	0	0	1	1	1	1	Middle or third domain of peptidase_M16
ATP-synt_C	PF00137.24	TRINITY_DN110660_c0_g1_i1.p1	116.6	34.1	6.4e-21	74.6	11.6	2.1	2	0	0	2	2	2	2	ATP synthase subunit C
VPS13_C	PF16909.8	TRINITY_DN110626_c0_g1_i1.p1	132.2	0.6	2.9e-34	118.5	0.1	2.3	2	0	0	2	2	2	2	Vacuolar-sorting-associated 13 protein C-terminal
PFK	PF00365.23	TRINITY_DN101273_c0_g1_i1.p1	87.1	0	1.6e-24	86.8	0	1.1	1	0	0	1	1	1	1	Phosphofructokinase
DXP_synthase_N	PF13292.9	TRINITY_DN101261_c0_g1_i1.p1	251.5	0.7	1e-74	251.3	0.7	1	1	0	0	1	1	1	1	1-deoxy-D-xylulose-5-phosphate synthase
Dimer_Tnp_hAT	PF05699.17	TRINITY_DN101358_c0_g1_i1.p1	36.6	3.8	7.4e-09	35.4	3.8	1.7	1	1	0	1	1	1	1	hAT family C-terminal dimerisation region
zf-C4	PF00105.21	TRINITY_DN101303_c0_g1_i1.p1	44.1	4.7	3.7e-11	43.5	4.7	1.4	1	0	0	1	1	1	1	Zinc finger
DAGK_acc	PF00609.22	TRINITY_DN101349_c0_g1_i1.p1	103.8	0.2	2.5e-28	99.6	0.2	2.1	1	1	0	1	1	1	1	Diacylglycerol kinase accessory domain
CRAL_TRIO_N	PF03765.18	TRINITY_DN101317_c0_g1_i1.p1	26.9	0.3	1e-05	25.7	0.3	1.7	1	1	0	1	1	1	1	CRAL/TRIO
SelO	PF02696.17	TRINITY_DN101334_c0_g1_i1.p1	156.5	0	1.2e-45	156.3	0	1	1	0	0	1	1	1	1	Protein adenylyltransferase SelO
Cpn60_TCP1	PF00118.27	TRINITY_DN101306_c0_g1_i1.p1	66	0.6	2.7e-18	66	0.6	1	1	0	0	1	1	1	1	TCP-1/cpn60 chaperonin family
Methyltransf_11	PF08241.15	TRINITY_DN101304_c0_g1_i1.p1	64.8	0	1.8e-17	63.9	0	1.5	1	0	0	1	1	1	1	Methyltransferase domain
Methyltransf_25	PF13649.9	TRINITY_DN101304_c0_g1_i1.p1	56.9	0	7.9e-15	55.4	0	1.8	1	1	0	1	1	1	1	Methyltransferase domain
Methyltransf_31	PF13847.9	TRINITY_DN101304_c0_g1_i1.p1	55	0.1	1.6e-14	54.1	0.1	1.4	1	1	0	1	1	1	1	Methyltransferase domain
Ubie_methyltran	PF01209.21	TRINITY_DN101304_c0_g1_i1.p1	37.5	0.1	2.4e-09	37	0.1	1.2	1	0	0	1	1	1	1	ubiE/COQ5 methyltransferase family
Methyltransf_12	PF08242.15	TRINITY_DN101304_c0_g1_i1.p1	34.6	0	4.1e-08	34	0	1.3	1	0	0	1	1	1	1	Methyltransferase domain
HSP70	PF00012.23	TRINITY_DN117949_c0_g1_i1.p1	148.1	0.1	3.2e-43	148	0.1	1	1	0	0	1	1	1	1	Hsp70 protein
NAD-GH	PF10712.12	TRINITY_DN117949_c0_g1_i1.p2	55.1	0	6.3e-15	54.8	0	1	1	0	0	1	1	1	1	NAD-specific glutamate dehydrogenase
7tm_1	PF00001.24	TRINITY_DN117958_c0_g1_i1.p1	44.2	0.2	1.7e-11	44.1	0.2	1	1	0	0	1	1	1	1	7 transmembrane receptor (rhodopsin family)
PARG_cat	PF05028.17	TRINITY_DN134427_c0_g1_i1.p1	153.7	0.6	8.6e-45	153.6	0.6	1	1	0	0	1	1	1	1	Poly (ADP-ribose) glycohydrolase (PARG)
Furin-like_2	PF15913.8	TRINITY_DN134402_c0_g1_i1.p1	28	37.4	0.0013	19.1	9.9	3.2	1	1	2	3	3	3	3	Furin-like repeat
7tm_3	PF00003.25	TRINITY_DN134419_c0_g1_i1.p1	53.3	3.3	4.3e-14	53.1	3.3	1	1	0	0	1	1	1	1	7 transmembrane sweet-taste receptor of 3 GCPR
His_Phos_1	PF00300.25	TRINITY_DN121060_c0_g1_i1.p1	58.6	0	7.9e-16	58.4	0	1	1	0	0	1	1	1	1	Histidine phosphatase superfamily (branch 1)
CDC50	PF03381.18	TRINITY_DN121040_c0_g1_i1.p1	97.1	2.1	1.5e-27	97	2.1	1	1	0	0	1	1	1	1	LEM3 (ligand-effect modulator 3) family / CDC50 family
Peptidase_M28	PF04389.20	TRINITY_DN121023_c0_g1_i1.p1	91.8	0	6.9e-26	91.3	0	1.2	1	0	0	1	1	1	1	Peptidase family M28
Peptidase_M20	PF01546.31	TRINITY_DN121023_c0_g1_i1.p1	29.7	0	1.9e-06	27.8	0	2	1	1	0	1	1	1	1	Peptidase family M20/M25/M40
Amidohydro_3	PF07969.14	TRINITY_DN121006_c0_g1_i1.p1	28.1	0	1.6e-06	28	0	1	1	0	0	1	1	1	1	Amidohydrolase family
EF-hand_7	PF13499.9	TRINITY_DN121056_c0_g1_i1.p1	33.2	0.8	0.00074	20	0.1	1.9	1	1	2	3	3	3	2	EF-hand domain pair
EF-hand_1	PF00036.35	TRINITY_DN121056_c0_g1_i1.p1	25.8	0.3	0.0017	17.9	0	2.5	2	0	0	2	2	2	2	EF hand
Mito_carr	PF00153.30	TRINITY_DN121028_c0_g1_i1.p1	104.4	0.2	1.9e-17	63.1	0	2	2	0	0	2	2	2	2	Mitochondrial carrier protein
Kinesin	PF00225.26	TRINITY_DN121039_c0_g1_i1.p1	79.1	0.7	3.3e-22	79	0.7	1	1	0	0	1	1	1	1	Kinesin motor domain
Josephin	PF02099.20	TRINITY_DN120978_c0_g1_i1.p1	63.6	0	4.8e-08	33.3	0	2	1	1	1	2	2	2	2	Josephin
UbiA	PF01040.21	TRINITY_DN121029_c0_g1_i1.p1	72.4	5.5	4.3e-20	72.2	5.5	1	1	0	0	1	1	1	1	UbiA prenyltransferase family
DnaJ	PF00226.34	TRINITY_DN121007_c0_g1_i1.p1	152.2	4.7	4.6e-23	81.2	0.2	2.4	2	0	0	2	2	2	2	DnaJ domain
RRM_2	PF04059.15	TRINITY_DN139098_c0_g1_i1.p1	126.2	0.3	7.7e-37	125.5	0.3	1.3	1	0	0	1	1	1	1	RNA recognition motif 2
TRAPP	PF04051.19	TRINITY_DN139147_c0_g1_i1.p1	90	0.1	1.4e-25	89.8	0.1	1	1	0	0	1	1	1	1	Transport protein particle (TRAPP) component
MFS_1	PF07690.19	TRINITY_DN139120_c0_g1_i1.p1	37.2	4.7	2.1e-09	36.9	4.7	1	1	0	0	1	1	1	1	Major Facilitator Superfamily
Kelch_1	PF01344.28	TRINITY_DN139092_c0_g1_i1.p1	61.8	2.3	3.7e-09	36.1	0	3.3	3	0	0	3	3	3	3	Kelch motif
Kelch_6	PF13964.9	TRINITY_DN139092_c0_g1_i1.p1	54.5	1.2	2.6e-08	34	0	3.3	2	1	1	3	3	3	3	Kelch motif
Kelch_4	PF13418.9	TRINITY_DN139092_c0_g1_i1.p1	46.6	0	1.9e-08	34.2	0	3.2	3	0	0	3	3	3	2	Galactose oxidase
Kelch_2	PF07646.18	TRINITY_DN139092_c0_g1_i1.p1	43.9	0.8	8.2e-07	29	0.1	3.2	3	0	0	3	3	3	2	Kelch motif
Kelch_3	PF13415.9	TRINITY_DN139092_c0_g1_i1.p1	37.4	0	0.0014	19	0	4	4	1	0	4	4	4	2	Galactose oxidase
Kelch_5	PF13854.9	TRINITY_DN139092_c0_g1_i1.p1	34.7	2.1	0.00016	21.5	0	3	3	0	0	3	3	3	2	Kelch motif
RrnaAD	PF00398.23	TRINITY_DN139114_c0_g1_i1.p1	156.1	0.3	1.1e-45	155.9	0.3	1	1	0	0	1	1	1	1	Ribosomal RNA adenine dimethylase
Ig_3	PF13927.9	TRINITY_DN139122_c0_g1_i1.p1	48.3	0.8	6.4e-12	46	0	2.3	2	1	0	2	2	2	1	Immunoglobulin domain
fn3	PF00041.24	TRINITY_DN139122_c0_g1_i1.p1	47.6	0.4	3.9e-12	46.5	0.2	1.7	2	0	0	2	2	2	1	Fibronectin type III domain
I-set	PF07679.19	TRINITY_DN139122_c0_g1_i1.p1	45.8	0.1	1.7e-11	44.2	0	1.7	2	0	0	2	2	2	1	Immunoglobulin I-set domain
Ig_2	PF13895.9	TRINITY_DN139122_c0_g1_i1.p1	30.7	0	6.1e-07	29.8	0	1.4	1	0	0	1	1	1	1	Immunoglobulin domain
Methyltransf_8	PF05148.18	TRINITY_DN127840_c0_g1_i1.p1	109.7	0	2.2e-31	109.6	0	1	1	0	0	1	1	1	1	Hypothetical methyltransferase
Methyltransf_11	PF08241.15	TRINITY_DN127840_c0_g1_i1.p1	27.3	0.1	6.4e-05	23.7	0.1	2	1	1	0	1	1	1	1	Methyltransferase domain
LRR_6	PF13516.9	TRINITY_DN127773_c0_g1_i1.p1	90.3	14.3	0.0001	22.3	0	7.9	9	0	0	9	9	9	6	Leucine Rich repeat
LRR_8	PF13855.9	TRINITY_DN127773_c0_g1_i1.p1	51.4	9.7	3.1e-06	27	0.5	3.3	3	0	0	3	3	3	3	Leucine rich repeat
LRR_4	PF12799.10	TRINITY_DN127773_c0_g1_i1.p1	48.3	9.8	0.00019	21.9	0.9	4.9	3	2	2	5	5	5	5	Leucine Rich repeats (2 copies)
RabGAP-TBC	PF00566.21	TRINITY_DN127769_c0_g1_i1.p1	40.3	3.3	2.9e-10	40.3	3.3	1.4	2	0	0	2	2	2	1	Rab-GTPase-TBC domain
Nop52	PF05997.15	TRINITY_DN127788_c0_g1_i1.p1	64	0.1	2e-17	63.8	0.1	1.1	1	0	0	1	1	1	1	Nucleolar protein
Dynein_C	PF18199.4	TRINITY_DN127813_c0_g1_i1.p1	80	0	2.1e-22	79.9	0	1	1	0	0	1	1	1	1	Dynein heavy chain C-terminal domain
C2	PF00168.33	TRINITY_DN127828_c0_g1_i1.p1	55.3	0	9.1e-15	54.9	0	1.1	1	0	0	1	1	1	1	C2 domain
Ank_4	PF13637.9	TRINITY_DN127783_c0_g1_i1.p1	94	0.8	1.6e-12	47.8	0.1	3.1	1	1	2	3	3	3	3	Ankyrin repeats (many copies)
Ank_2	PF12796.10	TRINITY_DN127783_c0_g1_i1.p1	74.6	2.1	7.3e-10	39.4	0.4	2.1	1	1	1	2	2	2	2	Ankyrin repeats (3 copies)
Ank_5	PF13857.9	TRINITY_DN127783_c0_g1_i1.p1	68.6	0.9	7.3e-10	39	0.1	2.5	1	1	1	2	2	2	2	Ankyrin repeats (many copies)
Ank	PF00023.33	TRINITY_DN127783_c0_g1_i1.p1	56.6	0.8	1.6e-06	28.4	0	3.7	4	0	0	4	4	4	3	Ankyrin repeat
Ank_3	PF13606.9	TRINITY_DN127783_c0_g1_i1.p1	49.1	0.3	1.6e-05	25.1	0	3.5	3	0	0	3	3	3	2	Ankyrin repeat
Ras	PF00071.25	TRINITY_DN127786_c0_g1_i1.p1	124.9	0	2.9e-36	124.6	0	1.1	1	0	0	1	1	1	1	Ras family
Roc	PF08477.16	TRINITY_DN127786_c0_g1_i1.p1	91	0	1e-25	90.4	0	1.3	1	0	0	1	1	1	1	Ras of Complex
Arf	PF00025.24	TRINITY_DN127786_c0_g1_i1.p1	49.8	0.2	3.3e-13	49.6	0.2	1.1	1	0	0	1	1	1	1	ADP-ribosylation factor family
WD40	PF00400.35	TRINITY_DN127843_c0_g1_i1.p1	32.3	1	0.33	12	0.2	3.6	3	1	0	3	3	3	3	WD domain
WD40	PF00400.35	TRINITY_DN127843_c0_g1_i1.p2	30.2	0.7	0.0055	17.6	0	3.1	3	1	0	3	3	3	2	WD domain
Lipase	PF00151.22	TRINITY_DN127802_c0_g1_i1.p1	212	0	1.8e-62	211.8	0	1	1	0	0	1	1	1	1	Lipase
Glyco_hydro_43	PF04616.17	TRINITY_DN127789_c0_g1_i1.p1	93.4	0.2	1.8e-26	93.2	0.2	1	1	0	0	1	1	1	1	Glycosyl hydrolases family 43
Peptidase_M14	PF00246.27	TRINITY_DN127846_c0_g1_i1.p1	60.9	0	2.7e-16	60.4	0	1.1	1	0	0	1	1	1	1	Zinc carboxypeptidase
SIMPL	PF04402.17	TRINITY_DN127819_c0_g1_i1.p1	61.9	3.6	1.2e-16	61.8	3.6	1	1	0	0	1	1	1	1	Protein of unknown function (DUF541)
FA_desaturase	PF00487.27	TRINITY_DN127851_c0_g1_i1.p1	69.6	10	1.5e-09	38.2	2.9	2.1	1	1	1	2	2	2	2	Fatty acid desaturase
GTP_EFTU	PF00009.30	TRINITY_DN127806_c0_g1_i1.p1	125	2.7	1.4e-34	119.5	2.7	2.5	1	1	0	1	1	1	1	Elongation factor Tu GTP binding domain
IF-2	PF11987.11	TRINITY_DN127806_c0_g1_i1.p1	55.7	0.1	1.9e-14	53.8	0	2.1	2	0	0	2	2	2	1	Translation-initiation factor 2
MMR_HSR1	PF01926.26	TRINITY_DN127806_c0_g1_i1.p1	49.2	0.4	1.2e-12	48	0.4	1.7	1	0	0	1	1	1	1	50S ribosome-binding GTPase
FeoB_N	PF02421.21	TRINITY_DN127806_c0_g1_i1.p1	32.1	0.4	2.9e-07	30.3	0.4	2	1	1	0	1	1	1	1	Ferrous iron transport protein B
SRPRB	PF09439.13	TRINITY_DN127806_c0_g1_i1.p1	27	0	9.3e-06	25.3	0	1.9	1	0	0	1	1	1	1	Signal recognition particle receptor beta subunit
Arf	PF00025.24	TRINITY_DN127806_c0_g1_i1.p1	26.7	0	7.7e-06	25.6	0	1.5	1	0	0	1	1	1	1	ADP-ribosylation factor family
RsgA_GTPase	PF03193.19	TRINITY_DN127806_c0_g1_i1.p1	27.1	0.1	0.0037	17.3	0	2.8	1	1	1	2	2	2	2	RsgA GTPase
Pkinase	PF00069.28	TRINITY_DN127848_c0_g1_i1.p1	96.2	0.1	2.8e-27	95.9	0.1	1	1	0	0	1	1	1	1	Protein kinase domain
PK_Tyr_Ser-Thr	PF07714.20	TRINITY_DN127848_c0_g1_i1.p1	70.5	0	1.8e-19	70.1	0	1.1	1	0	0	1	1	1	1	Protein tyrosine and serine/threonine kinase
BAH	PF01426.21	TRINITY_DN121509_c0_g1_i1.p2	54.6	0	1.3e-14	54.2	0	1.1	1	0	0	1	1	1	1	BAH domain
Arf	PF00025.24	TRINITY_DN121480_c0_g1_i1.p1	93.8	0	9.6e-27	93.7	0	1	1	0	0	1	1	1	1	ADP-ribosylation factor family
Roc	PF08477.16	TRINITY_DN121480_c0_g1_i1.p1	28.5	0	1.8e-06	28.3	0	1.1	1	0	0	1	1	1	1	Ras of Complex
Abhydrolase_1	PF00561.23	TRINITY_DN121485_c0_g1_i1.p1	32.3	0	1.1e-07	31.9	0	1.4	1	1	0	1	1	1	1	alpha/beta hydrolase fold
TTL	PF03133.18	TRINITY_DN121495_c0_g1_i1.p1	82.5	3.1	3.3e-23	82.4	3.1	1	1	0	0	1	1	1	1	Tubulin-tyrosine ligase family
SHIPPO-rpt	PF07004.15	TRINITY_DN121462_c0_g1_i1.p1	38.5	18.2	1.3	10.2	0.4	6.6	6	0	0	6	6	6	6	Sperm-tail PG-rich repeat
Acatn	PF13000.10	TRINITY_DN121548_c0_g1_i1.p1	45.6	4.7	4.5e-10	38.8	4.7	2	1	1	0	1	1	1	1	Acetyl-coenzyme A transporter 1
BT1	PF03092.19	TRINITY_DN121548_c0_g1_i1.p1	26	0.9	3e-06	25.9	0.9	1	1	0	0	1	1	1	1	BT1 family
Orn_DAP_Arg_deC	PF00278.25	TRINITY_DN121532_c0_g1_i1.p1	56.3	0	4.4e-15	55.8	0	1.2	1	0	0	1	1	1	1	Pyridoxal-dependent decarboxylase
CoA_transf_3	PF02515.20	TRINITY_DN121490_c0_g1_i1.p1	206.6	0	7.5e-61	206.4	0	1	1	0	0	1	1	1	1	CoA-transferase family III
Nop	PF01798.21	TRINITY_DN121546_c0_g1_i1.p1	167.4	0	4.9e-49	167	0	1.2	1	0	0	1	1	1	1	snoRNA binding domain
Prp31_C	PF09785.12	TRINITY_DN121546_c0_g1_i1.p1	124.2	4.4	1e-35	123.5	4.4	1.3	1	0	0	1	1	1	1	Prp31 C terminal domain
rve	PF00665.29	TRINITY_DN139773_c0_g1_i1.p1	34.1	0	5.1e-08	33.2	0	1.5	1	0	0	1	1	1	1	Integrase core domain
PDEase_I	PF00233.22	TRINITY_DN139804_c0_g1_i1.p1	164.5	10.3	3.9e-48	164.3	10.3	1	1	0	0	1	1	1	1	3'5'-cyclic nucleotide phosphodiesterase
Ax_dynein_light	PF10211.12	TRINITY_DN139761_c0_g1_i1.p2	78.5	2.7	7e-22	78.3	2.7	1	1	0	0	1	1	1	1	Axonemal dynein light chain
Pkinase	PF00069.28	TRINITY_DN139810_c0_g1_i1.p1	68.2	0	8.7e-19	68	0	1	1	0	0	1	1	1	1	Protein kinase domain
PK_Tyr_Ser-Thr	PF07714.20	TRINITY_DN139810_c0_g1_i1.p1	55.7	0	6e-15	55.4	0	1	1	0	0	1	1	1	1	Protein tyrosine and serine/threonine kinase
zf-Di19	PF05605.15	TRINITY_DN139779_c0_g1_i1.p1	34.9	6.7	2e-08	34.5	6.7	1.2	1	0	0	1	1	1	1	Drought induced 19 protein (Di19)
zf-BED	PF02892.18	TRINITY_DN139779_c0_g1_i1.p1	31.6	11	3.2e-05	24	0.6	2.3	1	1	1	2	2	2	2	BED zinc finger
zf-C2H2	PF00096.29	TRINITY_DN139779_c0_g1_i1.p1	31.6	13.6	0.00012	22.4	1.9	2.3	2	0	0	2	2	2	2	Zinc finger
zf-C2H2_4	PF13894.9	TRINITY_DN139779_c0_g1_i1.p1	29.5	12.4	0.0028	18.5	1.4	2.3	2	0	0	2	2	2	2	C2H2-type zinc finger
zf-C2H2_jaz	PF12171.11	TRINITY_DN139779_c0_g1_i1.p1	26.2	3.8	0.021	15.2	0.5	2.2	2	0	0	2	2	2	2	Zinc-finger double-stranded RNA-binding
Pep_deformylase	PF01327.24	TRINITY_DN139858_c0_g1_i1.p1	52.2	0	6.4e-14	52	0	1	1	0	0	1	1	1	1	Polypeptide deformylase
Peptidase_M8	PF01457.19	TRINITY_DN139824_c0_g1_i1.p1	61.7	0.2	6.7e-17	61.5	0.2	1.1	1	0	0	1	1	1	1	Leishmanolysin
Esterase	PF00756.23	TRINITY_DN130245_c0_g1_i1.p1	58.6	0	9e-16	58.4	0	1	1	0	0	1	1	1	1	Putative esterase
Aldo_ket_red	PF00248.24	TRINITY_DN130169_c0_g1_i1.p1	109.1	0.1	2.6e-31	108.9	0.1	1.1	1	0	0	1	1	1	1	Aldo/keto reductase family
RNA_pol_Rpb2_6	PF00562.31	TRINITY_DN130230_c0_g1_i1.p1	307.9	0	1.3e-91	307.7	0	1	1	0	0	1	1	1	1	RNA polymerase Rpb2
RNA_pol_Rpb2_7	PF04560.23	TRINITY_DN130230_c0_g1_i1.p1	100.6	0.2	8.5e-29	99.9	0.2	1.3	1	0	0	1	1	1	1	RNA polymerase Rpb2
SNase	PF00565.20	TRINITY_DN130239_c0_g1_i1.p1	39.6	0.1	1.1e-09	38.8	0.1	1.4	1	0	0	1	1	1	1	Staphylococcal nuclease homologue
UBA_E1_SCCH	PF10585.12	TRINITY_DN130228_c0_g1_i1.p1	45.2	0.2	1.6e-11	44.7	0.2	1.2	1	0	0	1	1	1	1	Ubiquitin-activating enzyme
ThiF	PF00899.24	TRINITY_DN130228_c0_g1_i1.p1	36.3	0	4e-09	36.1	0	1.1	1	0	0	1	1	1	1	ThiF family
YchF-GTPase_C	PF06071.16	TRINITY_DN135403_c0_g1_i1.p2	27.1	0.2	1e-05	25.7	0	1.8	2	0	0	2	2	2	1	Protein of unknown function (DUF933)
Gp_dh_C	PF02800.23	TRINITY_DN135369_c0_g1_i1.p1	156.5	0.6	4.9e-46	156.3	0.6	1	1	0	0	1	1	1	1	Glyceraldehyde 3-phosphate dehydrogenase
B9-C2	PF07162.14	TRINITY_DN110310_c0_g1_i1.p1	107.8	0	7.8e-31	107.7	0	1	1	0	0	1	1	1	1	Ciliary basal body-associated
DNA_pol_A	PF00476.23	TRINITY_DN110355_c0_g1_i1.p1	160.3	0.2	8.6e-47	160	0.2	1	1	0	0	1	1	1	1	DNA polymerase family A
zf-AN1	PF01428.19	TRINITY_DN110347_c0_g1_i1.p1	33.6	11.1	3.4e-08	33.6	11.1	2.4	2	1	0	2	2	2	1	AN1-like Zinc finger
LRR_4	PF12799.10	TRINITY_DN110290_c0_g1_i1.p1	40.9	13.8	1.4e-05	25.5	4.4	4.3	2	1	2	4	4	4	3	Leucine Rich repeats (2 copies)
LRR_8	PF13855.9	TRINITY_DN110290_c0_g1_i1.p1	33.9	7.8	2.4e-05	24.1	4.7	3.4	2	1	1	3	3	3	3	Leucine rich repeat
LRR_9	PF14580.9	TRINITY_DN110290_c0_g1_i1.p1	27.4	1.2	2.3e-06	27.4	1.2	1.7	1	1	0	1	1	1	1	Leucine-rich repeat
Proteasome	PF00227.29	TRINITY_DN110297_c0_g1_i1.p1	203.4	0	5.8e-60	202.2	0	1.5	2	0	0	2	2	2	1	Proteasome subunit
Proteasome_A_N	PF10584.12	TRINITY_DN110297_c0_g1_i1.p1	39.6	0.1	5.6e-10	38.8	0.1	1.4	1	0	0	1	1	1	1	Proteasome subunit A N-terminal signature
ABC_tran	PF00005.30	TRINITY_DN110357_c0_g1_i1.p1	113.6	0	2e-32	112.7	0	1.5	1	0	0	1	1	1	1	ABC transporter
ABC_membrane	PF00664.26	TRINITY_DN110357_c0_g1_i1.p1	69.5	3.8	5.6e-19	69	3.8	1.2	1	0	0	1	1	1	1	ABC transporter transmembrane region
SMC_N	PF02463.22	TRINITY_DN110357_c0_g1_i1.p1	26.7	0	9.9e-06	25.3	0	1.8	1	1	0	1	1	1	1	RecF/RecN/SMC N terminal domain
CDK5RAP3	PF05600.15	TRINITY_DN110349_c0_g1_i1.p1	64.9	0.1	7.4e-18	64.7	0.1	1	1	0	0	1	1	1	1	CDK5 regulatory subunit-associated protein 3
GST_N	PF02798.23	TRINITY_DN110336_c0_g1_i1.p1	62.1	0	7.1e-17	61.6	0	1.2	1	0	0	1	1	1	1	Glutathione S-transferase
GST_N_3	PF13417.9	TRINITY_DN110336_c0_g1_i1.p1	41.9	0	1.3e-10	41.5	0	1.2	1	0	0	1	1	1	1	Glutathione S-transferase
GST_N_2	PF13409.9	TRINITY_DN110336_c0_g1_i1.p1	26.9	0	6.8e-06	26.5	0	1.2	1	0	0	1	1	1	1	Glutathione S-transferase
CS	PF04969.19	TRINITY_DN110271_c0_g1_i1.p1	49.6	0.3	1.1e-12	48.9	0.3	1.4	1	0	0	1	1	1	1	CS domain
LRR_4	PF12799.10	TRINITY_DN110319_c0_g1_i1.p1	39.2	17.3	0.00084	19.8	1.5	3.4	1	1	4	5	5	5	5	Leucine Rich repeats (2 copies)
LRR_8	PF13855.9	TRINITY_DN110319_c0_g1_i1.p1	35.2	7.4	4.2e-06	26.5	1.9	2.3	1	1	1	2	2	2	2	Leucine rich repeat
Myosin_head	PF00063.24	TRINITY_DN110320_c0_g1_i1.p1	59.2	0.2	2.7e-16	59.1	0.2	1	1	0	0	1	1	1	1	Myosin head (motor domain)
Rhomboid	PF01694.25	TRINITY_DN110328_c0_g1_i1.p1	44.3	3	1.9e-11	44.3	3	1.6	2	0	0	2	2	2	1	Rhomboid family
EF-hand_1	PF00036.35	TRINITY_DN110328_c0_g1_i1.p1	25.3	0	1.3e-05	24.5	0	1.5	1	0	0	1	1	1	1	EF hand
Trypsin	PF00089.29	TRINITY_DN108616_c0_g1_i1.p1	60.2	0.2	3e-16	60.1	0.2	1	1	0	0	1	1	1	1	Trypsin
DUF520	PF04461.16	TRINITY_DN108618_c0_g1_i1.p1	130.4	5.4	7.6e-38	130.3	5.4	1	1	0	0	1	1	1	1	Protein of unknown function (DUF520)
OB_NTP_bind	PF07717.19	TRINITY_DN129748_c0_g1_i1.p1	49.5	0	8.7e-13	48.6	0	1.4	1	0	0	1	1	1	1	Oligonucleotide/oligosaccharide-binding (OB)-fold
Tim17	PF02466.22	TRINITY_DN129677_c0_g1_i1.p1	34.1	0.1	6.2e-08	33.2	0.1	1.4	1	0	0	1	1	1	1	Tim17/Tim22/Tim23/Pmp24 family
ABC1	PF03109.19	TRINITY_DN129732_c0_g1_i1.p1	66.2	0.2	2.7e-18	66.1	0.2	1.1	1	0	0	1	1	1	1	ABC1 atypical kinase-like domain
Pkinase	PF00069.28	TRINITY_DN129698_c0_g1_i1.p1	47.5	0	1.8e-12	47.3	0	1	1	0	0	1	1	1	1	Protein kinase domain
PK_Tyr_Ser-Thr	PF07714.20	TRINITY_DN129698_c0_g1_i1.p1	35.7	0	7.1e-09	35.4	0	1	1	0	0	1	1	1	1	Protein tyrosine and serine/threonine kinase
Cyclin_C	PF02984.22	TRINITY_DN129702_c0_g1_i1.p1	77.7	1.1	1.1e-21	77.2	1.1	1.2	1	0	0	1	1	1	1	Cyclin
Cyclin_N	PF00134.26	TRINITY_DN129702_c0_g1_i1.p1	44.7	2.5	2.2e-06	27.6	0.1	2.1	2	0	0	2	2	2	2	Cyclin
Cytochrom_C	PF00034.24	TRINITY_DN129757_c0_g1_i1.p1	40.9	0.1	8.4e-10	39.7	0.1	1.7	1	1	0	1	1	1	1	Cytochrome c
Cytochrome_CBB3	PF13442.9	TRINITY_DN129757_c0_g1_i1.p1	33.6	0.5	1.2e-07	32.1	0.5	1.7	1	1	0	1	1	1	1	Cytochrome C oxidase
OSCP	PF00213.21	TRINITY_DN114549_c0_g1_i1.p1	130.6	0.8	7.8e-38	130.3	0.8	1.1	1	0	0	1	1	1	1	ATP synthase delta (OSCP) subunit
HgmA_N	PF20510.1	TRINITY_DN114462_c0_g1_i1.p1	154.2	0	4.9e-45	154.1	0	1	1	0	0	1	1	1	1	Homogentisate 1
DHHC	PF01529.23	TRINITY_DN114525_c0_g1_i1.p1	83.1	9.6	2e-23	83.1	9.6	2	2	0	0	2	2	2	1	DHHC palmitoyltransferase
THAP	PF05485.15	TRINITY_DN114512_c0_g1_i1.p1	56.9	0.1	5.4e-15	56.1	0.1	1.3	1	0	0	1	1	1	1	THAP domain
Peptidase_M8	PF01457.19	TRINITY_DN142368_c0_g1_i1.p1	79.3	0	3.4e-22	79	0	1.1	1	0	0	1	1	1	1	Leishmanolysin
DEP	PF00610.24	TRINITY_DN142443_c0_g1_i1.p1	59.8	0	3.5e-16	59.1	0	1.3	1	0	0	1	1	1	1	Domain found in Dishevelled
RGS_DHEX	PF18148.4	TRINITY_DN142443_c0_g1_i1.p1	39	0.2	2.3e-09	37.4	0.1	1.8	2	0	0	2	2	2	1	Regulator of G-protein signalling DHEX domain
Exo_endo_phos_2	PF14529.9	TRINITY_DN123040_c0_g1_i1.p1	35.3	0	1.6e-08	34.5	0	1.4	1	0	0	1	1	1	1	Endonuclease-reverse transcriptase
CDC48_N	PF02359.21	TRINITY_DN123033_c0_g1_i1.p1	62.6	0.2	4e-17	62.3	0.2	1.1	1	0	0	1	1	1	1	Cell division protein 48 (CDC48)
Ebp2	PF05890.15	TRINITY_DN122998_c0_g1_i1.p1	63.4	9.6	2.6e-17	63.4	9.6	1.9	1	1	1	2	2	2	1	Eukaryotic rRNA processing protein EBP2
Exo_endo_phos_2	PF14529.9	TRINITY_DN122971_c0_g1_i1.p1	49.8	0	3.8e-13	49.5	0	1.1	1	0	0	1	1	1	1	Endonuclease-reverse transcriptase
DUF4215	PF13948.9	TRINITY_DN122972_c0_g1_i1.p1	33.5	13.4	4.5e-08	33.5	13.4	4.2	2	1	2	4	4	4	1	Domain of unknown function (DUF4215)
Pkinase	PF00069.28	TRINITY_DN133367_c0_g1_i1.p1	84.5	0	9e-24	84.4	0	1	1	0	0	1	1	1	1	Protein kinase domain
PK_Tyr_Ser-Thr	PF07714.20	TRINITY_DN133367_c0_g1_i1.p1	52	0	6.7e-14	51.9	0	1	1	0	0	1	1	1	1	Protein tyrosine and serine/threonine kinase
FAD_binding_4	PF01565.26	TRINITY_DN133395_c0_g1_i1.p1	39.7	0	4.9e-10	39.4	0	1.1	1	0	0	1	1	1	1	FAD binding domain
wnt	PF00110.22	TRINITY_DN133387_c0_g1_i1.p2	52.4	0.1	8.1e-14	52	0.1	1.1	1	0	0	1	1	1	1	wnt family
Kinesin	PF00225.26	TRINITY_DN133396_c0_g1_i1.p1	82.5	0.8	3.2e-23	82.3	0.8	1	1	0	0	1	1	1	1	Kinesin motor domain
Microtub_bd	PF16796.8	TRINITY_DN133396_c0_g1_i1.p1	66.8	0.3	2.5e-18	66.6	0.3	1	1	0	0	1	1	1	1	Microtubule binding
LRR_8	PF13855.9	TRINITY_DN133377_c0_g1_i1.p1	62.5	37.8	1.4e-08	34.4	6.4	3	1	1	3	4	4	4	4	Leucine rich repeat
LRR_4	PF12799.10	TRINITY_DN133377_c0_g1_i1.p1	38.8	13	0.00023	21.6	0.1	3.4	2	1	2	4	4	4	4	Leucine Rich repeats (2 copies)
Pkinase	PF00069.28	TRINITY_DN133439_c0_g1_i1.p1	78	1.5	8.5e-22	77.9	1.5	1	1	0	0	1	1	1	1	Protein kinase domain
PK_Tyr_Ser-Thr	PF07714.20	TRINITY_DN133439_c0_g1_i1.p1	47.2	0.6	2e-12	47.1	0.6	1	1	0	0	1	1	1	1	Protein tyrosine and serine/threonine kinase
Kdo	PF06293.17	TRINITY_DN133439_c0_g1_i1.p1	32.4	0.1	8.2e-08	32	0.1	1.3	1	1	0	1	1	1	1	Lipopolysaccharide kinase (Kdo/WaaP) family
RRN3	PF05327.14	TRINITY_DN148353_c0_g1_i1.p1	61	0.8	1.5e-11	43.7	0.8	2.1	1	1	1	2	2	2	2	RNA polymerase I specific transcription initiation factor RRN3
Ion_trans	PF00520.34	TRINITY_DN148305_c0_g1_i1.p1	27.4	0	2.8e-06	26.9	0	1.2	1	0	0	1	1	1	1	Ion transport protein
eIF-5a	PF01287.23	TRINITY_DN148344_c0_g1_i1.p1	64	0.4	1.7e-17	63.4	0.4	1.3	1	0	0	1	1	1	1	Eukaryotic elongation factor 5A hypusine
Innexin	PF00876.21	TRINITY_DN148332_c0_g1_i1.p1	142.1	8	3.1e-41	141.9	8	1.1	1	0	0	1	1	1	1	Innexin
DivIC	PF04977.18	TRINITY_DN148336_c0_g1_i1.p1	27.8	5.2	0.57	10.1	0.1	3.2	3	0	0	3	3	3	3	Septum formation initiator
Ion_trans	PF00520.34	TRINITY_DN148360_c0_g1_i1.p1	36.6	15.2	4.1e-09	36.2	15.2	1.1	1	0	0	1	1	1	1	Ion transport protein
Ion_trans_2	PF07885.19	TRINITY_DN148360_c0_g1_i1.p1	34.2	7	2e-08	34.2	7	2.1	2	1	1	3	3	3	1	Ion channel
UMPH-1	PF05822.15	TRINITY_DN148315_c0_g1_i1.p2	32.1	0.1	1.1e-07	31.8	0.1	1.2	1	0	0	1	1	1	1	Pyrimidine 5'-nucleotidase (UMPH-1)
MRP-L27	PF09809.12	TRINITY_DN139523_c0_g1_i1.p2	37.3	0	3.2e-09	36.7	0	1.4	1	1	0	1	1	1	1	Mitochondrial ribosomal protein L27
MMR_HSR1	PF01926.26	TRINITY_DN139492_c0_g1_i1.p1	29.9	0	6.8e-07	29.5	0	1.2	1	0	0	1	1	1	1	50S ribosome-binding GTPase
Sushi	PF00084.23	TRINITY_DN139558_c0_g1_i1.p3	72.8	0.2	1.1e-11	45.2	0.1	2	2	0	0	2	2	2	2	Sushi repeat (SCR repeat)
Tam41_Mmp37	PF09139.14	TRINITY_DN139478_c0_g1_i1.p1	176.5	0	1.1e-51	176.3	0	1	1	0	0	1	1	1	1	Phosphatidate cytidylyltransferase
CAP	PF00188.29	TRINITY_DN139542_c0_g1_i1.p1	26.8	0	1.4e-05	26.1	0	1.3	1	0	0	1	1	1	1	Cysteine-rich secretory protein family
zf-RING_2	PF13639.9	TRINITY_DN139532_c0_g1_i1.p1	45.1	8.1	1.7e-11	44.4	8.1	1.3	1	0	0	1	1	1	1	Ring finger domain
zf-C3HC4_2	PF13923.9	TRINITY_DN139532_c0_g1_i1.p1	35.3	8.5	1.4e-08	34.5	8.5	1.4	1	0	0	1	1	1	1	Zinc finger
zf-rbx1	PF12678.10	TRINITY_DN139532_c0_g1_i1.p1	32.5	10.5	1.8e-07	31.5	10.5	1.5	1	1	0	1	1	1	1	RING-H2 zinc finger domain
zf-RING_11	PF17123.8	TRINITY_DN139532_c0_g1_i1.p1	30.2	4.6	2.9e-07	30.2	4.6	2	3	0	0	3	3	3	1	RING-like zinc finger
zf-RING_5	PF14634.9	TRINITY_DN139532_c0_g1_i1.p1	28.8	5.9	9.3e-07	28.8	5.9	1.5	2	0	0	2	2	2	1	zinc-RING finger domain
zf-RING_UBOX	PF13445.9	TRINITY_DN139532_c0_g1_i1.p1	28	4.1	6.4e-06	26.2	1.6	2.3	1	1	1	2	2	2	2	RING-type zinc-finger
PKD_channel	PF08016.15	TRINITY_DN104421_c0_g1_i1.p1	25.3	12.6	1.1e-05	25	12.6	1	1	0	0	1	1	1	1	Polycystin cation channel
Mpo1-like	PF06127.14	TRINITY_DN104376_c0_g1_i1.p1	97.9	0.3	3.2e-28	97.8	0.3	1	1	0	0	1	1	1	1	2-hydroxy-palmitic acid dioxygenase Mpo1-like
Rhomboid	PF01694.25	TRINITY_DN104417_c0_g1_i1.p1	27.2	7.2	3.6e-06	27.2	7.2	2.1	2	0	0	2	2	2	1	Rhomboid family
WD40	PF00400.35	TRINITY_DN104457_c0_g1_i1.p1	55.7	2	8.5e-08	32.9	0.3	3.4	3	0	0	3	3	3	2	WD domain
ANAPC4_WD40	PF12894.10	TRINITY_DN104457_c0_g1_i1.p1	42.1	0.2	9.4e-10	38.8	0.1	1.6	1	1	1	2	2	2	2	Anaphase-promoting complex subunit 4 WD40 domain
NBCH_WD40	PF20426.1	TRINITY_DN104457_c0_g1_i1.p1	25.6	0.1	7.9e-06	25	0.1	1.3	1	1	0	1	1	1	1	Neurobeachin beta propeller domain
zf-H2C2_5	PF13909.9	TRINITY_DN104380_c0_g1_i1.p1	36.3	2.8	0.0014	18.5	0.1	2.6	2	0	0	2	2	2	2	C2H2-type zinc-finger domain
zf-H2C2_2	PF13465.9	TRINITY_DN104380_c0_g1_i1.p1	36.6	0.2	4e-09	36.6	0.2	3	3	0	0	3	3	3	1	Zinc-finger double domain
zf-C2H2_4	PF13894.9	TRINITY_DN104380_c0_g1_i1.p1	32.8	8.2	0.00025	21.8	3.1	2.5	2	0	0	2	2	2	2	C2H2-type zinc finger
zf-Di19	PF05605.15	TRINITY_DN104380_c0_g1_i1.p1	32.1	13.6	7.4e-06	26.3	5.5	1.7	1	1	1	2	2	2	2	Drought induced 19 protein (Di19)
zf-C2H2	PF00096.29	TRINITY_DN104380_c0_g1_i1.p1	31	6.9	0.00027	21.4	3	2.4	2	0	0	2	2	2	2	Zinc finger
Ras	PF00071.25	TRINITY_DN129345_c0_g1_i1.p1	161	1	2.1e-47	160.8	1	1	1	0	0	1	1	1	1	Ras family
Roc	PF08477.16	TRINITY_DN129345_c0_g1_i1.p1	108.5	0.1	3.7e-31	107.9	0.1	1.2	1	0	0	1	1	1	1	Ras of Complex
Arf	PF00025.24	TRINITY_DN129345_c0_g1_i1.p1	60.3	0.1	1.9e-16	60.1	0.1	1	1	0	0	1	1	1	1	ADP-ribosylation factor family
RsgA_GTPase	PF03193.19	TRINITY_DN129345_c0_g1_i1.p1	28.4	0	0.011	15.8	0.1	2.1	2	0	0	2	2	2	2	RsgA GTPase
MMR_HSR1	PF01926.26	TRINITY_DN129345_c0_g1_i1.p1	27	0	5.1e-06	26.7	0	1.2	1	0	0	1	1	1	1	50S ribosome-binding GTPase
Enolase_N	PF03952.19	TRINITY_DN129293_c0_g1_i1.p1	79.6	0	3.2e-22	79.3	0	1.1	1	0	0	1	1	1	1	Enolase
Enolase_C	PF00113.25	TRINITY_DN129293_c0_g1_i1.p1	42.9	0.2	1.1e-10	41.4	0.1	1.7	2	0	0	2	2	2	1	Enolase
FYVE	PF01363.24	TRINITY_DN129309_c0_g1_i1.p1	45.6	8.7	6.1e-12	45.6	8.7	2.2	2	0	0	2	2	2	1	FYVE zinc finger
Pkinase	PF00069.28	TRINITY_DN129288_c0_g1_i1.p1	169.1	0	1.5e-49	168.9	0	1	1	0	0	1	1	1	1	Protein kinase domain
PK_Tyr_Ser-Thr	PF07714.20	TRINITY_DN129288_c0_g1_i1.p1	105	0	5.2e-30	104.7	0	1	1	0	0	1	1	1	1	Protein tyrosine and serine/threonine kinase
Kinase-like	PF14531.9	TRINITY_DN129288_c0_g1_i1.p1	36.3	0	6.5e-09	35.6	0	1.3	1	1	0	1	1	1	1	Kinase-like
Pkinase_fungal	PF17667.4	TRINITY_DN129288_c0_g1_i1.p1	30	0	2.8e-07	29.8	0	1.2	1	0	0	1	1	1	1	Fungal protein kinase
Usp	PF00582.29	TRINITY_DN129320_c0_g1_i1.p1	32.8	0	0.011	16.4	0	2.6	2	1	0	2	2	2	2	Universal stress protein family
GST_C_2	PF13410.9	TRINITY_DN129275_c0_g1_i1.p1	38.1	0	1.4e-09	37.8	0	1.1	1	0	0	1	1	1	1	Glutathione S-transferase
GST_C	PF00043.28	TRINITY_DN129275_c0_g1_i1.p1	27.8	0.1	3e-06	27.4	0.1	1.2	1	0	0	1	1	1	1	Glutathione S-transferase
GST_C_3	PF14497.9	TRINITY_DN129275_c0_g1_i1.p1	26.3	0.1	9.1e-06	25.9	0.1	1.1	1	0	0	1	1	1	1	Glutathione S-transferase
adh_short	PF00106.28	TRINITY_DN129263_c0_g1_i1.p1	110	0	1.5e-31	109.5	0	1.3	1	0	0	1	1	1	1	short chain dehydrogenase
adh_short_C2	PF13561.9	TRINITY_DN129263_c0_g1_i1.p1	61.1	0	1.8e-16	60.6	0	1.2	1	0	0	1	1	1	1	Enoyl-(Acyl carrier protein) reductase
Fe_dep_repr_C	PF02742.18	TRINITY_DN150373_c0_g1_i1.p1	92.2	0.3	2.9e-26	91.5	0.3	1.4	1	0	0	1	1	1	1	Iron dependent repressor
Fe_dep_repress	PF01325.22	TRINITY_DN150373_c0_g1_i1.p1	30.9	0	8.1e-07	29.3	0	1.8	2	0	0	2	2	2	1	Iron dependent repressor
HTH_Crp_2	PF13545.9	TRINITY_DN150373_c0_g1_i1.p1	27.6	1.1	2.9e-06	27.3	0.5	1.5	1	1	0	1	1	1	1	Crp-like helix-turn-helix domain
MarR_2	PF12802.10	TRINITY_DN150373_c0_g1_i1.p1	27.6	0.4	4e-06	26.9	0.4	1.4	1	1	0	1	1	1	1	MarR family
HemN_C	PF06969.19	TRINITY_DN150373_c0_g1_i1.p1	25.7	0	2.7e-05	24.3	0	1.7	2	0	0	2	2	2	1	HemN C-terminal domain
Pkinase	PF00069.28	TRINITY_DN150364_c0_g1_i1.p1	31	0.1	3.5e-07	30	0.1	1.5	1	0	0	1	1	1	1	Protein kinase domain
WS_DGAT_C	PF06974.16	TRINITY_DN150458_c0_g1_i1.p2	38.2	0	1.7e-09	38	0	1	1	0	0	1	1	1	1	WS/DGAT C-terminal domain
Cyt-b5	PF00173.31	TRINITY_DN150459_c0_g1_i1.p1	57.3	0.1	1.8e-15	57	0.1	1.2	1	0	0	1	1	1	1	Cytochrome b5-like Heme/Steroid binding domain
Nop	PF01798.21	TRINITY_DN116366_c0_g1_i1.p1	57.7	1.5	2.1e-15	56.9	0	1.8	2	0	0	2	2	2	1	snoRNA binding domain
RVT_1	PF00078.30	TRINITY_DN116418_c0_g1_i1.p1	65.7	0	5.2e-18	65.5	0	1	1	0	0	1	1	1	1	Reverse transcriptase (RNA-dependent DNA polymerase)
Bin3	PF06859.15	TRINITY_DN102733_c0_g1_i1.p1	88.5	0	5.5e-25	88.2	0	1.1	1	0	0	1	1	1	1	Bicoid-interacting protein 3 (Bin3)
UCH	PF00443.32	TRINITY_DN102728_c0_g1_i1.p1	56.3	1.4	4.2e-15	56.1	1.4	1	1	0	0	1	1	1	1	Ubiquitin carboxyl-terminal hydrolase
UCH_1	PF13423.9	TRINITY_DN102728_c0_g1_i1.p1	29.3	0.9	8.8e-07	29	0.9	1.2	1	0	0	1	1	1	1	Ubiquitin carboxyl-terminal hydrolase
DAGK_acc	PF00609.22	TRINITY_DN102687_c0_g1_i1.p1	61.8	0	1.3e-16	61.5	0	1.1	1	0	0	1	1	1	1	Diacylglycerol kinase accessory domain
DAGK_cat	PF00781.27	TRINITY_DN102687_c0_g1_i1.p3	52.8	0	4e-14	52.4	0	1.1	1	0	0	1	1	1	1	Diacylglycerol kinase catalytic domain
Dynein_light	PF01221.21	TRINITY_DN102735_c0_g1_i1.p1	73.8	0	1.5e-20	73.5	0	1.1	1	0	0	1	1	1	1	Dynein light chain type 1
HMGL-like	PF00682.22	TRINITY_DN102706_c0_g1_i1.p1	39.3	0	6.1e-10	39.2	0	1	1	0	0	1	1	1	1	HMGL-like
Met_10	PF02475.19	TRINITY_DN102689_c0_g1_i1.p1	167.4	0	4.6e-49	167	0	1.3	1	0	0	1	1	1	1	Met-10+ like-protein
TTL	PF03133.18	TRINITY_DN102742_c0_g1_i1.p1	102.5	0	3.1e-29	102.2	0	1.1	1	0	0	1	1	1	1	Tubulin-tyrosine ligase family
ATPgrasp_YheCD	PF14398.9	TRINITY_DN102742_c0_g1_i1.p1	27.6	0	2.4e-06	27.2	0	1.2	1	0	0	1	1	1	1	YheC/D like ATP-grasp
TTL	PF03133.18	TRINITY_DN102715_c0_g1_i1.p1	181.2	3.2	7.4e-52	176.4	3.2	2.5	1	1	0	1	1	1	1	Tubulin-tyrosine ligase family
ATPgrasp_YheCD	PF14398.9	TRINITY_DN102715_c0_g1_i1.p1	40.7	0.2	5.2e-06	26.1	0	2.3	2	0	0	2	2	2	2	YheC/D like ATP-grasp
PP2C	PF00481.24	TRINITY_DN102719_c0_g1_i1.p1	41.1	0	1.9e-10	40.9	0	1	1	0	0	1	1	1	1	Protein phosphatase 2C
tRNA_edit	PF04073.18	TRINITY_DN102696_c0_g1_i1.p1	87.2	0	1.1e-24	87	0	1.1	1	0	0	1	1	1	1	Aminoacyl-tRNA editing domain
Beta-lactamase	PF00144.27	TRINITY_DN102723_c0_g1_i1.p1	48.1	0	1.2e-12	47.9	0	1.1	1	0	0	1	1	1	1	Beta-lactamase
Beta-lactamase	PF00144.27	TRINITY_DN102723_c0_g1_i1.p3	71.9	0	6.7e-20	71.7	0	1	1	0	0	1	1	1	1	Beta-lactamase
hDGE_amylase	PF14701.9	TRINITY_DN135086_c0_g1_i1.p2	152.3	0.3	2.6e-44	152.2	0.3	1	1	0	0	1	1	1	1	Glycogen debranching enzyme
Neur_chan_LBD	PF02931.26	TRINITY_DN135068_c0_g1_i1.p1	36.4	0	4.4e-09	36.2	0	1	1	0	0	1	1	1	1	Neurotransmitter-gated ion-channel ligand binding domain
RRM_1	PF00076.25	TRINITY_DN130541_c0_g1_i1.p1	66.7	0.1	2e-18	66.1	0.1	1.3	1	0	0	1	1	1	1	RNA recognition motif. (a.k.a. RRM
Ribosomal_L7Ae	PF01248.29	TRINITY_DN130495_c0_g1_i1.p2	63.1	0.2	1.8e-17	63	0.2	1	1	0	0	1	1	1	1	Ribosomal protein L7Ae/L30e/S12e/Gadd45 family
Mito_carr	PF00153.30	TRINITY_DN130505_c0_g1_i1.p1	86	0	8e-14	51.5	0	2	2	0	0	2	2	2	2	Mitochondrial carrier protein
Pkinase	PF00069.28	TRINITY_DN130549_c0_g1_i1.p1	145.9	0.4	1.9e-42	145.6	0.4	1.1	1	0	0	1	1	1	1	Protein kinase domain
PK_Tyr_Ser-Thr	PF07714.20	TRINITY_DN130549_c0_g1_i1.p1	81.2	0.1	1e-22	80.8	0.1	1.2	1	0	0	1	1	1	1	Protein tyrosine and serine/threonine kinase
Choline_kinase	PF01633.23	TRINITY_DN130549_c0_g1_i1.p1	26.5	0.3	8.7e-06	25.6	0.3	1.4	1	1	0	1	1	1	1	Choline/ethanolamine kinase
Cpn60_TCP1	PF00118.27	TRINITY_DN130499_c0_g1_i1.p1	234.7	4.8	2.1e-69	234.6	4.8	1	1	0	0	1	1	1	1	TCP-1/cpn60 chaperonin family
Rhomboid	PF01694.25	TRINITY_DN130552_c0_g1_i1.p1	41	1	2.7e-10	40.6	1	1.2	1	0	0	1	1	1	1	Rhomboid family
DUF1751	PF08551.13	TRINITY_DN130552_c0_g1_i1.p1	30.4	0.1	7.4e-07	29.8	0.1	1.3	1	0	0	1	1	1	1	Eukaryotic integral membrane protein (DUF1751)
Pkinase	PF00069.28	TRINITY_DN130546_c0_g1_i1.p1	135	0	3.7e-39	134.8	0	1	1	0	0	1	1	1	1	Protein kinase domain
PK_Tyr_Ser-Thr	PF07714.20	TRINITY_DN130546_c0_g1_i1.p1	89.8	0	2e-25	89.7	0	1	1	0	0	1	1	1	1	Protein tyrosine and serine/threonine kinase
Pkinase_fungal	PF17667.4	TRINITY_DN130546_c0_g1_i1.p1	34	0	1.7e-08	33.8	0	1	1	0	0	1	1	1	1	Fungal protein kinase
P5-ATPase	PF12409.11	TRINITY_DN130476_c0_g1_i1.p1	38	1.8	1.8e-09	38	1.8	1.5	1	1	0	1	1	1	1	P5-type ATPase cation transporter
Peptidase_C39_2	PF13529.9	TRINITY_DN130518_c0_g1_i1.p1	44	0	6.7e-11	43	0	1.5	1	1	0	1	1	1	1	Peptidase_C39 like family
GBP	PF02263.22	TRINITY_DN130462_c0_g1_i1.p1	213.6	0	3.4e-63	213.5	0	1	1	0	0	1	1	1	1	Guanylate-binding protein
DUF4203	PF13886.9	TRINITY_DN130489_c0_g1_i1.p1	45.2	24.8	1e-11	45	24.8	1	1	0	0	1	1	1	1	Domain of unknown function (DUF4203)
zf-MYND	PF01753.21	TRINITY_DN108383_c0_g1_i1.p3	31.8	8.5	2e-07	31.1	8.5	1.4	1	0	0	1	1	1	1	MYND finger
V-set	PF07686.20	TRINITY_DN108416_c0_g1_i1.p1	47.5	0.1	3.8e-12	46.5	0	1.5	2	0	0	2	2	2	1	Immunoglobulin V-set domain
I-set	PF07679.19	TRINITY_DN108416_c0_g1_i1.p1	35.3	0	1.7e-08	34.5	0	1.3	1	0	0	1	1	1	1	Immunoglobulin I-set domain
Ig_3	PF13927.9	TRINITY_DN108416_c0_g1_i1.p1	32.3	0.1	2.6e-07	31.2	0	1.6	1	1	1	2	2	2	1	Immunoglobulin domain
ig	PF00047.28	TRINITY_DN108416_c0_g1_i1.p1	30.8	0.1	4.7e-07	30	0.1	1.4	1	1	0	1	1	1	1	Immunoglobulin domain
DDE_Tnp_4	PF13359.9	TRINITY_DN129201_c0_g1_i1.p1	112.4	0	2.3e-32	112	0	1.2	1	0	0	1	1	1	1	DDE superfamily endonuclease
Plant_tran	PF04827.17	TRINITY_DN129201_c0_g1_i1.p1	38	0.1	8.7e-09	35.4	0.1	1.9	1	1	0	1	1	1	1	Plant transposon protein
PAE	PF03283.16	TRINITY_DN129179_c0_g1_i1.p1	103	0	2.6e-29	102.6	0	1	1	0	0	1	1	1	1	Pectinacetylesterase
PAE	PF03283.16	TRINITY_DN129179_c0_g1_i1.p2	54.6	0	1.1e-14	54.4	0	1	1	0	0	1	1	1	1	Pectinacetylesterase
COPI_assoc	PF08507.13	TRINITY_DN129194_c0_g1_i1.p1	53.1	9.1	3.7e-14	53	9.1	1	1	0	0	1	1	1	1	COPI associated protein
CHGN	PF05679.19	TRINITY_DN129166_c0_g1_i1.p1	148.5	0	3.5e-43	148.3	0	1	1	0	0	1	1	1	1	Chondroitin N-acetylgalactosaminyltransferase
Glyco_transf_7C	PF02709.17	TRINITY_DN129166_c0_g1_i1.p1	46.3	0.2	5.3e-12	45.4	0.2	1.4	1	0	0	1	1	1	1	N-terminal domain of galactosyltransferase
Methyltransf_25	PF13649.9	TRINITY_DN129184_c0_g1_i1.p1	50.8	0	2.8e-13	50.5	0	1.1	1	0	0	1	1	1	1	Methyltransferase domain
Methyltransf_11	PF08241.15	TRINITY_DN129184_c0_g1_i1.p1	49.1	0	9.8e-13	48.7	0	1.1	1	0	0	1	1	1	1	Methyltransferase domain
Methyltransf_31	PF13847.9	TRINITY_DN129184_c0_g1_i1.p1	42.5	0.3	7.8e-11	42.1	0.3	1.1	1	0	0	1	1	1	1	Methyltransferase domain
Methyltransf_12	PF08242.15	TRINITY_DN129184_c0_g1_i1.p1	35.5	0	1.9e-08	35.1	0	1.2	1	0	0	1	1	1	1	Methyltransferase domain
LRR_4	PF12799.10	TRINITY_DN129206_c0_g1_i1.p1	88.6	29.5	8.3e-07	29.4	0.2	5.6	4	1	0	5	5	5	5	Leucine Rich repeats (2 copies)
LRR_8	PF13855.9	TRINITY_DN129206_c0_g1_i1.p1	82.8	23.1	1e-07	31.7	0.1	5.6	2	2	4	6	6	6	6	Leucine rich repeat
LRR_6	PF13516.9	TRINITY_DN129206_c0_g1_i1.p1	33.3	9.4	2.1	8.8	0.2	7.6	8	0	0	8	8	8	4	Leucine Rich repeat
LRR_9	PF14580.9	TRINITY_DN129206_c0_g1_i1.p1	30.9	16	1.3e-05	25	4.1	3.2	1	1	2	3	3	3	3	Leucine-rich repeat
HSF_DNA-bind	PF00447.20	TRINITY_DN129187_c0_g1_i1.p1	87.2	0.2	1.2e-24	86.9	0.2	1.1	1	0	0	1	1	1	1	HSF-type DNA-binding
Pkinase	PF00069.28	TRINITY_DN129211_c0_g1_i1.p1	33.6	0	5.6e-08	32.6	0	1.5	1	1	1	2	2	2	1	Protein kinase domain
PK_Tyr_Ser-Thr	PF07714.20	TRINITY_DN129211_c0_g1_i1.p1	33.1	0	4.7e-08	32.7	0	1.1	1	0	0	1	1	1	1	Protein tyrosine and serine/threonine kinase
Pkinase	PF00069.28	TRINITY_DN129260_c0_g1_i1.p2	145.8	0	1.8e-42	145.7	0	1	1	0	0	1	1	1	1	Protein kinase domain
PK_Tyr_Ser-Thr	PF07714.20	TRINITY_DN129260_c0_g1_i1.p2	96.1	0	2.4e-27	96	0	1	1	0	0	1	1	1	1	Protein tyrosine and serine/threonine kinase
DHHC	PF01529.23	TRINITY_DN134257_c0_g1_i1.p1	97.7	12.3	6.3e-28	97.7	12.3	2.3	2	1	0	2	2	2	1	DHHC palmitoyltransferase
Hyccin	PF09790.12	TRINITY_DN149453_c0_g1_i1.p1	29.8	2.1	8.2e-05	22	1.4	2.3	1	1	0	1	1	1	1	Hyccin
Ion_trans	PF00520.34	TRINITY_DN149387_c0_g1_i1.p1	32.3	1.2	7.9e-08	32	1.2	1.1	1	0	0	1	1	1	1	Ion transport protein
PAN_1	PF00024.29	TRINITY_DN149382_c0_g1_i1.p1	83.7	10.3	3.1e-17	62.4	2.5	2.3	2	0	0	2	2	2	2	PAN domain
OATP	PF03137.23	TRINITY_DN149413_c0_g1_i1.p1	270	0.1	3.9e-80	269.8	0.1	1	1	0	0	1	1	1	1	Organic Anion Transporter Polypeptide (OATP) family
MFS_1	PF07690.19	TRINITY_DN149413_c0_g1_i1.p1	36	1.7	0.00018	20.7	0	2.1	2	0	0	2	2	2	2	Major Facilitator Superfamily
Dimer_Tnp_hAT	PF05699.17	TRINITY_DN149410_c0_g1_i1.p1	28.7	0.2	1.7e-06	27.8	0	1.6	2	0	0	2	2	2	1	hAT family C-terminal dimerisation region
Ribosomal_L21e	PF01157.21	TRINITY_DN149368_c0_g1_i1.p2	114.7	2	1.5e-33	114.7	2	1.6	1	1	0	1	1	1	1	Ribosomal protein L21e
MIOX	PF05153.18	TRINITY_DN113345_c0_g1_i1.p1	174.9	0.1	2.5e-51	174.8	0.1	1	1	0	0	1	1	1	1	Myo-inositol oxygenase
Acetyltransf_16	PF05301.14	TRINITY_DN113339_c0_g1_i1.p1	144.8	1	2.6e-42	144.6	1	1	1	0	0	1	1	1	1	GNAT acetyltransferase
WD40	PF00400.35	TRINITY_DN113351_c0_g1_i1.p1	30.9	0	0.016	16.1	0	2.2	2	0	0	2	2	2	2	WD domain
HYPK_UBA	PF19026.3	TRINITY_DN106406_c0_g1_i1.p2	65.7	0.6	4.1e-18	64.6	0.6	1.6	1	0	0	1	1	1	1	HYPK UBA domain
ILVD_EDD	PF00920.24	TRINITY_DN106449_c0_g1_i1.p1	159.1	0.3	2e-46	158.8	0.3	1	1	0	0	1	1	1	1	Dehydratase family
POLO_box	PF00659.21	TRINITY_DN106396_c0_g1_i1.p1	65.9	0.1	6.5e-18	64.7	0.1	1.6	2	0	0	2	2	2	1	POLO box duplicated region
EF-hand_7	PF13499.9	TRINITY_DN148651_c0_g1_i1.p1	30.9	0.8	0.00027	21.4	0.8	2.6	1	1	1	2	2	2	2	EF-hand domain pair
Pkinase	PF00069.28	TRINITY_DN148651_c0_g1_i1.p1	29.9	0	7e-07	29	0	1.5	1	0	0	1	1	1	1	Protein kinase domain
Pkinase	PF00069.28	TRINITY_DN148651_c0_g1_i1.p2	150.1	0.2	8.9e-44	150	0.2	1	1	0	0	1	1	1	1	Protein kinase domain
PK_Tyr_Ser-Thr	PF07714.20	TRINITY_DN148651_c0_g1_i1.p2	98.1	0	6.4e-28	97.9	0	1	1	0	0	1	1	1	1	Protein tyrosine and serine/threonine kinase
MFS_1	PF07690.19	TRINITY_DN148633_c0_g1_i1.p1	28.1	0.1	3.4e-06	26.4	0.1	1.7	2	0	0	2	2	2	1	Major Facilitator Superfamily
Sugar_tr	PF00083.27	TRINITY_DN148633_c0_g1_i1.p1	27	0.1	2.2e-06	27	0.1	1.6	2	0	0	2	2	2	1	Sugar (and other) transporter
CLP1_P	PF16575.8	TRINITY_DN148624_c0_g1_i1.p1	35.2	0	1.4e-08	34.9	0	1.1	1	0	0	1	1	1	1	mRNA cleavage and polyadenylation factor CLP1 P-loop
Ank_4	PF13637.9	TRINITY_DN148640_c0_g1_i1.p2	61.3	0	7.3e-09	36.1	0	2.2	1	1	1	2	2	2	2	Ankyrin repeats (many copies)
Ank_2	PF12796.10	TRINITY_DN148640_c0_g1_i1.p2	49.4	0	1.1e-12	48.5	0	1.5	1	1	0	1	1	1	1	Ankyrin repeats (3 copies)
Ank_3	PF13606.9	TRINITY_DN148640_c0_g1_i1.p2	47.7	0	2.1e-06	27.7	0	2.7	3	0	0	3	3	3	2	Ankyrin repeat
Ank	PF00023.33	TRINITY_DN148640_c0_g1_i1.p2	36.5	0	0.0015	19	0	2.4	2	0	0	2	2	2	2	Ankyrin repeat
Ank_5	PF13857.9	TRINITY_DN148640_c0_g1_i1.p2	34.5	0	1.5e-05	25.3	0	2.2	1	1	1	2	2	2	2	Ankyrin repeats (many copies)
ADH_N	PF08240.15	TRINITY_DN148616_c0_g1_i1.p1	73.2	0.4	2.1e-20	72.8	0.4	1.2	1	0	0	1	1	1	1	Alcohol dehydrogenase GroES-like domain
H_lectin	PF09458.13	TRINITY_DN102865_c0_g1_i1.p1	28.4	0.1	2.6e-06	27.6	0.1	1.4	1	0	0	1	1	1	1	H-type lectin domain
EXS	PF03124.17	TRINITY_DN102903_c0_g1_i1.p1	218	16.7	3e-64	217.6	16.7	1.1	1	0	0	1	1	1	1	EXS family
UbiA	PF01040.21	TRINITY_DN102945_c0_g1_i1.p1	57.9	11	1e-15	57.9	11	1.7	2	0	0	2	2	2	1	UbiA prenyltransferase family
MMR_HSR1	PF01926.26	TRINITY_DN102923_c0_g1_i1.p2	30.3	0.1	1.8e-06	28.2	0.1	1.8	1	1	0	1	1	1	1	50S ribosome-binding GTPase
Peptidase_S11	PF00768.23	TRINITY_DN102901_c0_g1_i1.p2	25.6	0.1	1e-05	25.3	0.1	1.2	1	0	0	1	1	1	1	D-alanyl-D-alanine carboxypeptidase
Ras	PF00071.25	TRINITY_DN102895_c0_g1_i1.p1	127.5	0.4	4.4e-37	127.3	0.4	1	1	0	0	1	1	1	1	Ras family
Roc	PF08477.16	TRINITY_DN102895_c0_g1_i1.p1	90.3	0.2	1.3e-25	90.1	0.2	1	1	0	0	1	1	1	1	Ras of Complex
MMR_HSR1	PF01926.26	TRINITY_DN102895_c0_g1_i1.p1	36.5	0.1	5.3e-09	36.3	0.1	1	1	0	0	1	1	1	1	50S ribosome-binding GTPase
Arf	PF00025.24	TRINITY_DN102895_c0_g1_i1.p1	35	0.3	1.1e-08	34.8	0.3	1	1	0	0	1	1	1	1	ADP-ribosylation factor family
Tubulin	PF00091.28	TRINITY_DN102930_c0_g1_i1.p2	92	0	9e-26	91.4	0	1.3	1	0	0	1	1	1	1	Tubulin/FtsZ family
ACOX	PF01756.22	TRINITY_DN102905_c0_g1_i1.p1	64.4	0.1	1.4e-17	63.9	0.1	1.1	1	0	0	1	1	1	1	Acyl-CoA oxidase
TPR_12	PF13424.9	TRINITY_DN102898_c0_g1_i1.p1	35.4	0.2	4.8e-05	23.7	0	3.6	4	0	0	4	4	4	2	Tetratricopeptide repeat
TPR_8	PF13181.9	TRINITY_DN102898_c0_g1_i1.p1	28.2	7.5	0.14	12.5	0	5.2	4	1	1	5	5	5	3	Tetratricopeptide repeat
Sec23_trunk	PF04811.18	TRINITY_DN131626_c0_g1_i1.p2	40.7	0	2.3e-10	40.6	0	1	1	0	0	1	1	1	1	Sec23/Sec24 trunk domain
CBM_14	PF01607.27	TRINITY_DN131646_c0_g1_i1.p2	26.7	4.2	5.2e-06	26.7	4.2	2.4	1	1	1	2	2	2	2	Chitin binding Peritrophin-A domain
Leu_zip	PF15294.9	TRINITY_DN131642_c0_g1_i1.p1	293.5	21.5	2.1e-87	293.3	21.5	1	1	0	0	1	1	1	1	Leucine zipper
TCR	PF03638.18	TRINITY_DN131586_c0_g1_i1.p1	42.3	19.9	9.6e-11	41.9	19.9	1.2	1	0	0	1	1	1	1	Tesmin/TSO1-like CXC domain
PP2C	PF00481.24	TRINITY_DN140828_c0_g1_i2.p1	74.4	0.1	1.4e-20	74.2	0.1	1	1	0	0	1	1	1	1	Protein phosphatase 2C
Phytochelatin	PF05023.17	TRINITY_DN140771_c0_g1_i1.p1	107.3	0	1e-30	106.7	0	1.3	1	0	0	1	1	1	1	Phytochelatin synthase
Metallophos	PF00149.31	TRINITY_DN140851_c0_g1_i1.p1	36.8	0	7.6e-09	36.5	0	1.1	1	0	0	1	1	1	1	Calcineurin-like phosphoesterase
Ras	PF00071.25	TRINITY_DN140823_c0_g1_i1.p1	177.9	0.1	1.4e-52	177.7	0.1	1	1	0	0	1	1	1	1	Ras family
Roc	PF08477.16	TRINITY_DN140823_c0_g1_i1.p1	116.1	0	1.9e-33	115.3	0	1.3	2	0	0	2	2	2	1	Ras of Complex
Arf	PF00025.24	TRINITY_DN140823_c0_g1_i1.p1	51.5	0	9.4e-14	51.4	0	1.1	1	0	0	1	1	1	1	ADP-ribosylation factor family
RsgA_GTPase	PF03193.19	TRINITY_DN140823_c0_g1_i1.p1	31.9	1.1	0.029	14.4	0	2.9	1	1	2	3	3	3	2	RsgA GTPase
Mito_carr	PF00153.30	TRINITY_DN130896_c0_g1_i1.p1	33	2.1	0.11	12.5	0	3.1	1	1	1	3	3	3	3	Mitochondrial carrier protein
Pkinase	PF00069.28	TRINITY_DN130959_c0_g1_i1.p1	160	0	8.9e-47	159.8	0	1.1	1	0	0	1	1	1	1	Protein kinase domain
PK_Tyr_Ser-Thr	PF07714.20	TRINITY_DN130959_c0_g1_i1.p1	66.8	0	2.3e-18	66.5	0	1.1	1	0	0	1	1	1	1	Protein tyrosine and serine/threonine kinase
NAP	PF00956.21	TRINITY_DN130902_c0_g1_i1.p1	27.2	0.1	2.6e-06	26.9	0.1	1.1	1	0	0	1	1	1	1	Nucleosome assembly protein (NAP)
ADH_zinc_N	PF00107.29	TRINITY_DN130884_c0_g1_i1.p1	88.4	0	5e-25	88.1	0	1.1	1	0	0	1	1	1	1	Zinc-binding dehydrogenase
ADH_zinc_N_2	PF13602.9	TRINITY_DN130884_c0_g1_i1.p1	32.1	0	3.3e-07	31.5	0	1.3	1	0	0	1	1	1	1	Zinc-binding dehydrogenase
LRR_4	PF12799.10	TRINITY_DN130901_c0_g1_i1.p1	34.7	6.4	2.8e-05	24.5	0.2	3.9	4	0	0	4	4	4	2	Leucine Rich repeats (2 copies)
LRR_8	PF13855.9	TRINITY_DN130901_c0_g1_i1.p1	26.4	5	3.8e-05	23.5	0.1	3.1	3	1	0	3	3	3	2	Leucine rich repeat
TLD	PF07534.19	TRINITY_DN130922_c0_g1_i1.p1	94.7	0.1	9.9e-27	94	0.1	1.4	1	0	0	1	1	1	1	TLD
zf-H2C2_2	PF13465.9	TRINITY_DN130870_c0_g1_i1.p1	61.7	14.9	1.4e-09	38.1	0.4	4.1	4	0	0	4	4	4	2	Zinc-finger double domain
zf-H2C2_5	PF13909.9	TRINITY_DN130870_c0_g1_i1.p1	58.8	16.6	2e-06	27.5	1.6	3.2	3	0	0	3	3	3	3	C2H2-type zinc-finger domain
zf-C2H2_4	PF13894.9	TRINITY_DN130870_c0_g1_i1.p1	40.5	14.5	0.0012	19.6	1.4	3.2	3	0	0	3	3	3	3	C2H2-type zinc finger
zf-Di19	PF05605.15	TRINITY_DN130870_c0_g1_i1.p1	34.9	8.9	3.5e-06	27.3	4.5	2.2	1	1	1	2	2	2	2	Drought induced 19 protein (Di19)
zf-C2H2	PF00096.29	TRINITY_DN130870_c0_g1_i1.p1	34	21.5	5.1e-05	23.6	1.9	3.8	3	1	0	3	3	3	2	Zinc finger
Pkinase	PF00069.28	TRINITY_DN104070_c0_g1_i1.p1	62.8	0.1	4.1e-17	62.5	0.1	1	1	0	0	1	1	1	1	Protein kinase domain
PK_Tyr_Ser-Thr	PF07714.20	TRINITY_DN104070_c0_g1_i1.p1	49.5	0.1	4.4e-13	49.2	0.1	1	1	0	0	1	1	1	1	Protein tyrosine and serine/threonine kinase
ABC_membrane	PF00664.26	TRINITY_DN104082_c0_g1_i1.p1	41.2	3.8	2e-10	40.9	3.8	1	1	0	0	1	1	1	1	ABC transporter transmembrane region
COesterase	PF00135.31	TRINITY_DN104093_c0_g1_i1.p1	25.5	0	7.6e-06	25.2	0	1	1	0	0	1	1	1	1	Carboxylesterase family
Dimer_Tnp_hAT	PF05699.17	TRINITY_DN104088_c0_g1_i1.p1	50.4	0.5	1.9e-13	50.1	0.5	1.1	1	0	0	1	1	1	1	hAT family C-terminal dimerisation region
Pkinase	PF00069.28	TRINITY_DN104120_c0_g1_i1.p1	128.8	0	2.7e-37	128.7	0	1	1	0	0	1	1	1	1	Protein kinase domain
PK_Tyr_Ser-Thr	PF07714.20	TRINITY_DN104120_c0_g1_i1.p1	87.8	0	8.6e-25	87.6	0	1	1	0	0	1	1	1	1	Protein tyrosine and serine/threonine kinase
Kdo	PF06293.17	TRINITY_DN104120_c0_g1_i1.p1	27.5	0.3	3.1e-06	26.8	0.3	1.3	1	0	0	1	1	1	1	Lipopolysaccharide kinase (Kdo/WaaP) family
Pkinase	PF00069.28	TRINITY_DN104069_c0_g1_i1.p1	75	0.4	7.5e-21	74.8	0.4	1	1	0	0	1	1	1	1	Protein kinase domain
PK_Tyr_Ser-Thr	PF07714.20	TRINITY_DN104069_c0_g1_i1.p1	57.2	0.2	1.9e-15	57	0.2	1.1	1	0	0	1	1	1	1	Protein tyrosine and serine/threonine kinase
RVT_1	PF00078.30	TRINITY_DN104096_c0_g1_i1.p1	31.4	0	1.9e-07	30.9	0	1.2	1	0	0	1	1	1	1	Reverse transcriptase (RNA-dependent DNA polymerase)
FMN_red	PF03358.18	TRINITY_DN104084_c0_g1_i1.p1	30	0	4.8e-07	29.7	0	1.1	1	0	0	1	1	1	1	NADPH-dependent FMN reductase
Ribosom_S12_S23	PF00164.28	TRINITY_DN152873_c0_g1_i1.p1	119.2	1.3	7.3e-35	119.2	1.3	1	1	0	0	1	1	1	1	Ribosomal protein S12/S23
Abhydrolase_1	PF00561.23	TRINITY_DN152939_c0_g1_i1.p1	37.9	0	1.8e-09	37.8	0	1.1	1	0	0	1	1	1	1	alpha/beta hydrolase fold
SIMPL	PF04402.17	TRINITY_DN146696_c0_g1_i1.p1	116	2.8	3.5e-33	115.8	2.8	1	1	0	0	1	1	1	1	Protein of unknown function (DUF541)
VPS13_mid_rpt	PF16910.8	TRINITY_DN146662_c0_g1_i1.p1	36	0.1	1.1e-08	34.8	0.1	1.6	1	1	0	1	1	1	1	Repeating coiled region of VPS13
TTL	PF03133.18	TRINITY_DN146686_c0_g1_i1.p1	39.8	0.1	4e-10	39.4	0.1	1.1	1	0	0	1	1	1	1	Tubulin-tyrosine ligase family
Ribosomal_L11	PF00298.22	TRINITY_DN146680_c0_g1_i1.p1	44.3	0.8	4.5e-11	43.2	0.2	1.8	2	0	0	2	2	2	1	Ribosomal protein L11
Ribosomal_L11_N	PF03946.17	TRINITY_DN146680_c0_g1_i1.p1	28.2	1.1	3.5e-06	26.9	0.2	2	2	1	0	2	2	2	1	Ribosomal protein L11
DUF4994	PF16385.8	TRINITY_DN146734_c0_g1_i1.p1	27.4	0.1	5e-06	26.5	0	1.6	1	1	1	2	2	2	1	Domain of unknown function
DNA_pol_B_exo1	PF03104.22	TRINITY_DN146711_c0_g1_i1.p1	28.7	0.1	8.4e-07	28.6	0.1	1.1	1	0	0	1	1	1	1	DNA polymerase family B
Peptidase_C1	PF00112.26	TRINITY_DN146675_c0_g1_i1.p1	89	3.5	6e-25	88.8	3.5	1	1	0	0	1	1	1	1	Papain family cysteine protease
Ribosomal_L36e	PF01158.21	TRINITY_DN146743_c0_g1_i1.p1	92.4	5	2e-26	92.1	5	1.1	1	0	0	1	1	1	1	Ribosomal protein L36e
Mito_carr	PF00153.30	TRINITY_DN146747_c0_g1_i1.p1	67.3	1.4	1.8e-10	40.8	0.1	2	1	1	1	2	2	2	2	Mitochondrial carrier protein
IU_nuc_hydro	PF01156.22	TRINITY_DN146725_c0_g1_i1.p1	158.6	0	3.2e-46	158.5	0	1	1	0	0	1	1	1	1	Inosine-uridine preferring nucleoside hydrolase
Bromodomain	PF00439.28	TRINITY_DN146705_c0_g1_i1.p1	64.3	0.2	1.6e-17	63.5	0.2	1.4	1	0	0	1	1	1	1	Bromodomain
TRM13	PF05206.17	TRINITY_DN146722_c0_g1_i1.p1	99.5	1.3	2.7e-28	99.3	1.3	1	1	0	0	1	1	1	1	Methyltransferase TRM13
Helicase_C	PF00271.34	TRINITY_DN146674_c0_g1_i1.p1	79.8	0	2.4e-22	79.5	0	1.3	1	1	0	1	1	1	1	Helicase conserved C-terminal domain
HALZ	PF02183.21	TRINITY_DN103933_c0_g1_i1.p1	26.6	0.5	0.00073	19.8	0.1	2.5	2	0	0	2	2	2	2	Homeobox associated leucine zipper
UQ_con	PF00179.29	TRINITY_DN103936_c0_g1_i1.p2	179.7	0.1	2.7e-53	179.5	0.1	1	1	0	0	1	1	1	1	Ubiquitin-conjugating enzyme
zf-H2C2_2	PF13465.9	TRINITY_DN103917_c0_g1_i1.p1	64.6	22.3	3e-08	33.9	1.1	4.2	4	0	0	4	4	4	3	Zinc-finger double domain
zf-H2C2_5	PF13909.9	TRINITY_DN103917_c0_g1_i1.p1	59.6	22.2	4.2e-06	26.5	6.4	3.2	3	0	0	3	3	3	3	C2H2-type zinc-finger domain
zf-C2H2	PF00096.29	TRINITY_DN103917_c0_g1_i1.p1	43.9	26.6	0.00089	19.7	2.7	3.3	3	0	0	3	3	3	3	Zinc finger
zf-C2H2_4	PF13894.9	TRINITY_DN103917_c0_g1_i1.p1	26.1	22.7	0.023	15.6	0.8	3.4	3	0	0	3	3	3	3	C2H2-type zinc finger
DHHC	PF01529.23	TRINITY_DN103946_c0_g1_i1.p1	42.1	4.5	1.2e-10	41.8	4.5	1.1	1	0	0	1	1	1	1	DHHC palmitoyltransferase
Furin-like_2	PF15913.8	TRINITY_DN103865_c0_g1_i1.p1	42.3	36.3	6.7e-06	26.4	23.2	2.4	1	1	1	2	2	2	2	Furin-like repeat
Ras	PF00071.25	TRINITY_DN140624_c0_g1_i1.p1	56	0	4.6e-15	55.7	0	1.1	1	0	0	1	1	1	1	Ras family
Proton_antipo_M	PF00361.23	TRINITY_DN140644_c0_g1_i1.p1	57.7	0.8	1.5e-15	57.3	0.8	1.2	1	0	0	1	1	1	1	Proton-conducting membrane transporter
ADK	PF00406.25	TRINITY_DN140602_c0_g1_i1.p1	49.8	0.1	4.4e-13	49.7	0.1	1	1	0	0	1	1	1	1	Adenylate kinase
AAA_17	PF13207.9	TRINITY_DN140602_c0_g1_i1.p1	32.8	0	1.1e-07	32.4	0	1.1	1	0	0	1	1	1	1	AAA domain
AAA_18	PF13238.9	TRINITY_DN140602_c0_g1_i1.p1	28.1	0	3.3e-06	27.8	0	1.1	1	0	0	1	1	1	1	AAA domain
Alk_phosphatase	PF00245.23	TRINITY_DN140588_c0_g1_i1.p2	113.9	0	1.1e-32	113.7	0	1	1	0	0	1	1	1	1	Alkaline phosphatase
TTL	PF03133.18	TRINITY_DN140596_c0_g1_i1.p1	85.5	0	4.4e-24	85.3	0	1	1	0	0	1	1	1	1	Tubulin-tyrosine ligase family
ATPgrasp_YheCD	PF14398.9	TRINITY_DN140596_c0_g1_i1.p1	29.6	0	6.3e-07	29	0	1.3	1	1	0	1	1	1	1	YheC/D like ATP-grasp
LIAS_N	PF16881.8	TRINITY_DN113964_c0_g1_i1.p1	30.3	0	7.1e-07	29.8	0	1.2	1	0	0	1	1	1	1	N-terminal domain of lipoyl synthase of Radical_SAM family
Peptidase_M41	PF01434.21	TRINITY_DN113963_c0_g1_i1.p1	73.3	0	3.1e-20	73	0	1.1	1	0	0	1	1	1	1	Peptidase family M41
SQAPI	PF16845.8	TRINITY_DN143940_c0_g1_i1.p1	26.5	0	8.1e-06	26.2	0	1.2	1	0	0	1	1	1	1	Aspartic acid proteinase inhibitor
RSN1_7TM	PF02714.18	TRINITY_DN104962_c0_g1_i1.p1	39.7	7.8	5.9e-10	39.1	7.8	1.2	1	0	0	1	1	1	1	Calcium-dependent channel
ArsA_ATPase	PF02374.18	TRINITY_DN104986_c0_g1_i1.p1	144.6	1.9	4.3e-42	144.5	1.9	1	1	0	0	1	1	1	1	Anion-transporting ATPase
MFS_1	PF07690.19	TRINITY_DN104978_c0_g1_i1.p1	33	5.4	3.8e-08	32.8	5.4	1.1	1	0	0	1	1	1	1	Major Facilitator Superfamily
Utp13	PF08625.14	TRINITY_DN105004_c0_g1_i1.p1	59	2.4	5.6e-16	58.9	2.4	1	1	0	0	1	1	1	1	Utp13 specific WD40 associated domain
Pepdidase_M14_N	PF18027.4	TRINITY_DN104963_c0_g1_i1.p1	28.7	0	2.1e-06	28	0	1.3	1	0	0	1	1	1	1	Cytosolic carboxypeptidase N-terminal domain
AMMECR1	PF01871.20	TRINITY_DN141829_c0_g1_i1.p1	123.2	0	9.3e-36	123	0	1	1	0	0	1	1	1	1	AMMECR1
GMC_oxred_N	PF00732.22	TRINITY_DN141849_c0_g1_i1.p1	80.7	0.1	1.6e-22	80.4	0.1	1.1	1	0	0	1	1	1	1	GMC oxidoreductase
zf-H2C2_2	PF13465.9	TRINITY_DN141826_c0_g1_i1.p1	43.8	19.4	3.9e-07	30.3	0.4	3.9	4	0	0	4	4	4	3	Zinc-finger double domain
zf-H2C2_2	PF13465.9	TRINITY_DN120129_c0_g1_i1.p1	33.6	0.5	3.6e-08	33.6	0.5	2.9	3	0	0	3	3	3	1	Zinc-finger double domain
zf-H2C2_5	PF13909.9	TRINITY_DN120129_c0_g1_i1.p1	29	5.5	8.7e-06	25.5	1.7	2.3	2	0	0	2	2	2	2	C2H2-type zinc-finger domain
zf-C2H2	PF00096.29	TRINITY_DN120129_c0_g1_i1.p1	29.1	4.6	0.00091	19.7	1.4	2.3	2	0	0	2	2	2	2	Zinc finger
zf-C2H2_4	PF13894.9	TRINITY_DN120129_c0_g1_i1.p1	26.2	3.5	0.0095	16.8	0.8	2.3	2	0	0	2	2	2	2	C2H2-type zinc finger
CAF1C_H4-bd	PF12265.11	TRINITY_DN120088_c0_g1_i1.p1	65.9	1.6	4.6e-18	65.4	1.6	1.3	1	0	0	1	1	1	1	Histone-binding protein RBBP4 or subunit C of CAF1 complex
Ion_trans	PF00520.34	TRINITY_DN120077_c0_g1_i1.p1	95.6	9.8	3.6e-27	95.3	9.8	1.1	1	0	0	1	1	1	1	Ion transport protein
PhoLip_ATPase_N	PF16209.8	TRINITY_DN120092_c0_g1_i1.p2	59.4	1.7	5.4e-16	58.2	1.7	1.6	1	0	0	1	1	1	1	Phospholipid-translocating ATPase N-terminal
E1-E2_ATPase	PF00122.23	TRINITY_DN120092_c0_g1_i1.p2	37.9	0	3.3e-09	36.6	0	1.6	1	1	0	1	1	1	1	E1-E2 ATPase
PhoLip_ATPase_C	PF16212.8	TRINITY_DN120092_c0_g1_i1.p3	151.4	23.8	4.9e-44	151.1	23.8	1.1	1	0	0	1	1	1	1	Phospholipid-translocating P-type ATPase C-terminal
Hydrolase	PF00702.29	TRINITY_DN120092_c0_g1_i1.p3	48.4	0.1	2.3e-12	47.8	0.1	1.2	1	0	0	1	1	1	1	haloacid dehalogenase-like hydrolase
Hydrolase_3	PF08282.15	TRINITY_DN120092_c0_g1_i1.p3	36.2	2.1	0.0016	18.4	0.9	2.3	1	1	1	2	2	2	2	haloacid dehalogenase-like hydrolase
Helicase_C	PF00271.34	TRINITY_DN120093_c0_g1_i1.p1	78.8	0	4.4e-22	78.7	0	1	1	0	0	1	1	1	1	Helicase conserved C-terminal domain
WD40	PF00400.35	TRINITY_DN120103_c0_g1_i1.p3	28.7	0	0.077	14	0	2.3	2	0	0	2	2	2	2	WD domain
Peptidase_C1	PF00112.26	TRINITY_DN120101_c0_g1_i1.p1	82.6	0.7	5.4e-23	82.4	0.7	1	1	0	0	1	1	1	1	Papain family cysteine protease
WD40	PF00400.35	TRINITY_DN120114_c0_g1_i1.p2	116	4.9	1.5e-10	41.6	0.2	4.1	4	0	0	4	4	4	4	WD domain
NBCH_WD40	PF20426.1	TRINITY_DN120114_c0_g1_i1.p2	32.4	0	0.0018	17.3	0	2.9	1	1	2	3	3	3	3	Neurobeachin beta propeller domain
ANAPC4_WD40	PF12894.10	TRINITY_DN120114_c0_g1_i1.p2	31.8	0	0.053	13.9	0	3.4	1	1	3	4	4	4	2	Anaphase-promoting complex subunit 4 WD40 domain
WD40	PF00400.35	TRINITY_DN120114_c0_g1_i1.p3	31.8	0.8	0.00012	22.9	0.1	3	3	0	0	3	3	3	2	WD domain
Metallophos	PF00149.31	TRINITY_DN120097_c0_g1_i1.p1	118.1	0.5	1.1e-33	117.6	0.5	1.2	1	0	0	1	1	1	1	Calcineurin-like phosphoesterase
NUC130_3NT	PF08158.15	TRINITY_DN120070_c0_g1_i1.p1	29.2	0.5	1.9e-06	28.2	0.1	1.7	2	0	0	2	2	2	1	NUC130/3NT domain
GST_C_3	PF14497.9	TRINITY_DN102991_c0_g1_i1.p1	49.7	0.3	5.4e-13	49.1	0.3	1.3	1	0	0	1	1	1	1	Glutathione S-transferase
GST_N	PF02798.23	TRINITY_DN102991_c0_g1_i1.p1	48.7	0	1.9e-12	47.5	0	1.7	1	0	0	1	1	1	1	Glutathione S-transferase
Iso_dh	PF00180.23	TRINITY_DN103006_c0_g1_i1.p2	60.4	0	1.9e-16	60.4	0	1	1	0	0	1	1	1	1	Isocitrate/isopropylmalate dehydrogenase
RRM_1	PF00076.25	TRINITY_DN102961_c0_g1_i1.p1	74.3	0.1	8.9e-21	73.6	0.1	1.4	1	0	0	1	1	1	1	RNA recognition motif. (a.k.a. RRM
Ras	PF00071.25	TRINITY_DN102964_c0_g1_i1.p1	168.8	0.5	8.4e-50	168.7	0.5	1	1	0	0	1	1	1	1	Ras family
Roc	PF08477.16	TRINITY_DN102964_c0_g1_i1.p1	109	0.4	2.1e-31	108.7	0.4	1	1	0	0	1	1	1	1	Ras of Complex
Arf	PF00025.24	TRINITY_DN102964_c0_g1_i1.p1	42.1	0.1	7.8e-11	41.9	0.1	1	1	0	0	1	1	1	1	ADP-ribosylation factor family
MMR_HSR1	PF01926.26	TRINITY_DN102964_c0_g1_i1.p1	28.3	0.1	2.1e-06	27.9	0.1	1.1	1	0	0	1	1	1	1	50S ribosome-binding GTPase
PAP2	PF01569.24	TRINITY_DN103025_c0_g1_i1.p1	56.3	4.3	8.5e-15	54.9	4.3	1.8	1	0	0	1	1	1	1	PAP2 superfamily
DHHC	PF01529.23	TRINITY_DN103001_c0_g1_i1.p1	77.6	11.9	1e-21	77.6	11.9	2.2	2	0	0	2	2	2	2	DHHC palmitoyltransferase
Methyltr_RsmB-F	PF01189.20	TRINITY_DN102974_c0_g1_i1.p1	227.7	0	1.3e-67	227.5	0	1	1	0	0	1	1	1	1	16S rRNA methyltransferase RsmB/F
FtsJ	PF01728.22	TRINITY_DN102974_c0_g1_i1.p1	35.7	0	1.6e-08	35	0	1.2	1	0	0	1	1	1	1	FtsJ-like methyltransferase
Methyltransf_31	PF13847.9	TRINITY_DN102974_c0_g1_i1.p1	26.3	0	6.4e-06	26.2	0	1.2	1	0	0	1	1	1	1	Methyltransferase domain
PCMT	PF01135.22	TRINITY_DN102974_c0_g1_i1.p1	25.8	0	1.1e-05	25.4	0	1.2	1	0	0	1	1	1	1	Protein-L-isoaspartate(D-aspartate) O-methyltransferase (PCMT)
DSPc	PF00782.23	TRINITY_DN102970_c0_g1_i1.p1	79.3	0.1	2.7e-22	79.1	0.1	1.1	1	0	0	1	1	1	1	Dual specificity phosphatase
zf-rbx1	PF12678.10	TRINITY_DN103005_c0_g1_i1.p1	34.2	5.6	4e-08	33.5	5.6	1.3	1	0	0	1	1	1	1	RING-H2 zinc finger domain
zf-RING_2	PF13639.9	TRINITY_DN103005_c0_g1_i1.p1	33.8	7	5.5e-08	33.2	7	1.3	1	0	0	1	1	1	1	Ring finger domain
zf-C3HC4_3	PF13920.9	TRINITY_DN103005_c0_g1_i1.p1	31.5	3.4	1.8e-07	31	3.4	1.2	1	0	0	1	1	1	1	Zinc finger
zf-C3HC4	PF00097.28	TRINITY_DN103005_c0_g1_i1.p1	31.5	4.3	1.9e-07	31	4.3	1.3	1	0	0	1	1	1	1	Zinc finger
zf-C3HC4_2	PF13923.9	TRINITY_DN103005_c0_g1_i1.p1	31.3	3	2.1e-07	30.8	3	1.2	1	0	0	1	1	1	1	Zinc finger
zf-RING_UBOX	PF13445.9	TRINITY_DN103005_c0_g1_i1.p1	28.1	1.7	0.0005	20.2	0.3	2.3	2	0	0	2	2	2	2	RING-type zinc-finger
Prok-RING_4	PF14447.9	TRINITY_DN103005_c0_g1_i1.p1	25.9	2.2	1.1e-05	25.3	2.2	1.2	1	0	0	1	1	1	1	Prokaryotic RING finger family 4
zf-RING_5	PF14634.9	TRINITY_DN103005_c0_g1_i1.p1	25.7	3.2	1.2e-05	25.3	3.2	1.2	1	0	0	1	1	1	1	zinc-RING finger domain
zf-HC5HC2H	PF13771.9	TRINITY_DN103038_c0_g1_i1.p1	51.1	18.4	2.5e-10	40.6	4.3	2.2	2	0	0	2	2	2	2	PHD-like zinc-binding domain
zf-HC5HC2H_2	PF13832.9	TRINITY_DN103038_c0_g1_i1.p1	43.6	16.5	1.7e-08	34.7	3.5	2.2	2	0	0	2	2	2	2	PHD-zinc-finger like domain
PHD	PF00628.32	TRINITY_DN103038_c0_g1_i1.p1	26.6	21.6	0.00049	20.1	11	2.8	2	2	0	2	2	2	2	PHD-finger
RNA_pol_Rpb1_3	PF04983.21	TRINITY_DN102988_c0_g1_i1.p1	86.8	0	1.7e-24	86.6	0	1.1	1	0	0	1	1	1	1	RNA polymerase Rpb1
RNA_pol_Rpb1_2	PF00623.23	TRINITY_DN102988_c0_g1_i1.p1	44.9	0	2.4e-11	44.3	0	1.4	1	0	0	1	1	1	1	RNA polymerase Rpb1
Pro_CA	PF00484.22	TRINITY_DN149183_c0_g1_i1.p1	83.1	0	3e-23	82.9	0	1	1	0	0	1	1	1	1	Carbonic anhydrase
Peptidase_C13	PF01650.21	TRINITY_DN149176_c0_g1_i1.p1	35.7	0	8.2e-09	35.5	0	1.1	1	0	0	1	1	1	1	Peptidase C13 family
MBOAT	PF03062.22	TRINITY_DN149234_c0_g1_i1.p1	77.9	9.6	1.1e-21	77.7	9.6	1.1	1	0	0	1	1	1	1	MBOAT
Pkinase	PF00069.28	TRINITY_DN116056_c0_g1_i1.p2	157.6	0.2	4.5e-46	157.5	0.2	1	1	0	0	1	1	1	1	Protein kinase domain
PK_Tyr_Ser-Thr	PF07714.20	TRINITY_DN116056_c0_g1_i1.p2	101.1	0.1	7.2e-29	101	0.1	1	1	0	0	1	1	1	1	Protein tyrosine and serine/threonine kinase
Pkinase	PF00069.28	TRINITY_DN115988_c0_g1_i1.p1	57.7	0.3	1.7e-15	57.3	0.3	1.3	1	1	0	1	1	1	1	Protein kinase domain
PK_Tyr_Ser-Thr	PF07714.20	TRINITY_DN115988_c0_g1_i1.p1	46	0.1	4.7e-12	45.9	0.1	1	1	0	0	1	1	1	1	Protein tyrosine and serine/threonine kinase
AAA_8	PF12780.10	TRINITY_DN115413_c0_g1_i1.p1	233.3	0	3.6e-69	233	0	1.1	1	0	0	1	1	1	1	P-loop containing dynein motor region D4
AAA_lid_1	PF17857.4	TRINITY_DN115413_c0_g1_i1.p2	41.4	0	2.9e-10	40.5	0	1.5	2	0	0	2	2	2	1	AAA+ lid domain
EF-hand_1	PF00036.35	TRINITY_DN115366_c0_g1_i1.p1	27.6	0	0.0033	17	0	2.3	2	0	0	2	2	2	2	EF hand
EF-hand_6	PF13405.9	TRINITY_DN115366_c0_g1_i1.p1	27	0	0.017	15.1	0	2.3	2	0	0	2	2	2	2	EF-hand domain
EF-hand_7	PF13499.9	TRINITY_DN115366_c0_g1_i1.p1	26.4	0	9.9e-06	26	0	1.2	1	0	0	1	1	1	1	EF-hand domain pair
Ras	PF00071.25	TRINITY_DN115392_c0_g1_i1.p1	196.1	0.1	3.4e-58	195.9	0.1	1	1	0	0	1	1	1	1	Ras family
Roc	PF08477.16	TRINITY_DN115392_c0_g1_i1.p1	115.1	0.2	3e-33	114.7	0.2	1.2	1	0	0	1	1	1	1	Ras of Complex
Arf	PF00025.24	TRINITY_DN115392_c0_g1_i1.p1	52	0.1	6.8e-14	51.8	0.1	1.1	1	0	0	1	1	1	1	ADP-ribosylation factor family
MMR_HSR1	PF01926.26	TRINITY_DN115392_c0_g1_i1.p1	25.8	0.1	1.3e-05	25.4	0.1	1.2	1	0	0	1	1	1	1	50S ribosome-binding GTPase
DEAD	PF00270.32	TRINITY_DN115439_c0_g1_i1.p1	65.4	0	7.1e-18	65.1	0	1.1	1	0	0	1	1	1	1	DEAD/DEAH box helicase
S1-P1_nuclease	PF02265.19	TRINITY_DN115428_c0_g1_i1.p1	162.5	0	2e-47	162.3	0	1	1	0	0	1	1	1	1	S1/P1 Nuclease
Vps26	PF03643.18	TRINITY_DN115537_c0_g1_i1.p1	105.8	0	2.4e-30	105.6	0	1	1	0	0	1	1	1	1	Vacuolar protein sorting-associated protein 26
zf-B_box	PF00643.27	TRINITY_DN115521_c0_g1_i1.p2	30.6	3.8	4.3e-07	30.1	3.8	1.2	1	0	0	1	1	1	1	B-box zinc finger
Pkinase	PF00069.28	TRINITY_DN115487_c0_g1_i1.p1	85.6	0	4.2e-24	85.5	0	1	1	0	0	1	1	1	1	Protein kinase domain
PK_Tyr_Ser-Thr	PF07714.20	TRINITY_DN115487_c0_g1_i1.p1	41.4	0	1.1e-10	41.4	0	1	1	0	0	1	1	1	1	Protein tyrosine and serine/threonine kinase
RHS_repeat	PF05593.17	TRINITY_DN115534_c0_g1_i1.p1	51.1	8.5	2.2e-05	25	0.2	4.8	3	1	2	5	5	5	5	RHS Repeat
Methyltransf_16	PF10294.12	TRINITY_DN115462_c0_g1_i1.p1	42.4	0	7.9e-11	42.1	0	1.1	1	0	0	1	1	1	1	Lysine methyltransferase
SCAB-Ig	PF16709.8	TRINITY_DN115525_c0_g1_i1.p1	26.2	0	8.2e-06	25.9	0	1.2	1	0	0	1	1	1	1	Ig domain of plant-specific actin-binding protein
SMC_N	PF02463.22	TRINITY_DN115481_c0_g1_i1.p1	94.1	0.1	1.1e-26	93.8	0.1	1	1	0	0	1	1	1	1	RecF/RecN/SMC N terminal domain
AAA_23	PF13476.9	TRINITY_DN115481_c0_g1_i1.p1	39.6	0	1e-09	39.3	0	1	1	0	0	1	1	1	1	AAA domain
AAA_15	PF13175.9	TRINITY_DN115481_c0_g1_i1.p1	31.4	0	1.5e-07	31.4	0	1	1	0	0	1	1	1	1	AAA ATPase domain
AAA_21	PF13304.9	TRINITY_DN115481_c0_g1_i1.p1	28.9	0	1.2e-06	28.6	0	1.2	1	0	0	1	1	1	1	AAA domain
PH_BEACH	PF14844.9	TRINITY_DN100601_c0_g1_i1.p1	38	0	3.1e-09	37	0	1.5	1	1	0	1	1	1	1	PH domain associated with Beige/BEACH
Peptidase_C1	PF00112.26	TRINITY_DN100658_c0_g1_i1.p1	201.9	6.7	1.8e-59	201.6	6.7	1	1	0	0	1	1	1	1	Papain family cysteine protease
UQ_con	PF00179.29	TRINITY_DN100569_c0_g1_i1.p1	33.4	0	4.5e-08	33	0	1.2	1	0	0	1	1	1	1	Ubiquitin-conjugating enzyme
AAA_11	PF13086.9	TRINITY_DN100615_c0_g1_i1.p1	42.7	0	7.5e-11	42.4	0	1.1	1	0	0	1	1	1	1	AAA domain
SCO1-SenC	PF02630.17	TRINITY_DN100636_c0_g1_i1.p1	93	0	2.1e-26	92.6	0	1.1	1	0	0	1	1	1	1	SCO1/SenC
ANAPC10	PF03256.19	TRINITY_DN100612_c0_g1_i1.p1	216.5	0	2.8e-64	216.3	0	1	1	0	0	1	1	1	1	Anaphase-promoting complex
PITH	PF06201.16	TRINITY_DN100612_c0_g1_i1.p1	28	0.5	2.9e-06	27.6	0.5	1.1	1	0	0	1	1	1	1	PITH domain
F5_F8_type_C	PF00754.28	TRINITY_DN100612_c0_g1_i1.p1	26.8	0.2	9.5e-06	25.9	0.2	1.5	1	1	1	2	2	2	1	F5/8 type C domain
PARP	PF00644.23	TRINITY_DN100581_c0_g1_i1.p1	33	0.2	5.8e-08	32.7	0.2	1.2	1	0	0	1	1	1	1	Poly(ADP-ribose) polymerase catalytic domain
bZIP_1	PF00170.24	TRINITY_DN100594_c0_g1_i1.p1	30	5.2	4.6e-07	30	5.2	2.1	2	0	0	2	2	2	1	bZIP transcription factor
Aminotran_5	PF00266.22	TRINITY_DN100657_c0_g1_i1.p1	27.5	0	1.7e-06	27.4	0	1	1	0	0	1	1	1	1	Aminotransferase class-V
ARL2_Bind_BART	PF11527.11	TRINITY_DN100562_c0_g1_i1.p1	78.8	5.5	4e-22	78.6	5.5	1	1	0	0	1	1	1	1	The ARF-like 2 binding protein BART
Cyclin_N	PF00134.26	TRINITY_DN100565_c0_g1_i1.p1	81.1	0.2	9.4e-23	80.5	0.2	1.3	1	0	0	1	1	1	1	Cyclin
LRR_4	PF12799.10	TRINITY_DN100616_c0_g1_i1.p1	81.1	21.1	2e-07	31.3	0.1	5.5	2	2	3	6	6	6	5	Leucine Rich repeats (2 copies)
LRR_8	PF13855.9	TRINITY_DN100616_c0_g1_i1.p1	75.1	15.7	1e-10	41.4	1.6	4.6	4	0	0	4	4	4	4	Leucine rich repeat
LRR_9	PF14580.9	TRINITY_DN100616_c0_g1_i1.p1	38	10.6	4e-05	23.4	0.6	4.1	1	1	2	4	4	4	3	Leucine-rich repeat
Ras	PF00071.25	TRINITY_DN112059_c0_g1_i1.p1	112.6	1.7	1.6e-32	112.5	1.7	1	1	0	0	1	1	1	1	Ras family
Roc	PF08477.16	TRINITY_DN112059_c0_g1_i1.p1	92.9	0.9	1.8e-26	92.8	0.9	1	1	0	0	1	1	1	1	Ras of Complex
Arf	PF00025.24	TRINITY_DN112059_c0_g1_i1.p1	32.7	0.3	6e-08	32.5	0.3	1	1	0	0	1	1	1	1	ADP-ribosylation factor family
MMR_HSR1	PF01926.26	TRINITY_DN112059_c0_g1_i1.p1	26.3	0.1	7.5e-06	26.1	0.1	1.1	1	0	0	1	1	1	1	50S ribosome-binding GTPase
Ras	PF00071.25	TRINITY_DN112059_c0_g1_i1.p2	26.7	0.1	5.1e-06	26.3	0.1	1.2	1	0	0	1	1	1	1	Ras family
LRR_6	PF13516.9	TRINITY_DN111992_c0_g1_i1.p1	41.7	4.3	0.0031	17.6	0	5.5	5	1	1	6	6	6	4	Leucine Rich repeat
LRR_4	PF12799.10	TRINITY_DN111992_c0_g1_i1.p1	36.9	2.8	3.3e-06	27.5	0.1	3.1	1	1	3	4	4	4	3	Leucine Rich repeats (2 copies)
vATP-synt_E	PF01991.21	TRINITY_DN112028_c0_g1_i1.p3	92.7	0.1	5e-26	91.5	0.1	1.5	1	1	0	1	1	1	1	ATP synthase (E/31 kDa) subunit
zf-H2C2_5	PF13909.9	TRINITY_DN111966_c0_g1_i1.p1	71.7	20.6	1e-10	41.3	0.4	3.2	3	0	0	3	3	3	3	C2H2-type zinc-finger domain
zf-H2C2_2	PF13465.9	TRINITY_DN111966_c0_g1_i1.p1	67.3	22.6	1.1e-09	38.5	0.2	3.7	4	0	0	4	4	4	3	Zinc-finger double domain
zf-C2H2_4	PF13894.9	TRINITY_DN111966_c0_g1_i1.p1	31.1	21.3	0.043	14.8	0.4	3.3	3	0	0	3	3	3	3	C2H2-type zinc finger
zf-C2H2	PF00096.29	TRINITY_DN111966_c0_g1_i1.p1	28.4	23.7	0.00091	19.7	0.6	3.6	3	0	0	3	3	3	3	Zinc finger
Beta-lactamase	PF00144.27	TRINITY_DN112034_c0_g1_i1.p1	146	0	2.1e-42	145.7	0	1	1	0	0	1	1	1	1	Beta-lactamase
Pkinase	PF00069.28	TRINITY_DN112046_c0_g1_i1.p1	45.8	0	5.9e-12	45.6	0	1.1	1	0	0	1	1	1	1	Protein kinase domain
Pam16	PF03656.16	TRINITY_DN111961_c0_g1_i1.p1	32.5	0	1.6e-06	28.3	0	2.1	2	1	0	2	2	2	2	Pam16
Furin-like_2	PF15913.8	TRINITY_DN111979_c0_g1_i1.p1	31.5	11	1.7e-07	31.5	11	3	1	1	1	2	2	2	1	Furin-like repeat
RNA_pol_A_bac	PF01000.29	TRINITY_DN117963_c0_g1_i1.p1	47.3	0.1	3.1e-12	47	0.1	1.2	1	0	0	1	1	1	1	RNA polymerase Rpb3/RpoA insert domain
RNA_pol_L	PF01193.27	TRINITY_DN117963_c0_g1_i1.p1	42.2	0	5.8e-11	42.2	0	1.1	1	0	0	1	1	1	1	RNA polymerase Rpb3/Rpb11 dimerisation domain
Dynein_light	PF01221.21	TRINITY_DN104779_c0_g1_i1.p1	30.7	0	4.9e-07	30.2	0	1.4	1	1	0	1	1	1	1	Dynein light chain type 1
PUB	PF09409.13	TRINITY_DN104814_c0_g1_i1.p1	55.8	0.2	5.5e-15	55.2	0.2	1.3	1	0	0	1	1	1	1	PUB domain
Anticodon_2	PF19269.2	TRINITY_DN104850_c0_g1_i1.p1	40.3	0.2	5.7e-09	36.6	0.2	2.2	1	1	0	1	1	1	1	Anticodon binding domain
Tubulin	PF00091.28	TRINITY_DN116622_c0_g1_i1.p1	91.2	0	1.1e-25	91.1	0	1	1	0	0	1	1	1	1	Tubulin/FtsZ family
LRR_6	PF13516.9	TRINITY_DN116596_c0_g1_i1.p1	64.6	12.2	0.0053	16.9	0.1	6.5	5	1	1	6	6	6	6	Leucine Rich repeat
LRR_8	PF13855.9	TRINITY_DN116596_c0_g1_i1.p1	51.1	19.2	1.4e-06	28.1	3.3	2.9	1	1	2	3	3	3	3	Leucine rich repeat
LRR_4	PF12799.10	TRINITY_DN116596_c0_g1_i1.p1	47	5	0.00038	20.9	0.1	3.2	3	0	0	3	3	3	3	Leucine Rich repeats (2 copies)
ParcG	PF10274.12	TRINITY_DN119989_c0_g1_i1.p1	28.5	0.2	3.2e-06	27.5	0	1.6	2	0	0	2	2	2	1	Parkin co-regulated protein
zf-PARP	PF00645.21	TRINITY_DN119996_c0_g1_i1.p1	43	0.1	1.8e-10	41.5	0.1	1.8	2	0	0	2	2	2	1	Poly(ADP-ribose) polymerase and DNA-Ligase Zn-finger region
Pro_isomerase	PF00160.24	TRINITY_DN120029_c0_g1_i1.p1	139.9	0.1	9.9e-41	139.7	0.1	1	1	0	0	1	1	1	1	Cyclophilin type peptidyl-prolyl cis-trans isomerase/CLD
WD40	PF00400.35	TRINITY_DN120011_c0_g1_i1.p1	155.6	17	1.7e-07	31.9	0.4	7.1	7	0	0	7	7	7	7	WD domain
ANAPC4_WD40	PF12894.10	TRINITY_DN120011_c0_g1_i1.p1	58.7	0.1	0.00039	20.8	0	5	1	1	4	5	5	5	5	Anaphase-promoting complex subunit 4 WD40 domain
NBCH_WD40	PF20426.1	TRINITY_DN120011_c0_g1_i1.p1	43.8	3.2	0.048	12.6	0	5.7	1	1	4	5	5	5	4	Neurobeachin beta propeller domain
eIF2A	PF08662.14	TRINITY_DN120011_c0_g1_i1.p1	35.9	0.3	0.00039	20.5	0.1	2.2	1	1	1	2	2	2	2	Eukaryotic translation initiation factor eIF2A
Ge1_WD40	PF16529.8	TRINITY_DN120011_c0_g1_i1.p1	26.6	0.4	0.068	12.3	0	3.5	2	1	1	4	4	4	3	WD40 region of Ge1
zf-rbx1	PF12678.10	TRINITY_DN120039_c0_g1_i1.p1	38.5	6.5	1.1e-09	38.5	6.5	3.1	3	0	0	3	3	3	1	RING-H2 zinc finger domain
zf-RING_2	PF13639.9	TRINITY_DN120039_c0_g1_i1.p1	35	10.3	1.5e-08	35	10.3	3.2	4	0	0	4	4	4	1	Ring finger domain
zf-C3HC4_2	PF13923.9	TRINITY_DN120039_c0_g1_i1.p1	27.6	9.7	2e-06	27.6	9.7	3.2	4	0	0	4	4	4	1	Zinc finger
PHD	PF00628.32	TRINITY_DN120046_c0_g1_i1.p1	40.9	2.2	2.4e-10	40.3	2.2	1.3	1	0	0	1	1	1	1	PHD-finger
TPR_11	PF13414.9	TRINITY_DN120030_c0_g1_i1.p1	57.3	0.4	4.6e-08	32.7	0.1	2.3	1	1	1	2	2	2	2	TPR repeat
TPR_1	PF00515.31	TRINITY_DN120030_c0_g1_i1.p1	55.8	0.6	6.5e-07	29	0.1	3.4	3	0	0	3	3	3	3	Tetratricopeptide repeat
TPR_2	PF07719.20	TRINITY_DN120030_c0_g1_i1.p1	42.8	0.1	1.1e-05	25.3	0	3.3	3	0	0	3	3	3	2	Tetratricopeptide repeat
TPR_17	PF13431.9	TRINITY_DN120030_c0_g1_i1.p1	35.5	0	0.0075	16.7	0	2.6	2	0	0	2	2	2	2	Tetratricopeptide repeat
TPR_8	PF13181.9	TRINITY_DN120030_c0_g1_i1.p1	30.9	2.1	0.00019	21.5	0.2	2.9	2	0	0	2	2	2	2	Tetratricopeptide repeat
Band_7	PF01145.28	TRINITY_DN119963_c0_g1_i1.p1	72.3	0.2	6.5e-20	72	0.2	1.1	1	0	0	1	1	1	1	SPFH domain / Band 7 family
Pkinase	PF00069.28	TRINITY_DN120052_c0_g1_i1.p1	135.3	0	3.1e-39	135.1	0	1	1	0	0	1	1	1	1	Protein kinase domain
PK_Tyr_Ser-Thr	PF07714.20	TRINITY_DN120052_c0_g1_i1.p1	73.9	0	1.6e-20	73.6	0	1	1	0	0	1	1	1	1	Protein tyrosine and serine/threonine kinase
Pkinase	PF00069.28	TRINITY_DN120052_c0_g1_i1.p2	74	0	1.8e-20	73.5	0	1.2	1	0	0	1	1	1	1	Protein kinase domain
PK_Tyr_Ser-Thr	PF07714.20	TRINITY_DN120052_c0_g1_i1.p2	41.4	0.1	1.5e-10	40.9	0.1	1.1	1	0	0	1	1	1	1	Protein tyrosine and serine/threonine kinase
RNA_helicase	PF00910.25	TRINITY_DN120043_c0_g1_i1.p1	87.4	0	9.8e-25	87.1	0	1.1	1	0	0	1	1	1	1	RNA helicase
TUDOR	PF00567.27	TRINITY_DN120056_c0_g1_i1.p1	59.2	0.2	8.8e-16	58.2	0	1.7	2	0	0	2	2	2	1	Tudor domain
PAE	PF03283.16	TRINITY_DN119995_c0_g1_i1.p1	54.2	0	1.5e-14	54	0	1	1	0	0	1	1	1	1	Pectinacetylesterase
CRAL_TRIO	PF00650.23	TRINITY_DN120037_c0_g1_i1.p1	106.3	0	1.9e-30	105.8	0	1.2	1	0	0	1	1	1	1	CRAL/TRIO domain
Kinesin	PF00225.26	TRINITY_DN119998_c0_g1_i1.p1	33.1	0.8	0.00085	18.5	0.2	2.1	1	1	1	2	2	2	2	Kinesin motor domain
UCH	PF00443.32	TRINITY_DN119968_c0_g1_i1.p1	66.2	0.8	4.8e-18	65.8	0.8	1.2	1	0	0	1	1	1	1	Ubiquitin carboxyl-terminal hydrolase
Mago_nashi	PF02792.17	TRINITY_DN120015_c0_g1_i1.p1	203.1	1.1	2.1e-60	202.9	1.1	1	1	0	0	1	1	1	1	Mago nashi protein
Oxysterol_BP	PF01237.21	TRINITY_DN120003_c0_g1_i1.p1	251.4	0.4	3.2e-74	250.1	0.4	1.6	1	1	0	1	1	1	1	Oxysterol-binding protein
DUF4457	PF14652.9	TRINITY_DN120038_c0_g1_i1.p1	54.5	0	1.6e-10	40.9	0	3	2	1	0	3	3	3	3	Domain of unknown function (DUF4457)
EFG_C	PF00679.27	TRINITY_DN114741_c0_g1_i1.p1	84.1	0	8.3e-23	80.4	0	2	1	1	1	2	2	2	1	Elongation factor G C-terminus
Ribosomal_S2	PF00318.23	TRINITY_DN114718_c0_g1_i1.p1	94.6	1.8	1.2e-13	51	0.7	2.2	1	1	1	2	2	2	2	Ribosomal protein S2
ZZ	PF00569.20	TRINITY_DN114706_c0_g1_i1.p1	32.2	0.1	1.3e-07	31.4	0.1	1.4	1	0	0	1	1	1	1	Zinc finger
PB1	PF00564.27	TRINITY_DN114706_c0_g1_i1.p1	31.9	0	2e-07	31	0	1.5	1	0	0	1	1	1	1	PB1 domain
Adaptin_N	PF01602.23	TRINITY_DN114665_c0_g1_i1.p1	52.6	0.1	3.9e-14	52.3	0.1	1.1	1	0	0	1	1	1	1	Adaptin N terminal region
Myb_DNA-bind_7	PF15963.8	TRINITY_DN105151_c0_g1_i1.p1	47.2	0.3	2.7e-12	46.4	0.3	1.4	1	0	0	1	1	1	1	Myb DNA-binding like
EF-hand_7	PF13499.9	TRINITY_DN105130_c0_g1_i1.p1	65.4	0.3	1.1e-13	51.6	0.1	2.6	3	0	0	3	3	3	2	EF-hand domain pair
EF-hand_1	PF00036.35	TRINITY_DN105130_c0_g1_i1.p1	48.2	1.6	0.00037	20	0	3.4	3	0	0	3	3	3	3	EF hand
EF-hand_5	PF13202.9	TRINITY_DN105130_c0_g1_i1.p1	46.9	0.7	0.0075	15.8	0	3.4	3	0	0	3	3	3	3	EF hand
EF-hand_6	PF13405.9	TRINITY_DN105130_c0_g1_i1.p1	44.4	0.8	8.4e-05	22.2	0	3.6	3	0	0	3	3	3	3	EF-hand domain
Neur_chan_memb	PF02932.19	TRINITY_DN105097_c0_g1_i1.p1	34.4	7.7	2.9e-08	34.2	7.7	1.1	1	0	0	1	1	1	1	Neurotransmitter-gated ion-channel transmembrane region
Kinesin	PF00225.26	TRINITY_DN105160_c0_g1_i1.p1	141.5	0.1	3.5e-41	141.4	0.1	1	1	0	0	1	1	1	1	Kinesin motor domain
MMS1_N	PF10433.12	TRINITY_DN105128_c0_g1_i1.p1	58.1	0	7.3e-16	58	0	1	1	0	0	1	1	1	1	Mono-functional DNA-alkylating methyl methanesulfonate N-term
AAA_6	PF12774.10	TRINITY_DN146056_c0_g1_i1.p1	33.7	0	4.4e-08	32.6	0	1.6	1	1	0	1	1	1	1	Hydrolytic ATP binding site of dynein motor region
DUF1343	PF07075.14	TRINITY_DN146000_c0_g1_i1.p1	340.2	0	2e-101	340	0	1	1	0	0	1	1	1	1	Protein of unknown function (DUF1343)
Ammonium_transp	PF00909.24	TRINITY_DN145996_c0_g1_i1.p1	52.7	15.6	3.7e-14	52.4	15.6	1.2	1	0	0	1	1	1	1	Ammonium Transporter Family
Gcd10p	PF04189.16	TRINITY_DN145980_c0_g1_i1.p2	39.8	0.1	3.1e-10	39.7	0.1	1.1	1	0	0	1	1	1	1	Gcd10p family
LRR_6	PF13516.9	TRINITY_DN146026_c0_g1_i1.p1	61.5	7.4	0.0034	17.5	0	5.1	5	0	0	5	5	5	5	Leucine Rich repeat
LRR_8	PF13855.9	TRINITY_DN146026_c0_g1_i1.p1	34	6	1e-05	25.3	3.1	3.4	3	1	0	3	3	3	2	Leucine rich repeat
LRR_4	PF12799.10	TRINITY_DN146026_c0_g1_i1.p1	27.2	11.4	0.014	15.9	1.5	3.5	2	2	0	3	3	3	3	Leucine Rich repeats (2 copies)
RNB	PF00773.22	TRINITY_DN145987_c0_g1_i1.p1	104.6	0.2	7.6e-30	104.5	0.2	1	1	0	0	1	1	1	1	RNB domain
DUF4371	PF14291.9	TRINITY_DN145979_c0_g1_i1.p1	134.2	0	8.1e-39	133.7	0	1.2	1	0	0	1	1	1	1	Domain of unknown function (DUF4371)
Ank_5	PF13857.9	TRINITY_DN146021_c0_g1_i1.p2	55.2	1.7	9.2e-08	32.3	0.2	2.2	1	1	1	2	2	2	2	Ankyrin repeats (many copies)
Ank_2	PF12796.10	TRINITY_DN146021_c0_g1_i1.p2	46.2	0.1	8.4e-06	26.4	0.1	2.1	1	1	1	2	2	2	2	Ankyrin repeats (3 copies)
Ank_3	PF13606.9	TRINITY_DN146021_c0_g1_i1.p2	40	0.2	1.4e-05	25.2	0.1	3.1	3	0	0	3	3	3	2	Ankyrin repeat
Ank	PF00023.33	TRINITY_DN146021_c0_g1_i1.p2	37.2	1.4	1.6e-05	25.3	0.2	3.2	3	0	0	3	3	3	2	Ankyrin repeat
Ank_4	PF13637.9	TRINITY_DN146021_c0_g1_i1.p2	34.7	0.6	2.9e-07	31	0.1	2.2	1	1	1	2	2	2	1	Ankyrin repeats (many copies)
MFS_1	PF07690.19	TRINITY_DN146005_c0_g1_i1.p1	39.3	10.2	4.9e-10	39	10.2	1.1	1	0	0	1	1	1	1	Major Facilitator Superfamily
Methyltransf_23	PF13489.9	TRINITY_DN145963_c0_g1_i1.p1	57.4	0	2e-15	57.1	0	1.1	1	0	0	1	1	1	1	Methyltransferase domain
Methyltransf_12	PF08242.15	TRINITY_DN145963_c0_g1_i1.p1	56	0	1.2e-14	54.9	0	1.6	1	1	0	1	1	1	1	Methyltransferase domain
Methyltransf_31	PF13847.9	TRINITY_DN145963_c0_g1_i1.p1	46.9	0	3.9e-12	46.3	0	1.3	1	0	0	1	1	1	1	Methyltransferase domain
Methyltransf_25	PF13649.9	TRINITY_DN145963_c0_g1_i1.p1	41.5	0	1.3e-09	38.8	0	2.2	2	1	0	2	2	2	1	Methyltransferase domain
Methyltransf_11	PF08241.15	TRINITY_DN145963_c0_g1_i1.p1	40.3	0	1.2e-09	38.9	0	1.7	1	1	0	1	1	1	1	Methyltransferase domain
Sulf_transp	PF04143.17	TRINITY_DN145977_c0_g1_i1.p1	36.4	6.8	5.7e-09	36.1	6.8	1.1	1	0	0	1	1	1	1	Sulphur transport
DUF6691	PF20398.1	TRINITY_DN145977_c0_g1_i1.p2	57.4	0.6	2.1e-15	57.4	0.6	1.4	2	0	0	2	2	2	1	Family of unknown function (DUF6691)
Put_Phosphatase	PF06888.15	TRINITY_DN145997_c0_g1_i1.p1	180.1	0.1	5.8e-53	179.8	0.1	1	1	0	0	1	1	1	1	Putative Phosphatase
HAD	PF12710.10	TRINITY_DN145997_c0_g1_i1.p1	46	0	1.8e-11	45	0	1.4	1	1	0	1	1	1	1	haloacid dehalogenase-like hydrolase
HAD_2	PF13419.9	TRINITY_DN145997_c0_g1_i1.p1	31	0.6	1.1e-06	29	0.4	2	2	1	0	2	2	2	1	Haloacid dehalogenase-like hydrolase
AAA_12	PF13087.9	TRINITY_DN146042_c0_g1_i1.p1	84.4	0	1e-23	84.1	0	1	1	0	0	1	1	1	1	AAA domain
UBA_4	PF14555.9	TRINITY_DN137997_c0_g1_i1.p3	30.4	0	3.4e-07	30.1	0	1.2	1	0	0	1	1	1	1	UBA-like domain
Carboxyl_trans	PF01039.25	TRINITY_DN137971_c0_g1_i1.p1	201.4	0	2.9e-59	201.1	0	1	1	0	0	1	1	1	1	Carboxyl transferase domain
PAC2	PF09754.12	TRINITY_DN137984_c0_g1_i1.p1	46.8	0	4.3e-12	46.6	0	1.1	1	0	0	1	1	1	1	PAC2 family
Ribosomal_S3_C	PF00189.23	TRINITY_DN137976_c0_g1_i1.p1	85.9	1.3	4.6e-24	84.8	0.7	1.9	2	0	0	2	2	2	1	Ribosomal protein S3
KH_2	PF07650.20	TRINITY_DN137976_c0_g1_i1.p1	43.7	0	3.2e-11	43	0	1.4	1	0	0	1	1	1	1	KH domain
DDE_Tnp_4	PF13359.9	TRINITY_DN138028_c0_g1_i1.p1	43.1	0	4.7e-11	42.7	0	1.1	1	0	0	1	1	1	1	DDE superfamily endonuclease
CCDC92	PF14916.9	TRINITY_DN137985_c0_g1_i1.p1	32.9	0.1	7.9e-08	32.1	0.1	1.4	1	0	0	1	1	1	1	Coiled-coil domain of unknown function
MFS_1	PF07690.19	TRINITY_DN138036_c0_g1_i1.p2	31.2	11.5	1.2e-07	31.1	11.5	1	1	0	0	1	1	1	1	Major Facilitator Superfamily
Chromate_transp	PF02417.18	TRINITY_DN116274_c0_g1_i1.p1	55.1	0.2	1.2e-14	54.8	0.2	1	1	0	0	1	1	1	1	Chromate transporter
PX	PF00787.27	TRINITY_DN116360_c0_g1_i1.p2	42.2	0	1.4e-10	41.9	0	1.1	1	0	0	1	1	1	1	PX domain
Hist_deacetyl	PF00850.22	TRINITY_DN137695_c0_g1_i1.p1	156.8	0	1.1e-45	156.5	0	1.1	1	0	0	1	1	1	1	Histone deacetylase domain
Hist_deacetyl	PF00850.22	TRINITY_DN137695_c0_g1_i1.p2	51.4	0	1.4e-13	51	0	1.2	1	0	0	1	1	1	1	Histone deacetylase domain
Methyltransf_23	PF13489.9	TRINITY_DN137740_c0_g1_i1.p1	37.4	0	2.7e-09	37.2	0	1.1	1	0	0	1	1	1	1	Methyltransferase domain
DHC_N2	PF08393.16	TRINITY_DN137698_c0_g1_i1.p1	176.1	11.2	1.3e-51	176.1	11.2	2.9	2	1	0	2	2	2	1	Dynein heavy chain
HTH_Tnp_Tc5	PF03221.19	TRINITY_DN137734_c0_g1_i1.p1	32.8	0	8e-08	32.3	0	1.2	1	0	0	1	1	1	1	Tc5 transposase DNA-binding domain
zf-H2C2_2	PF13465.9	TRINITY_DN137752_c0_g1_i1.p1	32.1	4.6	1.5e-07	31.7	1	2.3	2	0	0	2	2	2	1	Zinc-finger double domain
zf-C2H2	PF00096.29	TRINITY_DN137752_c0_g1_i1.p1	26.2	7.3	3e-05	24.4	1.3	2.4	2	0	0	2	2	2	2	Zinc finger
MORN	PF02493.23	TRINITY_DN137750_c0_g1_i1.p1	46.1	11.3	0.00041	20.2	0.1	5.5	5	1	0	5	5	5	4	MORN repeat
Lipase_3	PF01764.28	TRINITY_DN137709_c0_g1_i1.p1	103.3	0	1.4e-29	102.9	0	1.2	1	0	0	1	1	1	1	Lipase (class 3)
Lipase_3	PF01764.28	TRINITY_DN137668_c0_g1_i1.p1	120.1	0.1	9.5e-35	119.7	0.1	1.1	1	0	0	1	1	1	1	Lipase (class 3)
Zip	PF02535.25	TRINITY_DN137726_c0_g1_i1.p1	58.4	0.2	8.1e-16	58.3	0.2	1	1	0	0	1	1	1	1	ZIP Zinc transporter
IPK	PF03770.19	TRINITY_DN137685_c0_g1_i1.p1	38.5	0.1	2.8e-09	37.2	0.1	1.7	1	1	0	1	1	1	1	Inositol polyphosphate kinase
Mpo1-like	PF06127.14	TRINITY_DN137679_c0_g1_i1.p1	106.5	1.6	6.8e-31	106.3	1.6	1	1	0	0	1	1	1	1	2-hydroxy-palmitic acid dioxygenase Mpo1-like
WD40	PF00400.35	TRINITY_DN151454_c0_g1_i1.p1	27.5	1.6	0.0037	18.2	0.1	2.6	3	0	0	3	3	3	2	WD domain
Proton_antipo_M	PF00361.23	TRINITY_DN151379_c0_g1_i1.p3	64.9	4	8.2e-18	64.7	4	1	1	0	0	1	1	1	1	Proton-conducting membrane transporter
AAA_6	PF12774.10	TRINITY_DN142536_c0_g1_i1.p1	136.8	0.8	1e-39	136.6	0.8	1	1	0	0	1	1	1	1	Hydrolytic ATP binding site of dynein motor region
Proteasome	PF00227.29	TRINITY_DN142488_c0_g1_i1.p1	53.1	0	3.2e-14	53	0	1	1	0	0	1	1	1	1	Proteasome subunit
PG_binding_1	PF01471.21	TRINITY_DN142510_c0_g1_i1.p2	36.1	0	1.2e-08	35.1	0	1.5	1	0	0	1	1	1	1	Putative peptidoglycan binding domain
PAP2_3	PF14378.9	TRINITY_DN112542_c0_g1_i1.p1	52.9	14.7	4.1e-14	52.9	14.7	1.6	2	0	0	2	2	2	1	PAP2 superfamily
CRAL_TRIO	PF00650.23	TRINITY_DN112516_c0_g1_i1.p1	78.5	0.1	6.9e-22	78	0.1	1.2	1	0	0	1	1	1	1	CRAL/TRIO domain
ADH_zinc_N	PF00107.29	TRINITY_DN112545_c0_g1_i1.p1	28.1	0	2.6e-06	27.6	0	1.2	1	0	0	1	1	1	1	Zinc-binding dehydrogenase
Kinesin	PF00225.26	TRINITY_DN112472_c0_g1_i1.p1	100.7	0.8	1e-28	100.4	0.8	1.2	1	0	0	1	1	1	1	Kinesin motor domain
Microtub_bd	PF16796.8	TRINITY_DN112472_c0_g1_i1.p1	69.2	0.5	4.6e-19	69	0.5	1.3	1	1	0	1	1	1	1	Microtubule binding
Pyridoxal_deC	PF00282.22	TRINITY_DN112526_c0_g1_i1.p1	48.9	0	5.4e-13	48.5	0	1	1	0	0	1	1	1	1	Pyridoxal-dependent decarboxylase conserved domain
Aminotran_5	PF00266.22	TRINITY_DN112526_c0_g1_i1.p1	30.9	0	1.6e-07	30.8	0	1.2	1	1	0	1	1	1	1	Aminotransferase class-V
Aminotran_1_2	PF00155.24	TRINITY_DN112526_c0_g1_i1.p1	27.8	0	1.7e-06	27.6	0	1	1	0	0	1	1	1	1	Aminotransferase class I and II
PP2C_2	PF13672.9	TRINITY_DN112522_c0_g1_i1.p1	34.8	1.5	3.2e-08	33.6	1.5	1.5	1	1	0	1	1	1	1	Protein phosphatase 2C
PUA	PF01472.23	TRINITY_DN112504_c0_g1_i1.p1	73.8	0.8	1.3e-20	73.3	0.8	1.3	1	0	0	1	1	1	1	PUA domain
TruB_C_2	PF16198.8	TRINITY_DN112504_c0_g1_i1.p1	45.2	0.3	1.4e-11	44.5	0.3	1.4	1	0	0	1	1	1	1	tRNA pseudouridylate synthase B C-terminal domain
Kinesin	PF00225.26	TRINITY_DN112492_c0_g1_i1.p1	124.3	0.1	5.7e-36	124.2	0.1	1	1	0	0	1	1	1	1	Kinesin motor domain
Hydrolase_4	PF12146.11	TRINITY_DN141309_c0_g1_i1.p1	59.1	0	4.2e-16	59	0	1	1	0	0	1	1	1	1	Serine aminopeptidase
Arf	PF00025.24	TRINITY_DN141269_c0_g1_i2.p2	133	0	8.5e-39	132.9	0	1	1	0	0	1	1	1	1	ADP-ribosylation factor family
Roc	PF08477.16	TRINITY_DN141269_c0_g1_i2.p2	50.2	0	3.6e-13	49.9	0	1.1	1	0	0	1	1	1	1	Ras of Complex
G-alpha	PF00503.23	TRINITY_DN141269_c0_g1_i2.p2	43.4	0.6	1.3e-06	27.9	0.1	2	1	1	1	2	2	2	2	G-protein alpha subunit
SRPRB	PF09439.13	TRINITY_DN141269_c0_g1_i2.p2	41.9	0	8.7e-11	41.7	0	1.1	1	0	0	1	1	1	1	Signal recognition particle receptor beta subunit
Ras	PF00071.25	TRINITY_DN141269_c0_g1_i2.p2	37.6	0	1.9e-09	37.4	0	1.1	1	0	0	1	1	1	1	Ras family
Gtr1_RagA	PF04670.15	TRINITY_DN141269_c0_g1_i2.p2	27.8	0	2.2e-06	27.4	0	1.2	1	0	0	1	1	1	1	Gtr1/RagA G protein conserved region
Sod_Fe_N	PF00081.25	TRINITY_DN141286_c0_g1_i1.p1	89.8	2.2	1.5e-25	89.6	2.2	1.1	1	0	0	1	1	1	1	Iron/manganese superoxide dismutases
Ribosomal_S8e	PF01201.25	TRINITY_DN141277_c0_g1_i1.p2	74.1	0.1	1.5e-20	73.9	0.1	1.1	1	0	0	1	1	1	1	Ribosomal protein S8e
TRAPP	PF04051.19	TRINITY_DN141360_c0_g1_i1.p1	62.6	0	5.1e-17	62.1	0	1.2	1	0	0	1	1	1	1	Transport protein particle (TRAPP) component
Ribosomal_L7Ae	PF01248.29	TRINITY_DN141313_c0_g1_i1.p1	78.6	0.1	3.2e-22	78.2	0.1	1.2	1	0	0	1	1	1	1	Ribosomal protein L7Ae/L30e/S12e/Gadd45 family
Ig_3	PF13927.9	TRINITY_DN132779_c0_g1_i1.p1	37.2	0.3	4.3e-09	36.9	0.3	1.1	1	0	0	1	1	1	1	Immunoglobulin domain
2014-03-03	PF00244.23	TRINITY_DN132829_c0_g1_i1.p1	155.4	0.2	1.9e-45	155.3	0.2	1	1	0	0	1	1	1	1	41701 protein
Proteasome	PF00227.29	TRINITY_DN145893_c0_g1_i1.p1	168.4	0.5	1.6e-49	168.1	0.5	1.1	1	0	0	1	1	1	1	Proteasome subunit
Glyco_hydro_38N	PF01074.25	TRINITY_DN145882_c0_g1_i1.p1	282.2	6.5	6.7e-84	281.8	6.5	1.2	1	0	0	1	1	1	1	Glycosyl hydrolases family 38 N-terminal domain
Alpha-mann_mid	PF09261.14	TRINITY_DN145882_c0_g1_i1.p1	48.3	0.1	2.2e-12	47.1	0.1	1.6	1	0	0	1	1	1	1	Alpha mannosidase middle domain
FA_desaturase	PF00487.27	TRINITY_DN145892_c0_g1_i1.p1	84.2	7.9	2e-23	83.7	7.9	1.2	1	0	0	1	1	1	1	Fatty acid desaturase
RVT_1	PF00078.30	TRINITY_DN145946_c0_g1_i1.p1	49.3	0	6.3e-13	48.9	0	1.2	1	0	0	1	1	1	1	Reverse transcriptase (RNA-dependent DNA polymerase)
WD40	PF00400.35	TRINITY_DN145889_c0_g1_i1.p2	32.2	0	0.024	15.6	0	3.6	3	0	0	3	3	3	2	WD domain
Methyltransf_25	PF13649.9	TRINITY_DN145941_c0_g1_i1.p1	42.7	0	1.6e-10	41.7	0	1.5	1	0	0	1	1	1	1	Methyltransferase domain
PrmA	PF06325.16	TRINITY_DN145941_c0_g1_i1.p1	39.4	0	7.9e-10	38.8	0	1.3	1	0	0	1	1	1	1	Ribosomal protein L11 methyltransferase (PrmA)
Methyltransf_11	PF08241.15	TRINITY_DN145941_c0_g1_i1.p1	34.8	0	4.4e-08	33.8	0	1.5	1	0	0	1	1	1	1	Methyltransferase domain
Methyltransf_9	PF08003.14	TRINITY_DN145941_c0_g1_i1.p1	27.1	0	3.1e-06	26.5	0	1.2	1	0	0	1	1	1	1	Protein of unknown function (DUF1698)
CMAS	PF02353.23	TRINITY_DN145941_c0_g1_i1.p1	26.9	0	6.5e-06	25.8	0	1.6	2	0	0	2	2	2	1	Mycolic acid cyclopropane synthetase
Methyltransf_31	PF13847.9	TRINITY_DN145941_c0_g1_i1.p1	27.2	0	4.3e-06	26.7	0	1.3	1	0	0	1	1	1	1	Methyltransferase domain
Bax1-I	PF01027.23	TRINITY_DN145925_c0_g1_i1.p1	129.5	27.3	1.8e-37	129.3	27.3	1	1	0	0	1	1	1	1	Inhibitor of apoptosis-promoting Bax1
MORN	PF02493.23	TRINITY_DN145942_c0_g1_i1.p2	48.7	17.8	4.4e-05	23.2	1.6	4.7	5	0	0	5	5	5	3	MORN repeat
ubiquitin	PF00240.26	TRINITY_DN145951_c0_g1_i1.p1	35.7	0	9.4e-09	35	0	1.4	1	0	0	1	1	1	1	Ubiquitin family
Nop	PF01798.21	TRINITY_DN145910_c0_g1_i1.p2	142.2	1	2e-41	142.1	1	1	1	0	0	1	1	1	1	snoRNA binding domain
EF-hand_7	PF13499.9	TRINITY_DN145905_c0_g1_i1.p1	30.2	0.9	1.7e-06	28.5	0.5	1.9	2	0	0	2	2	2	1	EF-hand domain pair
MORN	PF02493.23	TRINITY_DN145900_c0_g1_i1.p1	69.2	35	6.6e-06	25.8	4.9	5	5	0	0	5	5	5	5	MORN repeat
Pkinase	PF00069.28	TRINITY_DN145886_c0_g1_i1.p1	77.4	0	1.3e-21	77.3	0	1	1	0	0	1	1	1	1	Protein kinase domain
PK_Tyr_Ser-Thr	PF07714.20	TRINITY_DN145886_c0_g1_i1.p1	32.7	0	5.1e-08	32.6	0	1	1	0	0	1	1	1	1	Protein tyrosine and serine/threonine kinase
Med31	PF05669.15	TRINITY_DN145904_c0_g1_i1.p1	81.9	1.3	4e-23	81.4	1.3	1.3	1	1	0	1	1	1	1	SOH1
Asp_Arg_Hydrox	PF05118.18	TRINITY_DN145876_c0_g1_i1.p1	112.7	0.5	2.2e-32	112.2	0.5	1.2	1	0	0	1	1	1	1	Aspartyl/Asparaginyl beta-hydroxylase
CDC50	PF03381.18	TRINITY_DN145881_c0_g1_i1.p1	99	0	3.8e-28	98.9	0	1	1	0	0	1	1	1	1	LEM3 (ligand-effect modulator 3) family / CDC50 family
Melibiase_2	PF16499.8	TRINITY_DN145909_c0_g1_i1.p1	264.4	0.7	1.6e-78	263.9	0.7	1.2	1	0	0	1	1	1	1	Alpha galactosidase A
Melibiase	PF02065.21	TRINITY_DN145909_c0_g1_i1.p1	27.4	0	3.5e-06	26.4	0	1.4	1	0	0	1	1	1	1	Melibiase
Melibiase_C	PF17801.4	TRINITY_DN145909_c0_g1_i1.p1	27.7	0.3	6.3e-06	26.3	0	2	3	0	0	3	3	3	1	Alpha galactosidase C-terminal beta sandwich domain
WWE	PF02825.23	TRINITY_DN145921_c0_g1_i1.p1	48.8	0.2	2.1e-06	28.4	0.3	2.1	2	0	0	2	2	2	2	WWE domain
NOB1_Zn_bind	PF08772.14	TRINITY_DN145902_c0_g1_i1.p1	41.1	2.2	1.9e-10	40.8	1.8	1.3	1	1	0	1	1	1	1	Nin one binding (NOB1) Zn-ribbon like
Ribosomal_S26e	PF01283.22	TRINITY_DN148456_c0_g1_i1.p1	131.2	8	2.4e-38	131	8	1.1	1	0	0	1	1	1	1	Ribosomal protein S26e
ABC2_membrane_3	PF12698.10	TRINITY_DN148377_c0_g1_i1.p1	54.9	3.2	8.5e-15	54.8	3.2	1	1	0	0	1	1	1	1	ABC-2 family transporter protein
Aminotran_1_2	PF00155.24	TRINITY_DN148382_c0_g1_i1.p1	78.4	0	7e-22	78.2	0	1	1	0	0	1	1	1	1	Aminotransferase class I and II
Bromodomain	PF00439.28	TRINITY_DN124591_c0_g1_i1.p1	67.3	0.1	1.9e-18	66.4	0.1	1.4	1	0	0	1	1	1	1	Bromodomain
I-set	PF07679.19	TRINITY_DN124592_c0_g1_i1.p1	72.2	0	4.2e-19	68.5	0	1.9	2	0	0	2	2	2	1	Immunoglobulin I-set domain
Ig_3	PF13927.9	TRINITY_DN124592_c0_g1_i1.p1	59.7	0.2	8.8e-16	58.4	0	1.7	2	0	0	2	2	2	1	Immunoglobulin domain
ig	PF00047.28	TRINITY_DN124592_c0_g1_i1.p1	45.4	0	1.4e-11	44.5	0	1.5	1	1	0	1	1	1	1	Immunoglobulin domain
Ig_2	PF13895.9	TRINITY_DN124592_c0_g1_i1.p1	41.8	0	1.8e-10	41.1	0	1.3	1	0	0	1	1	1	1	Immunoglobulin domain
Pkinase	PF00069.28	TRINITY_DN124631_c0_g1_i1.p1	55.3	0.1	8.2e-15	55	0.1	1.1	1	0	0	1	1	1	1	Protein kinase domain
PK_Tyr_Ser-Thr	PF07714.20	TRINITY_DN124631_c0_g1_i1.p1	50.6	0	1.9e-13	50.4	0	1	1	0	0	1	1	1	1	Protein tyrosine and serine/threonine kinase
Ribosomal_S3Ae	PF01015.21	TRINITY_DN124609_c0_g1_i1.p1	166.4	6	7.3e-49	166	6	1.1	1	0	0	1	1	1	1	Ribosomal S3Ae family
DUF2778	PF10908.11	TRINITY_DN124603_c0_g1_i1.p1	56.5	0.1	5.8e-15	55.8	0.1	1.4	1	1	0	1	1	1	1	Protein of unknown function (DUF2778)
Peptidase_S49	PF01343.21	TRINITY_DN112932_c0_g1_i1.p1	33.3	0	6.3e-08	32.8	0	1.2	1	0	0	1	1	1	1	Peptidase family S49
Collagen	PF01391.21	TRINITY_DN112877_c0_g1_i1.p1	90.3	73	6.8e-11	41.9	26.2	3.8	2	1	2	4	4	4	3	Collagen triple helix repeat (20 copies)
DUF4457	PF14652.9	TRINITY_DN112931_c0_g1_i1.p1	31.2	0.1	1.6e-07	31.1	0.1	1.1	1	0	0	1	1	1	1	Domain of unknown function (DUF4457)
DUF4217	PF13959.9	TRINITY_DN112897_c0_g1_i1.p1	45.2	0.4	1.8e-11	44.1	0.4	1.6	1	0	0	1	1	1	1	Domain of unknown function (DUF4217)
Guanylate_cyc	PF00211.23	TRINITY_DN112902_c0_g1_i1.p1	154.2	0.1	3.5e-45	154	0.1	1	1	0	0	1	1	1	1	Adenylate and Guanylate cyclase catalytic domain
Peptidase_C13	PF01650.21	TRINITY_DN112924_c0_g1_i1.p1	144.5	0.7	5e-42	144.3	0.7	1	1	0	0	1	1	1	1	Peptidase C13 family
Pkinase	PF00069.28	TRINITY_DN112871_c0_g1_i1.p1	40.7	0.5	2.1e-10	40.6	0.5	1	1	0	0	1	1	1	1	Protein kinase domain
ABC_tran	PF00005.30	TRINITY_DN112891_c0_g1_i2.p2	49.1	0	1e-12	48.9	0	1.1	1	0	0	1	1	1	1	ABC transporter
NUDIX	PF00293.31	TRINITY_DN112945_c0_g1_i1.p1	38.1	0	2.4e-09	37.5	0	1.2	1	0	0	1	1	1	1	NUDIX domain
ADH_zinc_N	PF00107.29	TRINITY_DN112907_c0_g1_i1.p1	73	0.1	3.1e-20	72.6	0.1	1.1	1	0	0	1	1	1	1	Zinc-binding dehydrogenase
PmbA_TldD_C	PF19289.2	TRINITY_DN112943_c0_g1_i1.p1	96.9	0.1	1.2e-27	96.7	0.1	1	1	0	0	1	1	1	1	PmbA/TldA metallopeptidase C-terminal domain
Helicase_C	PF00271.34	TRINITY_DN112925_c0_g1_i1.p1	93.2	0.1	2.2e-26	92.5	0.1	1.3	1	0	0	1	1	1	1	Helicase conserved C-terminal domain
Thioredoxin_8	PF13905.9	TRINITY_DN112911_c0_g1_i1.p1	30	0	7.2e-07	29.5	0	1.3	1	0	0	1	1	1	1	Thioredoxin-like
TRAM_LAG1_CLN8	PF03798.19	TRINITY_DN137044_c0_g1_i1.p1	93.8	24	1.3e-26	93.7	24	1	1	0	0	1	1	1	1	TLC domain
Pkinase	PF00069.28	TRINITY_DN137056_c0_g1_i1.p1	116.5	0	1.5e-33	116.4	0	1	1	0	0	1	1	1	1	Protein kinase domain
PK_Tyr_Ser-Thr	PF07714.20	TRINITY_DN137056_c0_g1_i1.p1	72.6	0	3.6e-20	72.5	0	1	1	0	0	1	1	1	1	Protein tyrosine and serine/threonine kinase
RT_RNaseH	PF17917.4	TRINITY_DN136968_c0_g1_i1.p1	61.7	0	9.6e-17	61.3	0	1.1	1	0	0	1	1	1	1	RNase H-like domain found in reverse transcriptase
RT_RNaseH_2	PF17919.4	TRINITY_DN136968_c0_g1_i1.p1	35.7	0	1.2e-08	35.1	0	1.3	1	0	0	1	1	1	1	RNase H-like domain found in reverse transcriptase
Cpn60_TCP1	PF00118.27	TRINITY_DN136974_c0_g1_i1.p2	73	0	2.3e-20	72.9	0	1	1	0	0	1	1	1	1	TCP-1/cpn60 chaperonin family
SAPS	PF04499.18	TRINITY_DN136971_c0_g1_i1.p1	62.3	7.4	6.7e-12	45.1	0	2.1	1	1	0	2	2	2	2	SIT4 phosphatase-associated protein
YhhN	PF07947.17	TRINITY_DN137014_c0_g1_i1.p1	102.3	9.6	3.3e-29	101.9	9.6	1.2	1	0	0	1	1	1	1	YhhN family
zf-RING_2	PF13639.9	TRINITY_DN137048_c0_g1_i1.p1	45.7	14.2	9.7e-12	45.2	14.2	1.3	1	0	0	1	1	1	1	Ring finger domain
zf-RING_11	PF17123.8	TRINITY_DN137048_c0_g1_i1.p1	41.3	9.2	1.9e-10	40.4	9.2	1.5	1	0	0	1	1	1	1	RING-like zinc finger
zf-rbx1	PF12678.10	TRINITY_DN137048_c0_g1_i1.p1	37.7	12.5	3e-09	37.1	12.5	1.3	1	0	0	1	1	1	1	RING-H2 zinc finger domain
zf-C3HC4	PF00097.28	TRINITY_DN137048_c0_g1_i1.p1	31.3	14	2.5e-07	30.6	14	1.4	1	0	0	1	1	1	1	Zinc finger
zf-C3HC4_2	PF13923.9	TRINITY_DN137048_c0_g1_i1.p1	26.6	13	7e-06	25.9	13	1.4	1	0	0	1	1	1	1	Zinc finger
PDEase_I	PF00233.22	TRINITY_DN137031_c0_g1_i1.p1	94.1	1.3	1.4e-26	93.8	1.3	1.1	1	0	0	1	1	1	1	3'5'-cyclic nucleotide phosphodiesterase
Peptidase_M48_N	PF16491.8	TRINITY_DN137055_c0_g1_i1.p1	103.5	4.2	1.5e-29	103.2	4.2	1.1	1	0	0	1	1	1	1	CAAX prenyl protease N-terminal
START	PF01852.22	TRINITY_DN137047_c0_g1_i1.p1	31.6	0	1.2e-07	31.4	0	1.1	1	0	0	1	1	1	1	START domain
PH	PF00169.32	TRINITY_DN137047_c0_g1_i1.p2	26.2	0	1.1e-05	26	0	1.1	1	0	0	1	1	1	1	PH domain
DnaJ	PF00226.34	TRINITY_DN137037_c0_g1_i1.p1	71	1.6	7.3e-20	71	1.6	2	2	0	0	2	2	2	1	DnaJ domain
Pkinase	PF00069.28	TRINITY_DN136981_c0_g1_i1.p1	88.4	0	5.9e-25	88.3	0	1	1	0	0	1	1	1	1	Protein kinase domain
PK_Tyr_Ser-Thr	PF07714.20	TRINITY_DN136981_c0_g1_i1.p1	67.9	0	1.1e-18	67.6	0	1	1	0	0	1	1	1	1	Protein tyrosine and serine/threonine kinase
AAA_6	PF12774.10	TRINITY_DN137041_c0_g1_i1.p1	153.2	0	9.7e-45	153.1	0	1	1	0	0	1	1	1	1	Hydrolytic ATP binding site of dynein motor region
Bax1-I	PF01027.23	TRINITY_DN136972_c0_g1_i1.p1	74.6	11.9	1.1e-20	74.4	11.9	1	1	0	0	1	1	1	1	Inhibitor of apoptosis-promoting Bax1
Pkinase	PF00069.28	TRINITY_DN136976_c0_g1_i1.p1	34.5	0	2.5e-08	33.7	0	1.3	1	0	0	1	1	1	1	Protein kinase domain
Proteasome	PF00227.29	TRINITY_DN137019_c0_g1_i1.p1	97.3	0.1	9e-28	97.2	0.1	1	1	0	0	1	1	1	1	Proteasome subunit
NAP	PF00956.21	TRINITY_DN115111_c0_g1_i1.p1	115.1	0.1	4.1e-33	114.8	0.1	1	1	0	0	1	1	1	1	Nucleosome assembly protein (NAP)
Kinesin	PF00225.26	TRINITY_DN115069_c0_g1_i1.p1	174.4	1.2	3.2e-51	174.3	1.2	1	1	0	0	1	1	1	1	Kinesin motor domain
ABC_tran	PF00005.30	TRINITY_DN115079_c0_g1_i1.p1	59	0	1.1e-15	58.4	0	1.3	1	0	0	1	1	1	1	ABC transporter
Pur_DNA_glyco	PF02245.19	TRINITY_DN115061_c0_g1_i1.p1	92.3	0	2.8e-26	92.1	0	1	1	0	0	1	1	1	1	Methylpurine-DNA glycosylase (MPG)
PhoLip_ATPase_N	PF16209.8	TRINITY_DN115137_c0_g1_i1.p1	81.5	0.2	6.5e-23	80.3	0.2	1.6	1	0	0	1	1	1	1	Phospholipid-translocating ATPase N-terminal
FA_desaturase	PF00487.27	TRINITY_DN115126_c0_g1_i1.p1	61	0.6	1.9e-16	60.8	0.6	1	1	0	0	1	1	1	1	Fatty acid desaturase
CTP_synth_N	PF06418.17	TRINITY_DN134997_c0_g1_i1.p1	165.7	0	1.6e-48	165.5	0	1	1	0	0	1	1	1	1	CTP synthase N-terminus
Cys_Met_Meta_PP	PF01053.23	TRINITY_DN135020_c0_g1_i1.p1	145.6	0	1.7e-42	145.5	0	1	1	0	0	1	1	1	1	Cys/Met metabolism PLP-dependent enzyme
Adaptin_N	PF01602.23	TRINITY_DN149486_c0_g1_i1.p1	85.4	1.9	3.6e-24	85.4	1.9	1	1	0	0	1	1	1	1	Adaptin N terminal region
IFT46_B_C	PF12317.11	TRINITY_DN149504_c0_g1_i1.p1	204.4	1.5	2e-60	204.2	1.5	1	1	0	0	1	1	1	1	Intraflagellar transport complex B protein 46 C terminal
Cytochrom_C1	PF02167.18	TRINITY_DN149521_c0_g1_i1.p1	94	0	1.4e-26	93.8	0	1	1	0	0	1	1	1	1	Cytochrome C1 family
Rdx	PF10262.12	TRINITY_DN149470_c0_g1_i1.p2	28.1	0.1	3.9e-06	27.1	0.1	1.6	1	0	0	1	1	1	1	Rdx family
Dimer_Tnp_hAT	PF05699.17	TRINITY_DN149506_c0_g1_i1.p1	44.4	0	1.6e-11	44	0	1.1	1	0	0	1	1	1	1	hAT family C-terminal dimerisation region
Glycos_transf_4	PF00953.24	TRINITY_DN149516_c0_g1_i1.p1	121.2	14.9	4.3e-35	121.2	14.9	2.3	2	1	0	2	2	2	1	Glycosyl transferase family 4
DHC_N1	PF08385.15	TRINITY_DN103631_c0_g1_i1.p1	185.7	0.7	1.8e-54	185.5	0.7	1	1	0	0	1	1	1	1	Dynein heavy chain
DENN	PF02141.24	TRINITY_DN103615_c0_g1_i1.p1	33.7	1.5	5e-08	33.2	0.8	1.6	2	0	0	2	2	2	1	DENN (AEX-3) domain
zf-H2C2_5	PF13909.9	TRINITY_DN103634_c0_g1_i1.p2	44.1	3.2	2.6e-05	24	0.2	2.4	2	0	0	2	2	2	2	C2H2-type zinc-finger domain
zf-H2C2_2	PF13465.9	TRINITY_DN103634_c0_g1_i1.p2	39.4	3.8	4.1e-08	33.5	0.7	3.1	3	0	0	3	3	3	1	Zinc-finger double domain
zf-Di19	PF05605.15	TRINITY_DN103634_c0_g1_i1.p2	31	1.2	0.0048	17.3	0.1	2.3	2	1	0	2	2	2	2	Drought induced 19 protein (Di19)
zf-C2H2_4	PF13894.9	TRINITY_DN103634_c0_g1_i1.p2	29.1	6.3	0.011	16.6	0.4	2.4	2	0	0	2	2	2	2	C2H2-type zinc finger
MCM	PF00493.26	TRINITY_DN103584_c0_g1_i1.p1	96.1	0	2.4e-27	95.6	0	1.2	1	0	0	1	1	1	1	MCM P-loop domain
MCM_OB	PF17207.6	TRINITY_DN103584_c0_g1_i1.p1	85.6	0.7	4.2e-24	84.9	0.7	1.3	1	0	0	1	1	1	1	MCM OB domain
Lipase_3	PF01764.28	TRINITY_DN103648_c0_g1_i1.p1	112.2	0	2.5e-32	111.8	0	1.2	1	0	0	1	1	1	1	Lipase (class 3)
PGAP1	PF07819.16	TRINITY_DN103648_c0_g1_i1.p1	25.7	0	0.00011	22.1	0	2.1	2	0	0	2	2	2	1	PGAP1-like protein
TMEM138	PF14935.9	TRINITY_DN103610_c0_g1_i1.p1	47.7	10.9	2.7e-12	47.5	10.9	1	1	0	0	1	1	1	1	Transmembrane protein 138
DDE_Tnp_IS1595	PF12762.10	TRINITY_DN103620_c0_g1_i1.p1	51.9	0	1.2e-13	51.5	0	1	1	0	0	1	1	1	1	ISXO2-like transposase domain
Pkinase	PF00069.28	TRINITY_DN103660_c0_g1_i1.p1	101.4	0.1	6.4e-29	101.3	0.1	1	1	0	0	1	1	1	1	Protein kinase domain
PK_Tyr_Ser-Thr	PF07714.20	TRINITY_DN103660_c0_g1_i1.p1	50.7	0	1.9e-13	50.4	0	1	1	0	0	1	1	1	1	Protein tyrosine and serine/threonine kinase
Pkinase	PF00069.28	TRINITY_DN112248_c0_g1_i1.p1	53.8	0	2.8e-14	53.3	0	1.2	1	0	0	1	1	1	1	Protein kinase domain
PK_Tyr_Ser-Thr	PF07714.20	TRINITY_DN112248_c0_g1_i1.p1	36.6	0	4.7e-09	36	0	1.2	1	0	0	1	1	1	1	Protein tyrosine and serine/threonine kinase
Neur_chan_memb	PF02932.19	TRINITY_DN112186_c0_g1_i1.p1	28.1	0	5.9e-06	26.7	0	1.7	1	1	0	1	1	1	1	Neurotransmitter-gated ion-channel transmembrane region
MADF_DNA_bdg	PF10545.12	TRINITY_DN112178_c0_g1_i1.p1	80.7	1.5	1.5e-22	79.9	1.5	1.5	1	0	0	1	1	1	1	Alcohol dehydrogenase transcription factor Myb/SANT-like
Pro_isomerase	PF00160.24	TRINITY_DN112199_c0_g1_i1.p1	64.5	0.1	2.2e-17	63.8	0.1	1.3	1	0	0	1	1	1	1	Cyclophilin type peptidyl-prolyl cis-trans isomerase/CLD
Ras	PF00071.25	TRINITY_DN112245_c0_g1_i1.p1	195	1.2	8e-58	194.7	1.2	1.1	1	0	0	1	1	1	1	Ras family
Roc	PF08477.16	TRINITY_DN112245_c0_g1_i1.p1	111.1	0.5	4e-32	111.1	0.5	1.5	2	0	0	2	2	2	1	Ras of Complex
Arf	PF00025.24	TRINITY_DN112245_c0_g1_i1.p1	50.2	1.2	3.3e-13	49.6	1.1	1.3	1	1	0	1	1	1	1	ADP-ribosylation factor family
RsgA_GTPase	PF03193.19	TRINITY_DN112245_c0_g1_i1.p1	32.9	0.4	0.00052	20.1	0.1	2.2	2	0	0	2	2	2	2	RsgA GTPase
MMR_HSR1	PF01926.26	TRINITY_DN112245_c0_g1_i1.p1	30	0.1	9.5e-07	29	0.1	1.5	1	0	0	1	1	1	1	50S ribosome-binding GTPase
GTP_EFTU	PF00009.30	TRINITY_DN112245_c0_g1_i1.p1	26.5	0.7	2.2e-05	24.2	0.4	2.1	2	1	0	2	2	2	1	Elongation factor Tu GTP binding domain
Amino_oxidase	PF01593.27	TRINITY_DN112223_c0_g1_i1.p1	39.1	0	6.7e-10	39	0	1.1	1	0	0	1	1	1	1	Flavin containing amine oxidoreductase
NAD_binding_8	PF13450.9	TRINITY_DN112223_c0_g1_i1.p2	47.4	0.2	1.9e-11	44.1	0.2	2.1	1	1	0	1	1	1	1	NAD(P)-binding Rossmann-like domain
Amino_oxidase	PF01593.27	TRINITY_DN112223_c0_g1_i1.p2	46.4	0	5.6e-12	45.8	0	1.3	1	1	0	1	1	1	1	Flavin containing amine oxidoreductase
FAD_oxidored	PF12831.10	TRINITY_DN112223_c0_g1_i1.p2	26.2	0.2	5.3e-06	26.1	0.2	1.1	1	0	0	1	1	1	1	FAD dependent oxidoreductase
DM4_12	PF07841.16	TRINITY_DN112225_c0_g1_i1.p2	27.2	0	8.3e-06	26.5	0	1.3	1	0	0	1	1	1	1	DM4/DM12 family
NIF	PF03031.21	TRINITY_DN112216_c0_g1_i1.p1	87.7	0	7.8e-25	87.6	0	1	1	0	0	1	1	1	1	NLI interacting factor-like phosphatase
Peptidase_C54	PF03416.22	TRINITY_DN112208_c0_g1_i1.p1	66.5	0.1	4.1e-18	65.9	0.1	1.3	1	0	0	1	1	1	1	Peptidase family C54
RPE65	PF03055.18	TRINITY_DN112244_c0_g1_i1.p1	175.4	0.1	2.7e-51	175.3	0.1	1	1	0	0	1	1	1	1	Retinal pigment epithelial membrane protein
2014-03-03	PF00244.23	TRINITY_DN112213_c0_g1_i1.p1	272.8	2.1	2.3e-81	272.7	2.1	1	1	0	0	1	1	1	1	41701 protein
DUF676	PF05057.17	TRINITY_DN112214_c0_g1_i1.p1	88.1	0.1	7e-25	88	0.1	1	1	0	0	1	1	1	1	Putative serine esterase (DUF676)
PMM	PF03332.16	TRINITY_DN109079_c0_g1_i1.p1	245	1.1	8.9e-73	244.8	1.1	1	1	0	0	1	1	1	1	Eukaryotic phosphomannomutase
Pkinase	PF00069.28	TRINITY_DN123634_c0_g1_i1.p1	66.2	0	3.7e-18	66	0	1	1	0	0	1	1	1	1	Protein kinase domain
PK_Tyr_Ser-Thr	PF07714.20	TRINITY_DN123634_c0_g1_i1.p1	39.1	0	6.2e-10	38.9	0	1	1	0	0	1	1	1	1	Protein tyrosine and serine/threonine kinase
Ribosomal_L1	PF00687.24	TRINITY_DN123561_c0_g1_i1.p1	98.4	7	6e-28	98.1	7	1.1	1	0	0	1	1	1	1	Ribosomal protein L1p/L10e family
Methyltransf_16	PF10294.12	TRINITY_DN123654_c0_g1_i1.p1	44.1	0	2.2e-11	44	0	1	1	0	0	1	1	1	1	Lysine methyltransferase
zf-CCCH	PF00642.27	TRINITY_DN123632_c0_g1_i1.p1	43.6	20.9	2.1e-06	27.6	5.5	2.3	2	0	0	2	2	2	2	Zinc finger C-x8-C-x5-C-x3-H type (and similar)
zf_CCCH_4	PF18345.4	TRINITY_DN123632_c0_g1_i1.p1	28.9	20.5	0.00042	20.4	5.2	2.8	3	0	0	3	3	3	2	Zinc finger domain
zf-CCCH_4	PF18044.4	TRINITY_DN123632_c0_g1_i1.p1	26.4	16	0.00066	19.5	4.8	2.2	2	0	0	2	2	2	2	CCCH-type zinc finger
AAA_5	PF07728.17	TRINITY_DN123585_c0_g1_i1.p1	70.3	0	2.4e-19	69.9	0	1.2	1	0	0	1	1	1	1	AAA domain (dynein-related subfamily)
AAA_6	PF12774.10	TRINITY_DN123585_c0_g1_i1.p1	27.4	0	2.3e-06	27	0	1.2	1	0	0	1	1	1	1	Hydrolytic ATP binding site of dynein motor region
AAA_16	PF13191.9	TRINITY_DN123585_c0_g1_i1.p1	28.3	0	2.4e-06	28.2	0	1.2	1	0	0	1	1	1	1	AAA ATPase domain
DNA_topoisoIV	PF00521.23	TRINITY_DN132327_c0_g1_i1.p1	148.5	0	3.2e-43	148.3	0	1	1	0	0	1	1	1	1	DNA gyrase/topoisomerase IV
RNA_pol_Rpb1_1	PF04997.15	TRINITY_DN132291_c0_g1_i1.p1	64.5	0	1.1e-17	64.5	0	1.1	1	0	0	1	1	1	1	RNA polymerase Rpb1
Hydrolase_4	PF12146.11	TRINITY_DN122817_c0_g1_i1.p1	95.8	0	3.1e-27	95.5	0	1	1	0	0	1	1	1	1	Serine aminopeptidase
Abhydrolase_1	PF00561.23	TRINITY_DN122817_c0_g1_i1.p1	32.3	0	1.2e-07	31.8	0	1.2	1	0	0	1	1	1	1	alpha/beta hydrolase fold
Peptidase_C1	PF00112.26	TRINITY_DN122810_c0_g1_i1.p1	215.4	8.1	1.2e-63	215.2	8.1	1	1	0	0	1	1	1	1	Papain family cysteine protease
Pkinase	PF00069.28	TRINITY_DN122849_c0_g1_i1.p2	64.4	0	1.3e-17	64.2	0	1.1	1	0	0	1	1	1	1	Protein kinase domain
PK_Tyr_Ser-Thr	PF07714.20	TRINITY_DN122849_c0_g1_i1.p2	31	0	2e-07	30.7	0	1	1	0	0	1	1	1	1	Protein tyrosine and serine/threonine kinase
Frataxin_Cyay	PF01491.19	TRINITY_DN122772_c0_g1_i1.p1	84.1	0.4	8.2e-24	83.9	0.4	1	1	0	0	1	1	1	1	Frataxin-like domain
HNOBA	PF07701.17	TRINITY_DN111927_c0_g1_i1.p1	73.8	0.3	2e-20	73.3	0.3	1.3	1	0	0	1	1	1	1	Heme NO binding associated
HNOB	PF07700.18	TRINITY_DN111927_c0_g1_i1.p1	35.9	0.4	1.4e-08	34.8	0.4	1.5	1	0	0	1	1	1	1	Haem-NO-binding
DSPc	PF00782.23	TRINITY_DN111903_c0_g1_i1.p1	87.4	0.2	1e-24	87	0.2	1.2	1	0	0	1	1	1	1	Dual specificity phosphatase
CBM_14	PF01607.27	TRINITY_DN111884_c0_g1_i1.p1	27.2	6.6	7.2e-06	26.2	6.8	1.4	1	1	0	1	1	1	1	Chitin binding Peritrophin-A domain
Pkinase	PF00069.28	TRINITY_DN111953_c0_g1_i1.p2	66.7	1.2	2.4e-18	66.6	1.2	1	1	0	0	1	1	1	1	Protein kinase domain
PK_Tyr_Ser-Thr	PF07714.20	TRINITY_DN111953_c0_g1_i1.p2	40.8	0.2	1.8e-10	40.7	0.2	1	1	0	0	1	1	1	1	Protein tyrosine and serine/threonine kinase
PTH2	PF01981.19	TRINITY_DN111954_c0_g1_i1.p1	137.4	0	4.2e-40	136.8	0	1.2	1	0	0	1	1	1	1	Peptidyl-tRNA hydrolase PTH2
Ribosomal_L35Ae	PF01247.21	TRINITY_DN111893_c0_g1_i1.p2	132	0.5	1.1e-38	131.5	0.5	1.2	1	0	0	1	1	1	1	Ribosomal protein L35Ae
Acyltransferase	PF01553.24	TRINITY_DN111936_c0_g1_i1.p2	37.1	0	2.5e-09	37	0	1.1	1	0	0	1	1	1	1	Acyltransferase
ubiquitin	PF00240.26	TRINITY_DN111923_c0_g1_i1.p1	44.1	0	3.6e-07	30	0	2.3	2	0	0	2	2	2	2	Ubiquitin family
PP2C	PF00481.24	TRINITY_DN111902_c0_g1_i1.p1	64.8	0	1.1e-17	64.7	0	1	1	0	0	1	1	1	1	Protein phosphatase 2C
Alk_phosphatase	PF00245.23	TRINITY_DN111934_c0_g1_i1.p3	100	0	1.8e-28	99.9	0	1	1	0	0	1	1	1	1	Alkaline phosphatase
mTERF	PF02536.17	TRINITY_DN130989_c0_g1_i1.p3	28.9	0.1	6.8e-07	28.7	0.1	1.2	1	0	0	1	1	1	1	mTERF
CH_2	PF06294.14	TRINITY_DN130965_c0_g1_i1.p1	105.6	0.1	3.7e-30	104	0	1.7	2	0	0	2	2	2	1	CH-like domain in sperm protein
CAMSAP_CH	PF11971.11	TRINITY_DN130965_c0_g1_i1.p1	58.2	0.1	1.9e-15	56.6	0	1.9	2	1	0	2	2	2	1	CAMSAP CH domain
Hairy_orange	PF07527.16	TRINITY_DN130994_c0_g1_i1.p1	30.3	0.2	9.4e-07	29.1	0.2	1.7	1	0	0	1	1	1	1	Hairy Orange
zf-C2H2	PF00096.29	TRINITY_DN130990_c0_g1_i1.p1	31.4	27.7	0.015	15.8	2.2	4.5	4	0	0	4	4	4	3	Zinc finger
ATP-synt_ab_N	PF02874.26	TRINITY_DN131006_c0_g1_i1.p1	84.6	1.8	9.4e-24	83.8	1.8	1.4	1	0	0	1	1	1	1	ATP synthase alpha/beta family
ATP-synt_ab	PF00006.28	TRINITY_DN131006_c0_g1_i1.p1	30.2	0.4	5.5e-07	29.6	0.4	1.3	1	0	0	1	1	1	1	ATP synthase alpha/beta family
RabGAP-TBC	PF00566.21	TRINITY_DN131029_c0_g1_i1.p3	37	0.1	3.6e-09	36.7	0.1	1.1	1	0	0	1	1	1	1	Rab-GTPase-TBC domain
PhoLip_ATPase_C	PF16212.8	TRINITY_DN126354_c0_g1_i1.p1	26.1	18.2	7.4e-06	26	18.2	1	1	0	0	1	1	1	1	Phospholipid-translocating P-type ATPase C-terminal
HSP70	PF00012.23	TRINITY_DN126320_c0_g1_i1.p2	56.9	6.6	1.3e-15	56.8	6.6	1	1	0	0	1	1	1	1	Hsp70 protein
CathepsinC_exc	PF08773.14	TRINITY_DN101443_c0_g1_i1.p1	82	5.3	6.1e-23	81.5	5.3	1.2	1	0	0	1	1	1	1	Cathepsin C exclusion domain
HEAT	PF02985.25	TRINITY_DN101388_c0_g1_i1.p1	29.6	0	0.048	14.1	0.1	3.2	3	0	0	3	3	3	3	HEAT repeat
Cnd1	PF12717.10	TRINITY_DN101388_c0_g1_i1.p1	26.7	0.2	0.023	14.8	0	2.3	1	1	1	2	2	2	2	non-SMC mitotic condensation complex subunit 1
Rubis-subs-bind	PF09273.14	TRINITY_DN101458_c0_g1_i1.p1	57.5	0.5	3.8e-15	56.8	0.5	1.4	1	0	0	1	1	1	1	Rubisco LSMT substrate-binding
SET	PF00856.31	TRINITY_DN101458_c0_g1_i1.p1	38.5	0	3.8e-09	37.3	0	1.6	1	0	0	1	1	1	1	SET domain
Pkinase	PF00069.28	TRINITY_DN101414_c0_g1_i1.p1	218.1	0.1	1.6e-64	218	0.1	1	1	0	0	1	1	1	1	Protein kinase domain
PK_Tyr_Ser-Thr	PF07714.20	TRINITY_DN101414_c0_g1_i1.p1	116.2	0	1.9e-33	116	0	1	1	0	0	1	1	1	1	Protein tyrosine and serine/threonine kinase
Pkinase	PF00069.28	TRINITY_DN101430_c0_g1_i1.p2	60.8	0	1.6e-16	60.6	0	1.1	1	0	0	1	1	1	1	Protein kinase domain
7tm_2	PF00002.27	TRINITY_DN101379_c0_g1_i1.p1	104.8	1.2	5.3e-30	104.6	1.2	1	1	0	0	1	1	1	1	7 transmembrane receptor (Secretin family)
Glyco_hydro_30	PF02055.19	TRINITY_DN101406_c0_g1_i1.p1	92.7	0	2.9e-26	92.4	0	1.1	1	0	0	1	1	1	1	Glycosyl hydrolase family 30 TIM-barrel domain
Vps23_core	PF09454.13	TRINITY_DN101409_c0_g1_i1.p2	48.1	0.5	2.3e-12	46.8	0.2	1.8	2	0	0	2	2	2	1	Vps23 core domain
Pkinase	PF00069.28	TRINITY_DN101425_c0_g1_i1.p1	166.6	0	8.9e-49	166.4	0	1	1	0	0	1	1	1	1	Protein kinase domain
PK_Tyr_Ser-Thr	PF07714.20	TRINITY_DN101425_c0_g1_i1.p1	110.7	0	8.6e-32	110.6	0	1	1	0	0	1	1	1	1	Protein tyrosine and serine/threonine kinase
[truncated: 58,196 more rows]

## Sheet: GO biological process
GO biological process complete	Drosophila melanogaster - REFLIST (13821)	upload_1 (1277)	upload_1 (expected)	upload_1 (over/under)	upload_1 (fold Enrichment)	upload_1 (raw P-value)	upload_1 (FDR)
formation of a compartment boundary (GO:0060288)	4	4	0.37	+	10.82	0.0027	0.0197
neurotransmitter uptake (GO:0001504)	4	4	0.37	+	10.82	0.0027	0.0196
synaptic vesicle budding (GO:0070142)	4	4	0.37	+	10.82	0.0027	0.0196
regulation of short-term neuronal synaptic plasticity (GO:0048172)	7	6	0.65	+	9.28	0.000369	0.00359
regulation of neuron projection arborization (GO:0150011)	6	5	0.55	+	9.02	0.00129	0.0103
positive regulation of clathrin-dependent endocytosis (GO:2000370)	6	5	0.55	+	9.02	0.00129	0.0103
establishment or maintenance of polarity of larval imaginal disc epithelium (GO:0016336)	5	4	0.46	+	8.66	0.00454	0.0302
positive regulation of RNA export from nucleus (GO:0046833)	5	4	0.46	+	8.66	0.00454	0.0302
positive regulation of nucleobase-containing compound transport (GO:0032241)	5	4	0.46	+	8.66	0.00454	0.0302
positive regulation of nervous system process (GO:0031646)	5	4	0.46	+	8.66	0.00454	0.0301
response to symbiont (GO:0009608)	5	4	0.46	+	8.66	0.00454	0.0301
compound eye retinal cell programmed cell death (GO:0046667)	9	7	0.83	+	8.42	0.000176	0.00185
retinal cell programmed cell death (GO:0046666)	11	8	1.02	+	7.87	8.29e-05	0.000966
regulation of neuronal synaptic plasticity (GO:0048168)	14	10	1.29	+	7.73	1.18e-05	0.000163
gonad morphogenesis (GO:0035262)	7	5	0.65	+	7.73	0.00205	0.0155
basement membrane assembly (GO:0070831)	7	5	0.65	+	7.73	0.00205	0.0155
synaptic vesicle targeting (GO:0016080)	7	5	0.65	+	7.73	0.00205	0.0154
cell-cell adhesion mediated by cadherin (GO:0044331)	14	10	1.29	+	7.73	1.18e-05	0.000162
negative regulation of reactive oxygen species metabolic process (GO:2000378)	7	5	0.65	+	7.73	0.00205	0.0154
microtubule sliding (GO:0051012)	7	5	0.65	+	7.73	0.00205	0.0154
response to axon injury (GO:0048678)	10	7	0.92	+	7.58	0.000277	0.00279
protein autoprocessing (GO:0016540)	6	4	0.55	+	7.22	0.00706	0.0437
establishment or maintenance of polarity of embryonic epithelium (GO:0016332)	6	4	0.55	+	7.22	0.00706	0.0436
cell-cell junction maintenance (GO:0045217)	9	6	0.83	+	7.22	0.000928	0.00785
protein localization to cell-cell junction (GO:0150105)	6	4	0.55	+	7.22	0.00706	0.0436
regulation of RNA export from nucleus (GO:0046831)	6	4	0.55	+	7.22	0.00706	0.0436
mitochondrion morphogenesis (GO:0070584)	9	6	0.83	+	7.22	0.000928	0.00784
synaptic vesicle membrane organization (GO:0048499)	12	8	1.11	+	7.22	0.000128	0.00139
heparan sulfate proteoglycan biosynthetic process, polysaccharide chain biosynthetic process (GO:0015014)	6	4	0.55	+	7.22	0.00706	0.0435
actin filament polymerization (GO:0030041)	11	7	1.02	+	6.89	0.000421	0.004
myosin filament assembly (GO:0031034)	8	5	0.74	+	6.76	0.0031	0.0218
myosin filament organization (GO:0031033)	8	5	0.74	+	6.76	0.0031	0.0218
regulation of clathrin-dependent endocytosis (GO:2000369)	8	5	0.74	+	6.76	0.0031	0.0218
[truncated: 1,265 more rows]

## Sheet: GO molecular function
GO molecular function complete	Drosophila melanogaster - REFLIST (13821)	upload_1 (1277)	upload_1 (expected)	upload_1 (over/under)	upload_1 (fold Enrichment)	upload_1 (raw P-value)	upload_1 (FDR)
[truncated: 113 more rows]

[truncated: 2 more sheets: GO cellular component, KEGG]
