# Supplementary material for: Comparative Transcriptome Analysis of Eriocheir sinensis from Wild Habitats in Han River, Korea
Source: Life (Basel). 2022 Dec 5;12(12):2027. doi: 10.3390/life12122027 (PMC9781331; doi:10.3390/life12122027)
Supplement: Supplementary file 1 [file life-12-02027-s001.zip › Supplementary Table S5.xlsx]

## Sheet: blast2go_go_degtable
Table S5. Annotation results of DEGs.
SeqName	accession	e-value	baseMean	Foldchange	Description	Length	#Hits	e-Value	sim mean	#GO	GO IDs	GO Names	Enzyme Codes	Enzyme Names	InterPro IDs	InterPro GO IDs	InterPro GO Names
TRINITY_DN2049_c0_g1			677.258	12.7032	---NA---	540									no IPS match	no IPS match	no IPS match
TRINITY_DN7854_c0_g1			434.195	12.0616	---NA---	341									no IPS match	no IPS match	no IPS match
TRINITY_DN38268_c0_g1			68.9994	9.40778	---NA---	299									no IPS match	no IPS match	no IPS match
TRINITY_DN19442_c2_g1			40.7971	8.6492	---NA---	874									no IPS match	no IPS match	no IPS match
TRINITY_DN23429_c0_g1	B8NLM9	3.5e-51	48.9448	-3.06216	RecName: Full=14-3-3 protein epsilon; Short=14-3-3E	111	20	3.49601e-51	81.68	57	P:GO:0000077; P:GO:0000165; P:GO:0001764; P:GO:0003064; F:GO:0004623; F:GO:0005246; C:GO:0005634; C:GO:0005829; C:GO:0005871; P:GO:0006588; P:GO:0006605; P:GO:0007124; P:GO:0007265; P:GO:0007294; P:GO:0007346; P:GO:0007411; F:GO:0008134; F:GO:0008426; F:GO:0015459; C:GO:0019897; F:GO:0019900; F:GO:0019903; F:GO:0019904; C:GO:0020020; P:GO:0021766; P:GO:0021987; P:GO:0030437; F:GO:0031625; P:GO:00…	P:DNA damage checkpoint signaling; P:MAPK cascade; P:neuron migration; P:regulation of heart rate by hormone; F:phospholipase A2 activity; F:calcium channel regulator activity; C:nucleus; C:cytosol; C:kinesin complex; P:activation of tryptophan 5-monooxygenase activity; P:protein targeting; P:pseudohyphal growth; P:Ras protein signal transduction; P:germarium-derived oocyte fate determination; P:…	EC:3.1; EC:3; EC:3.1.1; EC:3.1.1.1; EC:3.1.1.4	Acting on ester bonds; Hydrolases; Acting on ester bonds; Carboxylesterase; Phospholipase A(2)	IPR023410 (PFAM)	no GO terms	no GO terms
TRINITY_DN21127_c0_g1	P09226	1.34e-11	19.7128	-3.43687	RecName: Full=25 kDa calcium-binding protein; AltName: Full=TCBP-25; Contains: RecName: Full=10 kDa calcium-binding protein; AltName: Full=TCBP-10	122	2	1.34073e-11	55.45	3	F:GO:0005509; P:GO:0030030; F:GO:0046872	F:calcium ion binding; P:cell projection organization; F:metal ion binding			no IPS match	no IPS match	no IPS match
TRINITY_DN14684_c0_g1			24.1964	7.89601	---NA---	281									no IPS match	no IPS match	no IPS match
TRINITY_DN14698_c1_g1	Q9NKW1	8.43e-93	21.1393	7.7002	RecName: Full=3-oxoacyl-[acyl-carrier-protein] reductase FabG; AltName: Full=3-ketoacyl-acyl carrier protein reductase; AltName: Full=Beta-Ketoacyl-acyl carrier protein reductase; AltName: Full=Beta-ketoacyl-ACP reductase	209	20	8.43445e-93	67.95	30	P:GO:0000038; F:GO:0003857; F:GO:0004300; C:GO:0005782; C:GO:0005829; P:GO:0006633; P:GO:0007568; P:GO:0008203; P:GO:0008209; P:GO:0008210; P:GO:0009410; C:GO:0009507; F:GO:0016508; F:GO:0016853; F:GO:0018812; F:GO:0030283; P:GO:0030587; P:GO:0033540; F:GO:0033989; P:GO:0036111; P:GO:0036112; F:GO:0042803; F:GO:0044594; P:GO:0048545; P:GO:0060009; P:GO:0070490; P:GO:0071407; F:GO:0080023; F:GO:01…	P:very long-chain fatty acid metabolic process; F:3-hydroxyacyl-CoA dehydrogenase activity; F:enoyl-CoA hydratase activity; C:peroxisomal matrix; C:cytosol; P:fatty acid biosynthetic process; P:aging; P:cholesterol metabolic process; P:androgen metabolic process; P:estrogen metabolic process; P:response to xenobiotic stimulus; C:chloroplast; F:long-chain-enoyl-CoA hydratase activity; F:isomerase …	EC:4.2.1; EC:1.1.1.35; EC:4.2.1.74; EC:1.1.1; EC:1.1; EC:4.2.1.107; EC:1; EC:4.2; EC:4; EC:5; EC:1.1.1.62; EC:1.1.1.51; EC:4.2.1.17	Carbon-oxygen lyases; 3-hydroxyacyl-CoA dehydrogenase; Long-chain-enoyl-CoA hydratase; Acting on the CH-OH group of donors; Acting on the CH-OH group of donors; 3-alpha,7-alpha,12-alpha-trihydroxy-5-beta-cholest-24-enoyl-CoA; Oxidoreductases; Carbon-oxygen lyases; Lyases; Isomerases; 17-beta-estradiol 17-dehydrogenase; 3(or 17)-beta-hydroxysteroid dehydrogenase; Enoyl-CoA hydratase	IPR002347 (PFAM)	no GO terms	no GO terms
TRINITY_DN146827_c0_g1			18.2114	7.48516	---NA---	211									no IPS match	no IPS match	no IPS match
TRINITY_DN3990_c0_g1			92.9999	7.38978	---NA---	303									no IPS match	no IPS match	no IPS match
TRINITY_DN101592_c0_g1			15.9001	7.28871	---NA---	449									no IPS match	no IPS match	no IPS match
TRINITY_DN254_c2_g1	Q235M8	2.94e-109	162.036	-3.45411	RecName: Full=60S ribosomal protein L10; AltName: Full=QM protein homolog	226	20	2.9428e-109	78.08	18	P:GO:0000027; P:GO:0000122; P:GO:0002181; F:GO:0003729; F:GO:0003735; C:GO:0005634; C:GO:0005790; P:GO:0006415; P:GO:0006417; P:GO:0007420; P:GO:0010224; C:GO:0022625; P:GO:0043066; F:GO:0045182; C:GO:0045202; P:GO:0097421; C:GO:0098556; P:GO:1990403	P:ribosomal large subunit assembly; P:negative regulation of transcription by RNA polymerase II; P:cytoplasmic translation; F:mRNA binding; F:structural constituent of ribosome; C:nucleus; C:smooth endoplasmic reticulum; P:translational termination; P:regulation of translation; P:brain development; P:response to UV-B; C:cytosolic large ribosomal subunit; P:negative regulation of apoptotic process…			IPR016180 (PFAM)	F:GO:0003735; C:GO:0005840; P:GO:0006412	F:structural constituent of ribosome; C:ribosome; P:translation
TRINITY_DN11984_c0_g1	P10993	7.02e-81	40.505	-4.29808	RecName: Full=Actin	150	20	7.01822e-81	83.98	13	F:GO:0005200; F:GO:0005515; F:GO:0005524; C:GO:0005829; C:GO:0005856; P:GO:0007010; P:GO:0009416; P:GO:0009611; P:GO:0009733; P:GO:0009845; P:GO:0010053; P:GO:0015031; P:GO:0051301	F:structural constituent of cytoskeleton; F:protein binding; F:ATP binding; C:cytosol; C:cytoskeleton; P:cytoskeleton organization; P:response to light stimulus; P:response to wounding; P:response to auxin; P:seed germination; P:root epidermal cell differentiation; P:protein transport; P:cell division			IPR004000 (PFAM)	no GO terms	no GO terms
TRINITY_DN110440_c0_g1			12.5222	6.94388	---NA---	614									no IPS match	no IPS match	no IPS match
TRINITY_DN19683_c0_g1			10.4042	6.67725	---NA---	859									no IPS match	no IPS match	no IPS match
TRINITY_DN663_c2_g1			18.3077	6.51629	---NA---	161									no IPS match	no IPS match	no IPS match
TRINITY_DN5928_c1_g1	P51822	6.91e-90	80.5862	-3.67456	RecName: Full=ADP-ribosylation factor 1	180	20	6.91303e-90	82.77	67	C:GO:0000139; F:GO:0000287; P:GO:0001745; P:GO:0002090; P:GO:0002786; F:GO:0003729; F:GO:0003924; F:GO:0005525; C:GO:0005764; C:GO:0005769; C:GO:0005770; C:GO:0005778; C:GO:0005783; C:GO:0005795; C:GO:0005802; C:GO:0005829; P:GO:0006471; P:GO:0006878; P:GO:0006886; P:GO:0007005; P:GO:0007112; P:GO:0007269; P:GO:0007476; P:GO:0009792; P:GO:0010883; C:GO:0014069; F:GO:0019003; F:GO:0019904; C:GO:00…	C:Golgi membrane; F:magnesium ion binding; P:compound eye morphogenesis; P:regulation of receptor internalization; P:regulation of antibacterial peptide production; F:mRNA binding; F:GTPase activity; F:GTP binding; C:lysosome; C:early endosome; C:late endosome; C:peroxisomal membrane; C:endoplasmic reticulum; C:Golgi stack; C:trans-Golgi network; C:cytosol; P:protein ADP-ribosylation; P:cellular …	EC:3.6.1; EC:3.6; EC:3; EC:3.6.1.15	Acting on acid anhydrides; Acting on acid anhydrides; Hydrolases; Nucleoside-triphosphate phosphatase	IPR006689 (PFAM)	F:GO:0003924; F:GO:0005525	F:GTPase activity; F:GTP binding
TRINITY_DN1670_c0_g1	Q96361	1.28e-44	23.0127	-3.54734	RecName: Full=ADP-ribosylation factor 1	145	20	1.28189e-44	72.1	58	C:GO:0000139; F:GO:0000287; P:GO:0001745; P:GO:0002090; P:GO:0002786; F:GO:0003924; F:GO:0005525; C:GO:0005770; C:GO:0005778; C:GO:0005795; C:GO:0005802; C:GO:0005829; P:GO:0006471; P:GO:0006878; P:GO:0006886; P:GO:0006890; P:GO:0007112; P:GO:0007269; P:GO:0007476; P:GO:0010883; C:GO:0014069; P:GO:0016236; F:GO:0019003; F:GO:0019904; C:GO:0020020; C:GO:0030017; C:GO:0030137; C:GO:0031252; P:GO:00…	C:Golgi membrane; F:magnesium ion binding; P:compound eye morphogenesis; P:regulation of receptor internalization; P:regulation of antibacterial peptide production; F:GTPase activity; F:GTP binding; C:late endosome; C:peroxisomal membrane; C:Golgi stack; C:trans-Golgi network; C:cytosol; P:protein ADP-ribosylation; P:cellular copper ion homeostasis; P:intracellular protein transport; P:retrograde…	EC:3.6.1; EC:3.6; EC:3; EC:3.6.1.15	Acting on acid anhydrides; Acting on acid anhydrides; Hydrolases; Nucleoside-triphosphate phosphatase	IPR006689 (PFAM)	F:GO:0003924; F:GO:0005525	F:GTPase activity; F:GTP binding
TRINITY_DN3030_c4_g1			44.2325	5.55657	---NA---	186									no IPS match	no IPS match	no IPS match
TRINITY_DN5315_c0_g1	P36579	1.43e-85	180.739	7.9359	RecName: Full=ADP-ribosylation factor 1	178	20	1.42512e-85	80.26	66	C:GO:0000139; F:GO:0000287; P:GO:0001745; P:GO:0002090; P:GO:0002786; F:GO:0003729; F:GO:0003924; F:GO:0005525; C:GO:0005764; C:GO:0005769; C:GO:0005770; C:GO:0005778; C:GO:0005783; C:GO:0005795; C:GO:0005802; C:GO:0005829; P:GO:0006471; P:GO:0006878; P:GO:0006886; P:GO:0006890; P:GO:0007005; P:GO:0007112; P:GO:0007269; P:GO:0007476; P:GO:0009792; P:GO:0010883; C:GO:0014069; F:GO:0019003; F:GO:00…	C:Golgi membrane; F:magnesium ion binding; P:compound eye morphogenesis; P:regulation of receptor internalization; P:regulation of antibacterial peptide production; F:mRNA binding; F:GTPase activity; F:GTP binding; C:lysosome; C:early endosome; C:late endosome; C:peroxisomal membrane; C:endoplasmic reticulum; C:Golgi stack; C:trans-Golgi network; C:cytosol; P:protein ADP-ribosylation; P:cellular …	EC:3.6.1; EC:3.6; EC:3; EC:3.6.1.15	Acting on acid anhydrides; Acting on acid anhydrides; Hydrolases; Nucleoside-triphosphate phosphatase	IPR006689 (PFAM)	F:GO:0003924; F:GO:0005525	F:GTPase activity; F:GTP binding
TRINITY_DN48521_c0_g2			17.2365	4.48695	---NA---	470									IPR032063 (PFAM)	no GO terms	no GO terms
TRINITY_DN3656_c2_g1			35.1451	4.34568	---NA---	295									no IPS match	no IPS match	no IPS match
TRINITY_DN6632_c0_g1	Q8VXQ2	7.02e-44	20.9533	-3.5437	RecName: Full=Aldehyde dehydrogenase family 3 member A2; AltName: Full=Fatty aldehyde dehydrogenase	145	20	7.02202e-44	64.25	37	P:GO:0001666; F:GO:0004028; C:GO:0005778; C:GO:0005789; C:GO:0005811; C:GO:0005829; C:GO:0005886; P:GO:0006714; P:GO:0006805; P:GO:0007417; P:GO:0007422; P:GO:0007568; P:GO:0007584; F:GO:0008106; P:GO:0008284; P:GO:0008544; P:GO:0009269; C:GO:0009507; P:GO:0009651; P:GO:0009737; C:GO:0016021; P:GO:0016117; F:GO:0018479; P:GO:0030148; P:GO:0030587; P:GO:0033306; F:GO:0033721; P:GO:0034599; C:GO:00…	P:response to hypoxia; F:3-chloroallyl aldehyde dehydrogenase activity; C:peroxisomal membrane; C:endoplasmic reticulum membrane; C:lipid droplet; C:cytosol; C:plasma membrane; P:sesquiterpenoid metabolic process; P:xenobiotic metabolic process; P:central nervous system development; P:peripheral nervous system development; P:aging; P:response to nutrient; F:alcohol dehydrogenase (NADP+) activity;…	EC:1.1.1; EC:1.1.1.2; EC:1.1.3; EC:1.2.1; EC:1.2; EC:1.2.1.48; EC:1.1; EC:1; EC:1.1.3.20; EC:1.2.1.5; EC:1.2.1.4; EC:1.2.1.3; EC:1.2.1.28	Acting on the CH-OH group of donors; Alcohol dehydrogenase (NADP(+)); Acting on the CH-OH group of donors; Acting on the aldehyde or oxo group of donors; Acting on the aldehyde or oxo group of donors; Long-chain-aldehyde dehydrogenase; Acting on the CH-OH group of donors; Oxidoreductases; Long-chain-alcohol oxidase; Aldehyde dehydrogenase (NAD(P)(+)); Aldehyde dehydrogenase (NADP(+)); Aldehyde de…	IPR015590 (PFAM)	F:GO:0016491	F:oxidoreductase activity
TRINITY_DN3824_c0_g1			57.4857	4.29731	---NA---	114									no IPS match	no IPS match	no IPS match
TRINITY_DN741_c1_g1	P82147	3.77e-16	67.5612	-2.66261	RecName: Full=Alpha-crystallin A chain	387	20	3.77138e-16	57.55	17	P:GO:0002089; C:GO:0005634; C:GO:0005737; P:GO:0006457; P:GO:0006950; P:GO:0009628; P:GO:0010468; P:GO:0010605; P:GO:0030036; P:GO:0031323; P:GO:0043066; P:GO:0048468; P:GO:0048522; F:GO:0051082; P:GO:0051246; P:GO:0065003; P:GO:0097435	P:lens morphogenesis in camera-type eye; C:nucleus; C:cytoplasm; P:protein folding; P:response to stress; P:response to abiotic stimulus; P:regulation of gene expression; P:negative regulation of macromolecule metabolic process; P:actin cytoskeleton organization; P:regulation of cellular metabolic process; P:negative regulation of apoptotic process; P:cell development; P:positive regulation of ce…			IPR002068 (PFAM)	no GO terms	no GO terms
TRINITY_DN10360_c0_g1	O48593	4.7e-50	16.0877	-3.8341	RecName: Full=Asparagine--tRNA ligase; AltName: Full=Asparaginyl-tRNA synthetase; Short=AsnRS	100	20	4.69693e-50	85.66	7	F:GO:0003677; F:GO:0004816; F:GO:0005524; C:GO:0005739; P:GO:0006421; C:GO:0009507; P:GO:0048481	F:DNA binding; F:asparagine-tRNA ligase activity; F:ATP binding; C:mitochondrion; P:asparaginyl-tRNA aminoacylation; C:chloroplast; P:plant ovule development	EC:6.1; EC:6.1.1.22; EC:6.1.1; EC:6	Forming carbon-oxygen bonds; Asparagine--tRNA ligase; Forming carbon-oxygen bonds; Ligases	IPR004364 (PFAM)	F:GO:0000166; F:GO:0004812; F:GO:0005524; P:GO:0006418	F:nucleotide binding; F:aminoacyl-tRNA ligase activity; F:ATP binding; P:tRNA aminoacylation for protein translation
TRINITY_DN156_c0_g1	Q2KJG3	0	45.5334	2.43067	RecName: Full=Asparagine--tRNA ligase; AltName: Full=Asparaginyl-tRNA synthetase; Short=AsnRS	659	20	0	64.84	10	F:GO:0003676; F:GO:0004816; F:GO:0005524; C:GO:0005829; P:GO:0006421; P:GO:0016477; P:GO:0021987; F:GO:0031728; C:GO:0043227; F:GO:0046983	F:nucleic acid binding; F:asparagine-tRNA ligase activity; F:ATP binding; C:cytosol; P:asparaginyl-tRNA aminoacylation; P:cell migration; P:cerebral cortex development; F:CCR3 chemokine receptor binding; C:membrane-bounded organelle; F:protein dimerization activity	EC:6.1; EC:6.1.1.22; EC:6.1.1; EC:6	Forming carbon-oxygen bonds; Asparagine--tRNA ligase; Forming carbon-oxygen bonds; Ligases	IPR004365 (PFAM); IPR004364 (PFAM)	F:GO:0000166; F:GO:0003676; F:GO:0004812; F:GO:0005524; P:GO:0006418	F:nucleotide binding; F:nucleic acid binding; F:aminoacyl-tRNA ligase activity; F:ATP binding; P:tRNA aminoacylation for protein translation
TRINITY_DN22841_c0_g1	Q8H104	2.9e-91	24.3955	-3.41244	RecName: Full=Aspartate--tRNA ligase, cytoplasmic; AltName: Full=Aspartyl-tRNA synthetase; Short=AspRS	219	20	2.89665e-91	64.58	14	F:GO:0000166; F:GO:0003723; F:GO:0004046; F:GO:0004815; F:GO:0005515; C:GO:0005634; C:GO:0005783; C:GO:0005829; P:GO:0006422; C:GO:0016020; C:GO:0017101; C:GO:0045202; F:GO:0046872; P:GO:0050832	F:nucleotide binding; F:RNA binding; F:aminoacylase activity; F:aspartate-tRNA ligase activity; F:protein binding; C:nucleus; C:endoplasmic reticulum; C:cytosol; P:aspartyl-tRNA aminoacylation; C:membrane; C:aminoacyl-tRNA synthetase multienzyme complex; C:synapse; F:metal ion binding; P:defense response to fungus	EC:3.5.1; EC:6.1; EC:6.1.1.12; EC:3.5; EC:3; EC:3.5.1.14; EC:6.1.1; EC:6	Acting on carbon-nitrogen bonds, other than peptide bonds; Forming carbon-oxygen bonds; Aspartate--tRNA ligase; Acting on carbon-nitrogen bonds, other than peptide bonds; Hydrolases; N-acyl-aliphatic-L-amino acid amidohydrolase; Forming carbon-oxygen bonds; Ligases	IPR004364 (PFAM)	F:GO:0000166; F:GO:0004812; F:GO:0005524; P:GO:0006418	F:nucleotide binding; F:aminoacyl-tRNA ligase activity; F:ATP binding; P:tRNA aminoacylation for protein translation
TRINITY_DN110_c0_g1			153.308	3.29996	---NA---	366									IPR011615 (PFAM)	F:GO:0000976	F:transcription cis-regulatory region binding
TRINITY_DN8023_c0_g1			195.15	2.84172	---NA---	126									no IPS match	no IPS match	no IPS match
TRINITY_DN2118_c2_g1			29.7758	2.82959	---NA---	265									no IPS match	no IPS match	no IPS match
TRINITY_DN19616_c0_g1			196.902	2.80037	---NA---	542									no IPS match	no IPS match	no IPS match
TRINITY_DN2000_c0_g1	A4HRK0	3.24e-41	28.7454	-2.93836	RecName: Full=ATP-dependent RNA helicase eIF4A; AltName: Full=Eukaryotic initiation factor 4A; Short=eIF-4A; AltName: Full=Translation initiation factor 1	119	20	3.24201e-41	77.67	18	P:GO:0000184; P:GO:0000381; P:GO:0001666; P:GO:0002183; F:GO:0003724; F:GO:0003729; F:GO:0003743; F:GO:0005524; C:GO:0005730; C:GO:0016281; C:GO:0016607; F:GO:0016887; P:GO:0030718; C:GO:0035145; C:GO:0043186; P:GO:0048132; C:GO:0071006; C:GO:0071013	P:nuclear-transcribed mRNA catabolic process, nonsense-mediated decay; P:regulation of alternative mRNA splicing, via spliceosome; P:response to hypoxia; P:cytoplasmic translational initiation; F:RNA helicase activity; F:mRNA binding; F:translation initiation factor activity; F:ATP binding; C:nucleolus; C:eukaryotic translation initiation factor 4F complex; C:nuclear speck; F:ATP hydrolysis activ…	EC:3.6.1; EC:3.6.4.13; EC:3.6; EC:3; EC:3.6.1.15	Acting on acid anhydrides; RNA helicase; Acting on acid anhydrides; Hydrolases; Nucleoside-triphosphate phosphatase	IPR011545 (PFAM)	F:GO:0003676; F:GO:0005524	F:nucleic acid binding; F:ATP binding
TRINITY_DN35480_c0_g1	Q9VHS8	5.26e-47	52.9907	-3.68646	RecName: Full=ATP-dependent RNA helicase FAL1	113	20	5.25524e-47	83.96	41	P:GO:0000381; P:GO:0001666; F:GO:0003724; F:GO:0003743; F:GO:0005515; F:GO:0005524; C:GO:0005730; P:GO:0006325; P:GO:0006364; P:GO:0006406; P:GO:0006413; F:GO:0008143; P:GO:0008306; P:GO:0014070; C:GO:0016607; F:GO:0016887; C:GO:0030425; C:GO:0035145; F:GO:0035368; F:GO:0035613; P:GO:0035640; F:GO:0043021; C:GO:0043025; P:GO:0045451; C:GO:0045495; P:GO:0045727; P:GO:0045944; P:GO:0048026; P:GO:00…	P:regulation of alternative mRNA splicing, via spliceosome; P:response to hypoxia; F:RNA helicase activity; F:translation initiation factor activity; F:protein binding; F:ATP binding; C:nucleolus; P:chromatin organization; P:rRNA processing; P:mRNA export from nucleus; P:translational initiation; F:poly(A) binding; P:associative learning; P:response to organic cyclic compound; C:nuclear speck; F:…	EC:3.6.1; EC:3.6.4.13; EC:3.6; EC:3; EC:3.6.1.15	Acting on acid anhydrides; RNA helicase; Acting on acid anhydrides; Hydrolases; Nucleoside-triphosphate phosphatase	IPR011545 (PFAM)	F:GO:0003676; F:GO:0005524	F:nucleic acid binding; F:ATP binding
TRINITY_DN732_c6_g2			332.824	2.42794	---NA---	103									no IPS match	no IPS match	no IPS match
TRINITY_DN3458_c0_g1	P21448	9.69e-71	27.3023	-4.04544	RecName: Full=ATP-dependent translocase ABCB1; AltName: Full=ATP-binding cassette sub-family B member 1; AltName: Full=Multidrug resistance protein 1; AltName: Full=P-glycoprotein 1; AltName: Full=Phospholipid transporter ABCB1; AltName: CD_antigen=CD243	257	20	9.6925e-71	63.37	73	P:GO:0000086; C:GO:0000139; P:GO:0001654; P:GO:0001666; P:GO:0001890; F:GO:0005524; C:GO:0005654; C:GO:0005829; C:GO:0005887; P:GO:0006805; P:GO:0007420; P:GO:0007595; P:GO:0008206; P:GO:0008361; F:GO:0008559; P:GO:0009637; P:GO:0009640; P:GO:0009926; P:GO:0009958; P:GO:0010046; P:GO:0010212; P:GO:0010315; P:GO:0014045; P:GO:0014072; F:GO:0015432; F:GO:0015562; P:GO:0015722; F:GO:0016887; P:GO:00…	P:G2/M transition of mitotic cell cycle; C:Golgi membrane; P:eye development; P:response to hypoxia; P:placenta development; F:ATP binding; C:nucleoplasm; C:cytosol; C:integral component of plasma membrane; P:xenobiotic metabolic process; P:brain development; P:lactation; P:bile acid metabolic process; P:regulation of cell size; F:ABC-type xenobiotic transporter activity; P:response to blue light…	EC:3.6.1; EC:3.6; EC:7.6.2.1; EC:3; EC:7.6.2.2; EC:7; EC:3.6.1.15	Acting on acid anhydrides; Acting on acid anhydrides; n/a; Hydrolases; n/a; n/a; Nucleoside-triphosphate phosphatase	IPR003439 (PFAM)	F:GO:0005524	F:ATP binding
TRINITY_DN3767_c0_g1	Q9D2C7	5.79e-07	46.7387	-3.10085	RecName: Full=Bax inhibitor 1; Short=BI-1; AltName: Full=Testis-enhanced gene transcript protein; AltName: Full=Transmembrane BAX inhibitor motif-containing protein 6	135	5	5.79445e-07	48.83	6	P:GO:0010033; P:GO:0010468; C:GO:0016020; P:GO:0034976; P:GO:0051253; P:GO:2001234	P:response to organic substance; P:regulation of gene expression; C:membrane; P:response to endoplasmic reticulum stress; P:negative regulation of RNA metabolic process; P:negative regulation of apoptotic signaling pathway			IPR006214 (PFAM)	no GO terms	no GO terms
TRINITY_DN416_c0_g1			149.85	2.32284	---NA---	223									no IPS match	no IPS match	no IPS match
TRINITY_DN3413_c0_g1	Q96KN2	1.76e-06	24.386	-4.97897	RecName: Full=Beta-Ala-His dipeptidase; AltName: Full=CNDP dipeptidase 1; AltName: Full=Carnosine dipeptidase 1; AltName: Full=Glutamate carboxypeptidase-like protein 2; AltName: Full=Serum carnosinase; Flags: Precursor	232	1	1.76297e-06	46.3	11	F:GO:0004180; C:GO:0005576; C:GO:0005829; P:GO:0006508; F:GO:0008233; F:GO:0008237; F:GO:0016787; F:GO:0016805; P:GO:0032268; F:GO:0046872; F:GO:0070573	F:carboxypeptidase activity; C:extracellular region; C:cytosol; P:proteolysis; F:peptidase activity; F:metallopeptidase activity; F:hydrolase activity; F:dipeptidase activity; P:regulation of cellular protein metabolic process; F:metal ion binding; F:metallodipeptidase activity			IPR002933 (PFAM)	F:GO:0016787	F:hydrolase activity
TRINITY_DN377_c0_g1			67.2576	-2.12016	---NA---	111									no IPS match	no IPS match	no IPS match
TRINITY_DN1341_c1_g1	Q9XZD5	0	19.268	4.65935	RecName: Full=Catalase	435	20	0	74.29	56	F:GO:0000268; P:GO:0001657; P:GO:0001666; F:GO:0004046; F:GO:0004096; C:GO:0005615; C:GO:0005758; C:GO:0005764; C:GO:0005778; C:GO:0005782; C:GO:0005783; C:GO:0005794; C:GO:0005829; C:GO:0005886; P:GO:0006641; P:GO:0007031; P:GO:0007568; P:GO:0008203; P:GO:0008340; P:GO:0009060; P:GO:0009410; P:GO:0009642; P:GO:0009650; P:GO:0010193; P:GO:0010288; P:GO:0014068; P:GO:0014823; P:GO:0014854; F:GO:00…	F:peroxisome targeting sequence binding; P:ureteric bud development; P:response to hypoxia; F:aminoacylase activity; F:catalase activity; C:extracellular space; C:mitochondrial intermembrane space; C:lysosome; C:peroxisomal membrane; C:peroxisomal matrix; C:endoplasmic reticulum; C:Golgi apparatus; C:cytosol; C:plasma membrane; P:triglyceride metabolic process; P:peroxisome organization; P:aging;…	EC:3.5.1; EC:1.3; EC:1.11; EC:1; EC:3; EC:3.5; EC:3.5.1.14; EC:1.3.1.38; EC:1.11.1; EC:1.3.1; EC:1.11.1.6	Acting on carbon-nitrogen bonds, other than peptide bonds; Acting on the CH-CH group of donors; Acting on a peroxide as acceptor; Oxidoreductases; Hydrolases; Acting on carbon-nitrogen bonds, other than peptide bonds; N-acyl-aliphatic-L-amino acid amidohydrolase; Trans-2-enoyl-CoA reductase (NADPH); Acting on a peroxide as acceptor; Acting on the CH-CH group of donors; Catalase	IPR011614 (PFAM)	F:GO:0004096; F:GO:0020037	F:catalase activity; F:heme binding
TRINITY_DN1952_c1_g2			42.0697	-2.31146	---NA---	100									no IPS match	no IPS match	no IPS match
TRINITY_DN670_c0_g1	Q4R5M2	2.11e-112	27.2804	-3.59875	RecName: Full=Cathepsin B; Contains: RecName: Full=Cathepsin B light chain; Contains: RecName: Full=Cathepsin B heavy chain; Flags: Precursor	342	20	2.10643e-112	62.53	38	F:GO:0004197; F:GO:0005518; C:GO:0005615; C:GO:0005739; C:GO:0005901; P:GO:0006914; P:GO:0007283; P:GO:0007519; P:GO:0009611; P:GO:0009749; C:GO:0009897; P:GO:0010466; P:GO:0014075; C:GO:0016324; P:GO:0030574; P:GO:0030855; F:GO:0030984; P:GO:0034644; C:GO:0036021; F:GO:0042277; C:GO:0042383; P:GO:0042981; F:GO:0043394; P:GO:0043434; F:GO:0043621; P:GO:0044419; P:GO:0045471; P:GO:0046697; C:GO:00…	F:cysteine-type endopeptidase activity; F:collagen binding; C:extracellular space; C:mitochondrion; C:caveola; P:autophagy; P:spermatogenesis; P:skeletal muscle tissue development; P:response to wounding; P:response to glucose; C:external side of plasma membrane; P:negative regulation of peptidase activity; P:response to amine; C:apical plasma membrane; P:collagen catabolic process; P:epithelial …	EC:3.4.22; EC:3.4; EC:3	Acting on peptide bonds (peptidases); Acting on peptide bonds (peptidases); Hydrolases	IPR000668 (PFAM); IPR012599 (PFAM)	F:GO:0004197; P:GO:0006508; F:GO:0008234; P:GO:0050790	F:cysteine-type endopeptidase activity; P:proteolysis; F:cysteine-type peptidase activity; P:regulation of catalytic activity
TRINITY_DN172_c0_g2	A0E358	5.71e-68	54.4119	-3.28719	RecName: Full=Cathepsin L-like proteinase; Flags: Precursor	308	20	5.71057e-68	54.71	27	F:GO:0004175; F:GO:0005515; C:GO:0005576; C:GO:0005634; C:GO:0005764; C:GO:0005886; P:GO:0006508; P:GO:0007154; F:GO:0008234; F:GO:0008238; P:GO:0008584; P:GO:0009725; P:GO:0014070; P:GO:0016032; C:GO:0030141; P:GO:0030154; P:GO:0030163; P:GO:0042445; P:GO:0044237; F:GO:0044877; C:GO:0045177; P:GO:0048002; P:GO:0048609; P:GO:0051716; P:GO:0060429; C:GO:0070013; C:GO:0120025	F:endopeptidase activity; F:protein binding; C:extracellular region; C:nucleus; C:lysosome; C:plasma membrane; P:proteolysis; P:cell communication; F:cysteine-type peptidase activity; F:exopeptidase activity; P:male gonad development; P:response to hormone; P:response to organic cyclic compound; P:viral process; C:secretory granule; P:cell differentiation; P:protein catabolic process; P:hormone m…	EC:3.4; EC:3	Acting on peptide bonds (peptidases); Hydrolases	IPR013201 (PFAM); IPR000668 (PFAM)	P:GO:0006508; F:GO:0008234	P:proteolysis; F:cysteine-type peptidase activity
TRINITY_DN2933_c0_g4			684.344	-2.56377	---NA---	164									no IPS match	no IPS match	no IPS match
TRINITY_DN8679_c0_g4	A0E358	2.22e-81	453.611	-3.30367	RecName: Full=Cathepsin S; Flags: Precursor	317	20	2.22265e-81	57.31	25	C:GO:0000325; F:GO:0001968; P:GO:0002250; F:GO:0004197; F:GO:0005518; C:GO:0005615; C:GO:0005764; C:GO:0005770; P:GO:0010447; P:GO:0019886; C:GO:0030141; P:GO:0030154; P:GO:0030574; P:GO:0032501; P:GO:0033993; F:GO:0043236; F:GO:0043394; C:GO:0045169; C:GO:0045335; P:GO:0048856; P:GO:0051603; C:GO:0070013; P:GO:0097067; P:GO:1901700; P:GO:2001259	C:plant-type vacuole; F:fibronectin binding; P:adaptive immune response; F:cysteine-type endopeptidase activity; F:collagen binding; C:extracellular space; C:lysosome; C:late endosome; P:response to acidic pH; P:antigen processing and presentation of exogenous peptide antigen via MHC class II; C:secretory granule; P:cell differentiation; P:collagen catabolic process; P:multicellular organismal pr…	EC:3.4.22; EC:3.4; EC:3	Acting on peptide bonds (peptidases); Acting on peptide bonds (peptidases); Hydrolases	IPR013201 (PFAM); IPR000668 (PFAM)	P:GO:0006508; F:GO:0008234	P:proteolysis; F:cysteine-type peptidase activity
TRINITY_DN172_c0_g1	A0E358	1.01e-88	14.9987	7.20504	RecName: Full=Cathepsin S; Flags: Precursor	317	20	1.0072e-88	57.34	33	C:GO:0000325; F:GO:0001968; P:GO:0002250; F:GO:0004197; F:GO:0005518; C:GO:0005615; C:GO:0005770; P:GO:0009723; P:GO:0009737; P:GO:0009739; P:GO:0010150; P:GO:0010447; P:GO:0010623; P:GO:0019886; P:GO:0022617; C:GO:0030141; P:GO:0030574; C:GO:0031983; C:GO:0032010; C:GO:0036019; C:GO:0042718; F:GO:0043236; P:GO:0043277; F:GO:0043394; C:GO:0045169; P:GO:0051603; P:GO:0060785; C:GO:0070013; P:GO:00…	C:plant-type vacuole; F:fibronectin binding; P:adaptive immune response; F:cysteine-type endopeptidase activity; F:collagen binding; C:extracellular space; C:late endosome; P:response to ethylene; P:response to abscisic acid; P:response to gibberellin; P:leaf senescence; P:response to acidic pH; P:programmed cell death involved in cell development; P:antigen processing and presentation of exogeno…	EC:3.4.22; EC:3.4; EC:3	Acting on peptide bonds (peptidases); Acting on peptide bonds (peptidases); Hydrolases	IPR000668 (PFAM); IPR013201 (PFAM)	P:GO:0006508; F:GO:0008234	P:proteolysis; F:cysteine-type peptidase activity
TRINITY_DN104376_c0_g1			119.272	-2.77723	---NA---	101									IPR009305 (PFAM)	no GO terms	no GO terms
TRINITY_DN1881_c0_g1			128.397	-2.79707	---NA---	155									no IPS match	no IPS match	no IPS match
TRINITY_DN7684_c0_g1	Q2RBF0	3.99e-39	63.2661	-2.8743	RecName: Full=CBL-interacting protein kinase 15; AltName: Full=OsCIPK15	285	20	3.99297e-39	56.36	15	F:GO:0004672; F:GO:0005515; C:GO:0005737; P:GO:0006468; P:GO:0006950; P:GO:0007154; P:GO:0009268; P:GO:0009737; C:GO:0016020; P:GO:0031667; C:GO:0043231; P:GO:0050794; P:GO:0051592; P:GO:0051716; P:GO:0071805	F:protein kinase activity; F:protein binding; C:cytoplasm; P:protein phosphorylation; P:response to stress; P:cell communication; P:response to pH; P:response to abscisic acid; C:membrane; P:response to nutrient levels; C:intracellular membrane-bounded organelle; P:regulation of cellular process; P:response to calcium ion; P:cellular response to stimulus; P:potassium ion transmembrane transport	EC:2.7.1; EC:2.7; EC:2	Transferring phosphorus-containing groups; Transferring phosphorus-containing groups; Transferases	IPR000719 (PFAM)	F:GO:0004672; F:GO:0005524; P:GO:0006468	F:protein kinase activity; F:ATP binding; P:protein phosphorylation
TRINITY_DN4893_c2_g1	P11141	8.98e-65	62.3748	-3.05551	RecName: Full=Chaperone protein DnaK; AltName: Full=HSP70; AltName: Full=Heat shock 70 kDa protein; AltName: Full=Heat shock protein 70	143	20	8.9774e-65	83.07	40	P:GO:0000018; F:GO:0005524; C:GO:0005730; C:GO:0005744; C:GO:0005758; C:GO:0005829; C:GO:0005886; P:GO:0006611; P:GO:0007007; F:GO:0008566; P:GO:0009636; P:GO:0009847; C:GO:0009986; P:GO:0016226; F:GO:0016887; F:GO:0017134; P:GO:0030150; C:GO:0030445; F:GO:0031072; F:GO:0031625; P:GO:0033617; P:GO:0034514; P:GO:0042026; C:GO:0042645; P:GO:0043066; P:GO:0045647; P:GO:0046777; F:GO:0051082; P:GO:00…	P:regulation of DNA recombination; F:ATP binding; C:nucleolus; C:TIM23 mitochondrial import inner membrane translocase complex; C:mitochondrial intermembrane space; C:cytosol; C:plasma membrane; P:protein export from nucleus; P:inner mitochondrial membrane organization; F:mitochondrial protein-transporting ATPase activity; P:response to toxic substance; P:spore germination; C:cell surface; P:iron…	EC:3.6.1; EC:3.6; EC:3; EC:7.4.2.3; EC:7; EC:3.6.1.15	Acting on acid anhydrides; Acting on acid anhydrides; Hydrolases; n/a; n/a; Nucleoside-triphosphate phosphatase	IPR013126 (PFAM)	F:GO:0005524; F:GO:0140662	F:ATP binding; F:ATP-dependent protein folding chaperone
TRINITY_DN18035_c0_g1			31.8519	-2.83983	---NA---	100									no IPS match	no IPS match	no IPS match
TRINITY_DN96747_c0_g1	Q75J93	3.87e-12	20.3628	-4.19609	RecName: Full=Circularly permutated Ras protein 1; Short=DdiCPRas1	146	1	3.86889e-12	53.52	2	F:GO:0005488; P:GO:0009987	F:binding; P:cellular process			no IPS match	no IPS match	no IPS match
TRINITY_DN3188_c0_g1			66.2643	-2.85225	---NA---	137									no IPS match	no IPS match	no IPS match
TRINITY_DN1715_c0_g1			31.957	-2.85916	---NA---	350									no IPS match	no IPS match	no IPS match
TRINITY_DN2886_c0_g1	Q68FD5	3.31e-75	22.0296	-3.92628	RecName: Full=Clathrin heavy chain 1	276	14	3.30989e-75	67.03	62	P:GO:0000281; P:GO:0000915; F:GO:0003729; F:GO:0005198; C:GO:0005764; C:GO:0005768; C:GO:0005802; C:GO:0005905; P:GO:0006886; P:GO:0006895; P:GO:0006907; P:GO:0006970; P:GO:0007030; P:GO:0007033; P:GO:0007041; P:GO:0007291; F:GO:0008022; P:GO:0008103; P:GO:0008340; P:GO:0009792; C:GO:0009898; P:GO:0010508; P:GO:0016079; C:GO:0016324; F:GO:0019901; C:GO:0030125; C:GO:0030141; P:GO:0030198; C:GO:00…	P:mitotic cytokinesis; P:actomyosin contractile ring assembly; F:mRNA binding; F:structural molecule activity; C:lysosome; C:endosome; C:trans-Golgi network; C:clathrin-coated pit; P:intracellular protein transport; P:Golgi to endosome transport; P:pinocytosis; P:response to osmotic stress; P:Golgi organization; P:vacuole organization; P:lysosomal transport; P:sperm individualization; F:protein C…			IPR000547 (PFAM)	P:GO:0006886; P:GO:0016192	P:intracellular protein transport; P:vesicle-mediated transport
TRINITY_DN1147_c0_g1			66.6169	-2.90155	---NA---	192									no IPS match	no IPS match	no IPS match
TRINITY_DN18029_c0_g1	Q9D1L0	1.92e-08	16.766	-4.12994	RecName: Full=Coiled-coil-helix-coiled-coil-helix domain-containing protein 2	144	3	1.91799e-08	48.21	4	F:GO:0005488; C:GO:0005739; P:GO:0016043; P:GO:0048522	F:binding; C:mitochondrion; P:cellular component organization; P:positive regulation of cellular process			no IPS match	no IPS match	no IPS match
TRINITY_DN494_c5_g1			2200.07	-2.90461	---NA---	165									no IPS match	no IPS match	no IPS match
TRINITY_DN26601_c0_g1			110.828	-2.91727	---NA---	135									no IPS match	no IPS match	no IPS match
TRINITY_DN1657_c0_g1	P0C661	4.4e-08	73.6875	3.53811	RecName: Full=Cyclin-dependent kinase 8; AltName: Full=Cell division protein kinase 8; AltName: Full=Mediator complex subunit cdk-8; AltName: Full=Mediator of RNA polymerase II transcription subunit cdk-8	201	1	4.40058e-08	73.81	6	P:GO:0000082; F:GO:0000166; F:GO:0004693; P:GO:0006468; F:GO:0008353; C:GO:0016592	P:G1/S transition of mitotic cell cycle; F:nucleotide binding; F:cyclin-dependent protein serine/threonine kinase activity; P:protein phosphorylation; F:RNA polymerase II CTD heptapeptide repeat kinase activity; C:mediator complex	EC:2.7.1; EC:2.7.11.23; EC:2.7; EC:2; EC:2.7.11.22	Transferring phosphorus-containing groups; [RNA-polymerase]-subunit kinase; Transferring phosphorus-containing groups; Transferases; Cyclin-dependent kinase	no IPS match	no IPS match	no IPS match
TRINITY_DN831_c0_g2			41.1322	-2.92839	---NA---	138									no IPS match	no IPS match	no IPS match
TRINITY_DN3804_c0_g1	Q19QT7	0	76.5996	2.36647	RecName: Full=Cystathionine gamma-synthase; Short=CGS; AltName: Full=O-succinylhomoserine (thiol)-lyase	402	20	0	70.94	30	F:GO:0003962; F:GO:0004121; F:GO:0004123; F:GO:0005516; C:GO:0005829; P:GO:0006629; P:GO:0006749; P:GO:0008284; P:GO:0008285; P:GO:0018272; P:GO:0019279; P:GO:0019343; P:GO:0019346; F:GO:0030170; P:GO:0030308; P:GO:0030968; F:GO:0042802; P:GO:0043123; P:GO:0043418; P:GO:0044524; F:GO:0044540; F:GO:0047982; P:GO:0051092; P:GO:0051289; P:GO:0070814; F:GO:0080146; F:GO:0098606; P:GO:1904831; P:GO:19…	F:cystathionine gamma-synthase activity; F:cystathionine beta-lyase activity; F:cystathionine gamma-lyase activity; F:calmodulin binding; C:cytosol; P:lipid metabolic process; P:glutathione metabolic process; P:positive regulation of cell population proliferation; P:negative regulation of cell population proliferation; P:protein-pyridoxal-5-phosphate linkage via peptidyl-N6-pyridoxal phosphate-L-…	EC:2.5.1; EC:2.5.1.48; EC:4.4.1.8; EC:2; EC:4.4; EC:4; EC:4.4.1.1; EC:4.4.1.2	Transferring alkyl or aryl groups, other than methyl groups; Cystathionine gamma-synthase; Cystathionine beta-lyase; Transferases; Carbon-sulfur lyases; Lyases; Cystathionine gamma-lyase; Homocysteine desulfhydrase	IPR000277 (PFAM)	P:GO:0019346; F:GO:0030170	P:transsulfuration; F:pyridoxal phosphate binding
TRINITY_DN9687_c0_g1	Q9WUU7	8.67e-30	34.0035	-3.72745	RecName: Full=Dipeptidyl peptidase 1; AltName: Full=Cathepsin C; AltName: Full=Cathepsin J; AltName: Full=Dipeptidyl peptidase I; Short=DPP-I; Short=DPPI; AltName: Full=Dipeptidyl transferase; Contains: RecName: Full=Dipeptidyl peptidase 1 exclusion domain chain; AltName: Full=Dipeptidyl peptidase I exclusion domain chain; Contains: RecName: Full=Dipeptidyl peptidase 1 heavy chain; AltName: Full=…	180	20	8.66546e-30	53.89	28	F:GO:0004180; F:GO:0004252; C:GO:0005615; C:GO:0005764; C:GO:0005783; C:GO:0005794; C:GO:0005938; P:GO:0007568; P:GO:0009791; C:GO:0009986; P:GO:0010033; P:GO:0010977; F:GO:0019902; C:GO:0030141; C:GO:0030426; F:GO:0031404; P:GO:0031638; P:GO:0042395; F:GO:0042802; P:GO:0043525; F:GO:0043621; F:GO:0051087; P:GO:0060441; C:GO:0062023; C:GO:0070013; P:GO:1903052; P:GO:2000179; P:GO:2001235	F:carboxypeptidase activity; F:serine-type endopeptidase activity; C:extracellular space; C:lysosome; C:endoplasmic reticulum; C:Golgi apparatus; C:cell cortex; P:aging; P:post-embryonic development; C:cell surface; P:response to organic substance; P:negative regulation of neuron projection development; F:phosphatase binding; C:secretory granule; C:growth cone; F:chloride ion binding; P:zymogen a…	EC:3.4.21; EC:3.4; EC:3	Acting on peptide bonds (peptidases); Acting on peptide bonds (peptidases); Hydrolases	IPR000668 (PFAM)	P:GO:0006508; F:GO:0008234	P:proteolysis; F:cysteine-type peptidase activity
TRINITY_DN9620_c0_g1			37.4987	-2.95263	---NA---	151									no IPS match	no IPS match	no IPS match
TRINITY_DN272_c0_g1			29.4481	-2.95667	---NA---	137									no IPS match	no IPS match	no IPS match
TRINITY_DN15429_c0_g1	Q39821	6.22e-31	34.315	-4.04618	RecName: Full=Dynamin-1	126	20	6.22022e-31	66.22	131	C:GO:0000139; C:GO:0000329; C:GO:0000331; P:GO:0001661; P:GO:0001738; C:GO:0001891; C:GO:0001917; P:GO:0001933; P:GO:0002031; P:GO:0003281; F:GO:0003779; F:GO:0003924; F:GO:0005522; F:GO:0005525; C:GO:0005634; C:GO:0005741; C:GO:0005770; C:GO:0005777; C:GO:0005802; C:GO:0005813; C:GO:0005829; C:GO:0005876; C:GO:0005905; P:GO:0006623; P:GO:0006893; P:GO:0007005; P:GO:0007032; P:GO:0007163; P:GO:00…	C:Golgi membrane; C:fungal-type vacuole membrane; C:contractile vacuole; P:conditioned taste aversion; P:morphogenesis of a polarized epithelium; C:phagocytic cup; C:photoreceptor inner segment; P:negative regulation of protein phosphorylation; P:G protein-coupled receptor internalization; P:ventricular septum development; F:actin binding; F:GTPase activity; F:profilin binding; F:GTP binding; C:n…	EC:3.6.1; EC:3.6; EC:3; EC:3.6.1.15	Acting on acid anhydrides; Acting on acid anhydrides; Hydrolases; Nucleoside-triphosphate phosphatase	IPR000375 (PFAM); IPR045063 (PFAM)	no GO terms	no GO terms
TRINITY_DN7590_c0_g1			105.368	-2.98697	---NA---	176									no IPS match	no IPS match	no IPS match
TRINITY_DN6240_c0_g1	Q04634	0	140.115	-2.63603	RecName: Full=Elongation factor 1-alpha 1; Short=EF-1-alpha-1; AltName: Full=Elongation factor Tu; Short=EF-Tu; AltName: Full=Eukaryotic elongation factor 1 A-1; Short=eEF1A-1	442	20	0	86.43	39	F:GO:0000049; P:GO:0000302; F:GO:0003729; F:GO:0003746; F:GO:0003785; F:GO:0003924; F:GO:0005516; F:GO:0005525; C:GO:0005730; C:GO:0005829; C:GO:0005853; P:GO:0006414; P:GO:0007017; P:GO:0007568; P:GO:0010446; P:GO:0010976; P:GO:0019722; F:GO:0019901; C:GO:0030027; C:GO:0030175; C:GO:0030864; C:GO:0031143; C:GO:0032587; F:GO:0042802; C:GO:0043025; P:GO:0043065; P:GO:0044829; C:GO:0045202; F:GO:00…	F:tRNA binding; P:response to reactive oxygen species; F:mRNA binding; F:translation elongation factor activity; F:actin monomer binding; F:GTPase activity; F:calmodulin binding; F:GTP binding; C:nucleolus; C:cytosol; C:eukaryotic translation elongation factor 1 complex; P:translational elongation; P:microtubule-based process; P:aging; P:response to alkaline pH; P:positive regulation of neuron pr…	EC:3.6.1; EC:3.6; EC:3; EC:3.6.1.15	Acting on acid anhydrides; Acting on acid anhydrides; Hydrolases; Nucleoside-triphosphate phosphatase	IPR004160 (PFAM); IPR004161 (PFAM); IPR000795 (PFAM)	F:GO:0003924; F:GO:0005525	F:GTPase activity; F:GTP binding
TRINITY_DN6995_c0_g1	Q0VCX2	1.34e-138	54.4915	-4.09438	RecName: Full=Endoplasmic reticulum chaperone BiP; AltName: Full=78 kDa glucose-regulated protein; Short=GRP-78; AltName: Full=Binding-immunoglobulin protein; Short=BiP; AltName: Full=Heat shock protein 70 family protein 5; Short=HSP70 family protein 5; AltName: Full=Heat shock protein family A member 5; AltName: Full=Immunoglobulin heavy chain-binding protein; Flags: Precursor	282	20	1.33848e-138	84.19	55	P:GO:0001554; F:GO:0005524; C:GO:0005576; C:GO:0005739; C:GO:0005788; C:GO:0005790; C:GO:0005793; C:GO:0005829; C:GO:0005886; P:GO:0006983; C:GO:0008180; C:GO:0009986; P:GO:0010976; C:GO:0016592; F:GO:0016887; F:GO:0019904; P:GO:0021589; P:GO:0021680; C:GO:0030176; P:GO:0030335; P:GO:0030433; C:GO:0030496; P:GO:0030512; F:GO:0031072; P:GO:0031204; P:GO:0031333; P:GO:0031398; F:GO:0031625; C:GO:00…	P:luteolysis; F:ATP binding; C:extracellular region; C:mitochondrion; C:endoplasmic reticulum lumen; C:smooth endoplasmic reticulum; C:endoplasmic reticulum-Golgi intermediate compartment; C:cytosol; C:plasma membrane; P:ER overload response; C:COP9 signalosome; C:cell surface; P:positive regulation of neuron projection development; C:mediator complex; F:ATP hydrolysis activity; F:protein domain …	EC:3.6.1; EC:3.6; EC:3; EC:3.6.1.15	Acting on acid anhydrides; Acting on acid anhydrides; Hydrolases; Nucleoside-triphosphate phosphatase	IPR013126 (PFAM)	F:GO:0005524; F:GO:0140662	F:ATP binding; F:ATP-dependent protein folding chaperone
TRINITY_DN15146_c0_g1			25.5371	-3.06265	---NA---	102									no IPS match	no IPS match	no IPS match
TRINITY_DN3344_c0_g1			61.3593	-3.07466	---NA---	170									no IPS match	no IPS match	no IPS match
TRINITY_DN1259_c0_g2			21.5213	-3.07781	---NA---	116									no IPS match	no IPS match	no IPS match
TRINITY_DN8074_c0_g1			35.0924	-3.08475	---NA---	142									no IPS match	no IPS match	no IPS match
TRINITY_DN386_c0_g1	Q99315	1.6e-107	48.0763	3.31928	RecName: Full=Enzymatic polyprotein; Includes: RecName: Full=Aspartic protease; Includes: RecName: Full=Endonuclease; Includes: RecName: Full=Reverse transcriptase	1041	20	1.59571e-107	51.69	7	F:GO:0004518; C:GO:0005622; P:GO:0006259; F:GO:0016779; F:GO:0097159; F:GO:0140640; F:GO:1901363	F:nuclease activity; C:intracellular anatomical structure; P:DNA metabolic process; F:nucleotidyltransferase activity; F:organic cyclic compound binding; F:catalytic activity, acting on a nucleic acid; F:heterocyclic compound binding	EC:3.1; EC:2.7; EC:2; EC:3; EC:2.7.7	Acting on ester bonds; Transferring phosphorus-containing groups; Transferases; Hydrolases; Transferring phosphorus-containing groups	IPR041588 (PFAM); IPR000477 (PFAM); IPR041577 (PFAM); IPR001584 (PFAM)	P:GO:0015074	P:DNA integration
TRINITY_DN4397_c0_g1	P13259	4.74e-23	187.459	-4.07299	RecName: Full=Ethanolamine-phosphate cytidylyltransferase; AltName: Full=CTP:phosphoethanolamine cytidylyltransferase; AltName: Full=Phosphorylethanolamine transferase	132	20	4.73811e-23	66.14	16	P:GO:0001541; F:GO:0004105; F:GO:0004306; F:GO:0005516; C:GO:0005635; C:GO:0005789; C:GO:0005886; P:GO:0006657; P:GO:0007283; C:GO:0019898; F:GO:0031210; C:GO:0042564; C:GO:0042587; F:GO:0042803; F:GO:0140678; P:GO:1904116	P:ovarian follicle development; F:choline-phosphate cytidylyltransferase activity; F:ethanolamine-phosphate cytidylyltransferase activity; F:calmodulin binding; C:nuclear envelope; C:endoplasmic reticulum membrane; C:plasma membrane; P:CDP-choline pathway; P:spermatogenesis; C:extrinsic component of membrane; F:phosphatidylcholine binding; C:NLS-dependent protein nuclear import complex; C:glycoge…	EC:2.7; EC:2; EC:2.7.7.15; EC:2.7.7.14; EC:2.7.7	Transferring phosphorus-containing groups; Transferases; Choline-phosphate cytidylyltransferase; Ethanolamine-phosphate cytidylyltransferase; Transferring phosphorus-containing groups	no IPS match	no IPS match	no IPS match
TRINITY_DN21695_c1_g1	Q7L5A8	6.09e-36	33.1763	-3.27941	RecName: Full=Fatty acid 2-hydroxylase; AltName: Full=Fatty acid alpha-hydroxylase	242	8	6.0935e-36	53.39	10	C:GO:0005783; P:GO:0006631; P:GO:0006682; C:GO:0016020; P:GO:0021782; P:GO:0042127; P:GO:0043217; P:GO:0043588; F:GO:0046914; F:GO:0080132	C:endoplasmic reticulum; P:fatty acid metabolic process; P:galactosylceramide biosynthetic process; C:membrane; P:glial cell development; P:regulation of cell population proliferation; P:myelin maintenance; P:skin development; F:transition metal ion binding; F:fatty acid alpha-hydroxylase activity	EC:1	Oxidoreductases	IPR006694 (PFAM)	F:GO:0005506; P:GO:0008610; F:GO:0016491	F:iron ion binding; P:lipid biosynthetic process; F:oxidoreductase activity
TRINITY_DN2634_c0_g1			38.2578	-3.15484	---NA---	102									no IPS match	no IPS match	no IPS match
TRINITY_DN10603_c0_g1	Q5XK91	4.11e-23	9.68027	-5.8779	RecName: Full=Fibrinogen C domain-containing protein 1	104	20	4.11366e-23	56.87	33	P:GO:0001867; F:GO:0003823; F:GO:0005102; C:GO:0005615; P:GO:0006508; P:GO:0007162; P:GO:0007166; P:GO:0007528; P:GO:0007610; F:GO:0008061; P:GO:0008284; C:GO:0009986; P:GO:0010628; P:GO:0014012; C:GO:0016020; P:GO:0030517; F:GO:0042802; F:GO:0043394; P:GO:0043654; C:GO:0045202; F:GO:0048306; P:GO:0048513; P:GO:0050727; P:GO:0050806; P:GO:0050829; P:GO:0050830; P:GO:0050877; C:GO:0090733; P:GO:00…	P:complement activation, lectin pathway; F:antigen binding; F:signaling receptor binding; C:extracellular space; P:proteolysis; P:negative regulation of cell adhesion; P:cell surface receptor signaling pathway; P:neuromuscular junction development; P:behavior; F:chitin binding; P:positive regulation of cell population proliferation; C:cell surface; P:positive regulation of gene expression; P:peri…			IPR002181 (PFAM)	no GO terms	no GO terms
TRINITY_DN6652_c0_g2			37.2444	-3.16873	---NA---	156									no IPS match	no IPS match	no IPS match
TRINITY_DN17851_c0_g2	P10039	3.18e-27	55.7777	-4.3277	RecName: Full=Fibrinogen C domain-containing protein 1	105	20	3.17509e-27	64	55	P:GO:0001867; P:GO:0002076; P:GO:0002752; F:GO:0003823; F:GO:0005178; C:GO:0005615; P:GO:0006508; P:GO:0007158; P:GO:0007160; P:GO:0007528; F:GO:0008061; P:GO:0008284; P:GO:0008306; C:GO:0009897; P:GO:0010628; P:GO:0010976; P:GO:0014012; P:GO:0022029; P:GO:0022408; P:GO:0030198; P:GO:0033689; P:GO:0035641; F:GO:0042802; C:GO:0043025; F:GO:0043394; P:GO:0043654; C:GO:0045121; P:GO:0045668; F:GO:00…	P:complement activation, lectin pathway; P:osteoblast development; P:cell surface pattern recognition receptor signaling pathway; F:antigen binding; F:integrin binding; C:extracellular space; P:proteolysis; P:neuron cell-cell adhesion; P:cell-matrix adhesion; P:neuromuscular junction development; F:chitin binding; P:positive regulation of cell population proliferation; P:associative learning; C:e…			IPR002181 (PFAM)	no GO terms	no GO terms
TRINITY_DN5683_c0_g1			30.3946	-3.18596	---NA---	182									no IPS match	no IPS match	no IPS match
TRINITY_DN2870_c0_g1	Q5XK91	1.16e-23	83.0297	-3.24338	RecName: Full=Fibrinogen C domain-containing protein 1	107	20	1.15759e-23	55.26	36	P:GO:0001558; P:GO:0001867; P:GO:0002076; F:GO:0003823; F:GO:0005178; C:GO:0005615; P:GO:0007160; P:GO:0007409; P:GO:0009611; C:GO:0009986; P:GO:0010976; C:GO:0016020; P:GO:0030155; F:GO:0030246; P:GO:0033689; F:GO:0042802; C:GO:0043025; P:GO:0045668; F:GO:0048306; P:GO:0050829; P:GO:0050830; P:GO:0070593; C:GO:0071953; C:GO:0090733; F:GO:0097367; C:GO:0097442; P:GO:0098609; P:GO:1903010; P:GO:19…	P:regulation of cell growth; P:complement activation, lectin pathway; P:osteoblast development; F:antigen binding; F:integrin binding; C:extracellular space; P:cell-matrix adhesion; P:axonogenesis; P:response to wounding; C:cell surface; P:positive regulation of neuron projection development; C:membrane; P:regulation of cell adhesion; F:carbohydrate binding; P:negative regulation of osteoblast pr…			IPR002181 (PFAM)	no GO terms	no GO terms
TRINITY_DN19259_c0_g1			21.3701	-3.20448	---NA---	216									no IPS match	no IPS match	no IPS match
TRINITY_DN13961_c0_g1			48.8487	-3.21021	---NA---	115									no IPS match	no IPS match	no IPS match
TRINITY_DN1731_c0_g1			24.5217	-3.21452	---NA---	167									no IPS match	no IPS match	no IPS match
TRINITY_DN3366_c0_g1			54.5176	-3.22143	---NA---	106									IPR009311 (PFAM)	C:GO:0016021	C:integral component of membrane
TRINITY_DN102487_c0_g1			50.798	-3.22378	---NA---	122									no IPS match	no IPS match	no IPS match
TRINITY_DN350_c0_g1	Q5XK91	2.01e-50	147.337	-2.32006	RecName: Full=Fibrinogen C domain-containing protein 1	368	20	2.00716e-50	55.79	25	P:GO:0001867; P:GO:0002578; P:GO:0002831; F:GO:0003823; F:GO:0005102; C:GO:0005615; P:GO:0006508; P:GO:0007155; P:GO:0007169; F:GO:0008061; C:GO:0009897; C:GO:0031012; P:GO:0031347; P:GO:0032101; F:GO:0042802; F:GO:0043394; P:GO:0043654; F:GO:0048306; P:GO:0048585; P:GO:0050829; P:GO:0050830; P:GO:0051239; P:GO:1903028; C:GO:1905370; F:GO:2001065	P:complement activation, lectin pathway; P:negative regulation of antigen processing and presentation; P:regulation of response to biotic stimulus; F:antigen binding; F:signaling receptor binding; C:extracellular space; P:proteolysis; P:cell adhesion; P:transmembrane receptor protein tyrosine kinase signaling pathway; F:chitin binding; C:external side of plasma membrane; C:extracellular matrix; P…			IPR002181 (PFAM)	no GO terms	no GO terms
TRINITY_DN13088_c0_g2	O82462	1.28e-99	87.2125	-3.1963	RecName: Full=Glutamine--tRNA ligase; AltName: Full=Glutaminyl-tRNA synthetase; Short=GlnRS	347	20	1.28442e-99	57.06	19	F:GO:0004818; F:GO:0004827; C:GO:0005829; C:GO:0005886; P:GO:0006424; P:GO:0006433; F:GO:0008270; C:GO:0010494; C:GO:0017101; P:GO:0017148; P:GO:0032869; F:GO:0035613; F:GO:0042803; F:GO:0051020; P:GO:0065003; P:GO:0071346; C:GO:0097452; P:GO:0140212; C:GO:1990904	F:glutamate-tRNA ligase activity; F:proline-tRNA ligase activity; C:cytosol; C:plasma membrane; P:glutamyl-tRNA aminoacylation; P:prolyl-tRNA aminoacylation; F:zinc ion binding; C:cytoplasmic stress granule; C:aminoacyl-tRNA synthetase multienzyme complex; P:negative regulation of translation; P:cellular response to insulin stimulus; F:RNA stem-loop binding; F:protein homodimerization activity; F…	EC:6.1; EC:6.1.1; EC:6.1.1.15; EC:6; EC:6.1.1.17	Forming carbon-oxygen bonds; Forming carbon-oxygen bonds; Proline--tRNA ligase; Ligases; Glutamate--tRNA ligase	IPR020059 (PFAM); IPR020058 (PFAM)	F:GO:0000166; F:GO:0004812; F:GO:0005524; C:GO:0005737; P:GO:0006418; P:GO:0043039	F:nucleotide binding; F:aminoacyl-tRNA ligase activity; F:ATP binding; C:cytoplasm; P:tRNA aminoacylation for protein translation; P:tRNA aminoacylation
TRINITY_DN10213_c0_g1			97.0566	-3.24531	---NA---	124									no IPS match	no IPS match	no IPS match
TRINITY_DN5859_c0_g1	P41915	4.4e-109	38.943	-3.36251	RecName: Full=GTP-binding nuclear protein Ran; AltName: Full=GTPase Ran; AltName: Full=Ras-related nuclear protein	187	20	4.39975e-109	84.16	50	P:GO:0000055; P:GO:0000056; P:GO:0000070; P:GO:0000132; P:GO:0000212; F:GO:0000287; C:GO:0000776; C:GO:0000785; C:GO:0001673; C:GO:0002177; P:GO:0003407; F:GO:0003682; F:GO:0003924; F:GO:0005049; F:GO:0005525; C:GO:0005635; C:GO:0005654; C:GO:0005730; C:GO:0005814; C:GO:0005829; C:GO:0005938; P:GO:0006259; P:GO:0007346; P:GO:0009792; P:GO:0016032; P:GO:0016973; F:GO:0019003; F:GO:0019904; C:GO:00…	P:ribosomal large subunit export from nucleus; P:ribosomal small subunit export from nucleus; P:mitotic sister chromatid segregation; P:establishment of mitotic spindle orientation; P:meiotic spindle organization; F:magnesium ion binding; C:kinetochore; C:chromatin; C:male germ cell nucleus; C:manchette; P:neural retina development; F:chromatin binding; F:GTPase activity; F:nuclear export signal …	EC:3.6.1; EC:3.6; EC:3; EC:3.6.1.15	Acting on acid anhydrides; Acting on acid anhydrides; Hydrolases; Nucleoside-triphosphate phosphatase	IPR001806 (PFAM)	F:GO:0003924; F:GO:0005525	F:GTPase activity; F:GTP binding
TRINITY_DN3688_c0_g1	O00178	4.17e-21	27.0178	-3.25664	RecName: Full=GTP-binding protein 1	139	10	4.17197e-21	56.76	9	F:GO:0000166; C:GO:0000177; F:GO:0003924; F:GO:0005515; C:GO:0005829; P:GO:0006414; P:GO:0046039; P:GO:0050896; P:GO:0061014	F:nucleotide binding; C:cytoplasmic exosome (RNase complex); F:GTPase activity; F:protein binding; C:cytosol; P:translational elongation; P:GTP metabolic process; P:response to stimulus; P:positive regulation of mRNA catabolic process	EC:3.6.1; EC:3.6; EC:3; EC:3.6.1.15	Acting on acid anhydrides; Acting on acid anhydrides; Hydrolases; Nucleoside-triphosphate phosphatase	no IPS match	no IPS match	no IPS match
TRINITY_DN42409_c0_g1	Q3UJK4	1.8e-72	22.8679	4.08397	RecName: Full=GTP-binding protein 1	294	20	1.80465e-72	55.96	14	C:GO:0000177; F:GO:0003676; F:GO:0003924; F:GO:0005525; C:GO:0005576; C:GO:0005829; P:GO:0006955; P:GO:0007165; C:GO:0031093; F:GO:0042802; P:GO:0046039; P:GO:0061014; P:GO:0070966; P:GO:0072344	C:cytoplasmic exosome (RNase complex); F:nucleic acid binding; F:GTPase activity; F:GTP binding; C:extracellular region; C:cytosol; P:immune response; P:signal transduction; C:platelet alpha granule lumen; F:identical protein binding; P:GTP metabolic process; P:positive regulation of mRNA catabolic process; P:nuclear-transcribed mRNA catabolic process, no-go decay; P:rescue of stalled ribosome	EC:3.6.1; EC:3.6; EC:3; EC:3.6.1.15	Acting on acid anhydrides; Acting on acid anhydrides; Hydrolases; Nucleoside-triphosphate phosphatase	IPR000795 (PFAM)	F:GO:0003924; F:GO:0005525	F:GTPase activity; F:GTP binding
TRINITY_DN12071_c0_g1	P82978	2.3e-07	67.8634	-3.58583	RecName: Full=Guanylyl cyclase-activating protein 2; Short=GCAP 2; AltName: Full=Guanylate cyclase activator 1B	121	5	2.29916e-07	57.77	2	P:GO:0031282; C:GO:0110165	P:regulation of guanylate cyclase activity; C:cellular anatomical entity			IPR002048 (PFAM)	F:GO:0005509	F:calcium ion binding
TRINITY_DN10477_c0_g1	P02828	0	112.199	2.73031	RecName: Full=Heat shock protein HSP 90-alpha	678	20	0	91.58	122	P:GO:0001568; P:GO:0001764; P:GO:0002052; F:GO:0002134; F:GO:0002135; P:GO:0002218; P:GO:0002230; P:GO:0003009; F:GO:0003729; F:GO:0005158; F:GO:0005524; F:GO:0005525; C:GO:0005576; C:GO:0005654; C:GO:0005705; C:GO:0005739; C:GO:0005765; C:GO:0005813; C:GO:0005829; P:GO:0006986; P:GO:0007004; P:GO:0007098; P:GO:0007517; F:GO:0008022; P:GO:0008285; P:GO:0009410; P:GO:0009631; P:GO:0009651; C:GO:00…	P:blood vessel development; P:neuron migration; P:positive regulation of neuroblast proliferation; F:UTP binding; F:CTP binding; P:activation of innate immune response; P:positive regulation of defense response to virus by host; P:skeletal muscle contraction; F:mRNA binding; F:insulin receptor binding; F:ATP binding; F:GTP binding; C:extracellular region; C:nucleoplasm; C:polytene chromosome inte…	EC:3.6.1; EC:3.6; EC:3; EC:3.6.1.15	Acting on acid anhydrides; Acting on acid anhydrides; Hydrolases; Nucleoside-triphosphate phosphatase	IPR003594 (PFAM); IPR001404 (PFAM)	F:GO:0005524; P:GO:0006457; F:GO:0016887; F:GO:0051082; F:GO:0140662	F:ATP binding; P:protein folding; F:ATP hydrolysis activity; F:unfolded protein binding; F:ATP-dependent protein folding chaperone
TRINITY_DN9506_c0_g1	P02273	3.56e-60	43.5458	-3.14775	RecName: Full=Histone H2A.J; Short=H2a/j	137	20	3.5564e-60	86.22	22	P:GO:0000724; C:GO:0000781; C:GO:0000786; C:GO:0000794; C:GO:0001673; C:GO:0001741; F:GO:0003684; C:GO:0005657; C:GO:0005813; P:GO:0006337; P:GO:0007283; C:GO:0016607; F:GO:0019899; P:GO:0021987; F:GO:0030527; C:GO:0035861; F:GO:0042393; F:GO:0046982; P:GO:0051321; P:GO:0070914; P:GO:0071480; P:GO:0090398	P:double-strand break repair via homologous recombination; C:chromosome, telomeric region; C:nucleosome; C:condensed nuclear chromosome; C:male germ cell nucleus; C:XY body; F:damaged DNA binding; C:replication fork; C:centrosome; P:nucleosome disassembly; P:spermatogenesis; C:nuclear speck; F:enzyme binding; P:cerebral cortex development; F:structural constituent of chromatin; C:site of double-s…			IPR007125 (PFAM); IPR032454 (PFAM)	F:GO:0003677	F:DNA binding
TRINITY_DN7068_c0_g2			98.0275	-3.35626	---NA---	147									IPR005062 (PFAM)	no GO terms	no GO terms
TRINITY_DN986_c0_g3	P22845	9.78e-23	154.803	-2.30857	RecName: Full=Histone H5	204	20	9.77901e-23	64.68	22	C:GO:0000786; C:GO:0000791; F:GO:0003680; F:GO:0003690; F:GO:0005515; C:GO:0005730; C:GO:0005794; P:GO:0006334; P:GO:0010171; C:GO:0015629; C:GO:0016604; C:GO:0017053; P:GO:0018991; P:GO:0030261; F:GO:0031492; P:GO:0031507; P:GO:0035264; P:GO:0040011; C:GO:0045111; P:GO:0045910; P:GO:0060465; P:GO:2000679	C:nucleosome; C:euchromatin; F:minor groove of adenine-thymine-rich DNA binding; F:double-stranded DNA binding; F:protein binding; C:nucleolus; C:Golgi apparatus; P:nucleosome assembly; P:body morphogenesis; C:actin cytoskeleton; C:nuclear body; C:transcription repressor complex; P:oviposition; P:chromosome condensation; F:nucleosomal DNA binding; P:heterochromatin formation; P:multicellular orga…			IPR005818 (PFAM)	C:GO:0000786; F:GO:0003677; P:GO:0006334	C:nucleosome; F:DNA binding; P:nucleosome assembly
TRINITY_DN6276_c0_g1	Q9VKJ0	0	73.2367	-2.38205	RecName: Full=Homogentisate 1,2-dioxygenase; Short=HGDO; AltName: Full=Homogentisate oxygenase; AltName: Full=Homogentisic acid oxidase; AltName: Full=Homogentisicase	450	20	0	72.19	8	F:GO:0004411; C:GO:0005829; P:GO:0006559; P:GO:0006572; P:GO:0009073; F:GO:0042802; F:GO:0046872; P:GO:1902000	F:homogentisate 1,2-dioxygenase activity; C:cytosol; P:L-phenylalanine catabolic process; P:tyrosine catabolic process; P:aromatic amino acid family biosynthetic process; F:identical protein binding; F:metal ion binding; P:homogentisate catabolic process	EC:1.13.11; EC:1.13; EC:1; EC:1.13.11.5	Acting on single donors with incorporation of molecular oxygen (oxygenases). The oxygen incorporated need not be derived from O(2); Acting on single donors with incorporation of molecular oxygen (oxygenases). The oxygen incorporated need not be derived from O(2); Oxidoreductases; Homogentisate 1,2-dioxygenase	IPR046451 (PFAM); IPR046452 (PFAM)	no GO terms	no GO terms
TRINITY_DN21242_c0_g1			25.5794	-3.37219	---NA---	117									no IPS match	no IPS match	no IPS match
TRINITY_DN15092_c0_g1			19.071	-3.39633	---NA---	107									no IPS match	no IPS match	no IPS match
TRINITY_DN610_c0_g2			20.9944	-3.40056	---NA---	149									no IPS match	no IPS match	no IPS match
TRINITY_DN13842_c0_g1			26.5412	-3.40328	---NA---	133									no IPS match	no IPS match	no IPS match
TRINITY_DN16986_c0_g1			33.2057	-3.41012	---NA---	168									no IPS match	no IPS match	no IPS match
TRINITY_DN12843_c0_g2			26.0293	-3.41089	---NA---	125									IPR002048 (PFAM)	F:GO:0005509	F:calcium ion binding
TRINITY_DN20030_c0_g1			43.6496	-3.41171	---NA---	261									no IPS match	no IPS match	no IPS match
TRINITY_DN4877_c0_g1	Q6EPW7	4.63e-16	18.7512	-4.0398	RecName: Full=Integrin beta-1-binding protein 2; AltName: Full=Melusin	109	17	4.63444e-16	57.3	23	P:GO:0002679; F:GO:0005509; F:GO:0005524; C:GO:0005634; F:GO:0008270; P:GO:0008361; P:GO:0009626; P:GO:0010824; C:GO:0030018; P:GO:0031116; F:GO:0031267; P:GO:0042742; F:GO:0043531; C:GO:0048471; P:GO:0050773; P:GO:0050821; P:GO:0050832; F:GO:0051879; P:GO:0061077; P:GO:1900034; P:GO:1901673; C:GO:1990498; P:GO:2000299	P:respiratory burst involved in defense response; F:calcium ion binding; F:ATP binding; C:nucleus; F:zinc ion binding; P:regulation of cell size; P:plant-type hypersensitive response; P:regulation of centrosome duplication; C:Z disc; P:positive regulation of microtubule polymerization; F:small GTPase binding; P:defense response to bacterium; F:ADP binding; C:perinuclear region of cytoplasm; P:reg…			IPR007051 (PFAM)	no GO terms	no GO terms
TRINITY_DN6148_c0_g1	Q9D7P6	7.76e-66	15.6593	-3.76091	RecName: Full=Iron-sulfur cluster assembly scaffold protein IscU; AltName: Full=Sulfur acceptor protein IscU	156	20	7.7603e-66	80.93	22	F:GO:0001671; P:GO:0002098; F:GO:0005198; C:GO:0005634; C:GO:0005759; F:GO:0008198; F:GO:0008270; P:GO:0019448; C:GO:0032047; F:GO:0042803; P:GO:0044571; P:GO:0044572; F:GO:0051537; F:GO:0051539; F:GO:0060090; C:GO:0099128; F:GO:0140132; P:GO:1902958; P:GO:1904234; P:GO:1904439; C:GO:1990229; C:GO:1990330	F:ATPase activator activity; P:tRNA wobble uridine modification; F:structural molecule activity; C:nucleus; C:mitochondrial matrix; F:ferrous iron binding; F:zinc ion binding; P:L-cysteine catabolic process; C:mitosome; F:protein homodimerization activity; P:[2Fe-2S] cluster assembly; P:[4Fe-4S] cluster assembly; F:2 iron, 2 sulfur cluster binding; F:4 iron, 4 sulfur cluster binding; F:molecular …			IPR002871 (PFAM)	F:GO:0005506; P:GO:0016226; F:GO:0051536	F:iron ion binding; P:iron-sulfur cluster assembly; F:iron-sulfur cluster binding
TRINITY_DN5419_c0_g1	P36422	1.18e-99	14.7598	-4.22574	RecName: Full=Isoleucine--tRNA ligase; AltName: Full=Isoleucyl-tRNA synthetase; Short=IleRS	223	20	1.1778e-99	77.18	13	F:GO:0000049; F:GO:0002161; P:GO:0002181; F:GO:0004822; F:GO:0005524; C:GO:0005654; C:GO:0005829; P:GO:0006428; C:GO:0017101; F:GO:0046872; P:GO:0048608; F:GO:0051020; P:GO:0106074	F:tRNA binding; F:aminoacyl-tRNA editing activity; P:cytoplasmic translation; F:isoleucine-tRNA ligase activity; F:ATP binding; C:nucleoplasm; C:cytosol; P:isoleucyl-tRNA aminoacylation; C:aminoacyl-tRNA synthetase multienzyme complex; F:metal ion binding; P:reproductive structure development; F:GTPase binding; P:aminoacyl-tRNA metabolism involved in translational fidelity	EC:3.1; EC:6.1; EC:6.1.1.5; EC:3; EC:6.1.1; EC:6; EC:3.1.1.1	Acting on ester bonds; Forming carbon-oxygen bonds; Isoleucine--tRNA ligase; Hydrolases; Forming carbon-oxygen bonds; Ligases; Carboxylesterase	IPR002300 (PFAM)	F:GO:0000166; F:GO:0004812; F:GO:0005524; P:GO:0006418	F:nucleotide binding; F:aminoacyl-tRNA ligase activity; F:ATP binding; P:tRNA aminoacylation for protein translation
TRINITY_DN3841_c0_g2	Q8BTN6	1.25e-36	161.801	8.2102	RecName: Full=Leukocyte receptor cluster member 9	441	5	1.25032e-36	52.77	5	F:GO:0005515; C:GO:0005737; C:GO:0005886; C:GO:0043231; P:GO:0050794	F:protein binding; C:cytoplasm; C:plasma membrane; C:intracellular membrane-bounded organelle; P:regulation of cellular process			IPR041367 (PFAM); IPR040459 (PFAM); IPR019510 (PFAM)	no GO terms	no GO terms
TRINITY_DN325_c0_g1			23.2694	-3.45576	---NA---	119									no IPS match	no IPS match	no IPS match
TRINITY_DN14335_c0_g1			115.888	-3.47515	---NA---	172									IPR002048 (PFAM)	F:GO:0005509	F:calcium ion binding
TRINITY_DN4652_c0_g1			48.3467	-3.50351	---NA---	129									no IPS match	no IPS match	no IPS match
TRINITY_DN260_c0_g1	Q99MN1	0	59.1543	3.34205	RecName: Full=Lysine--tRNA ligase; AltName: Full=Lysyl-tRNA synthetase; Short=LysRS	575	20	0	69.96	29	F:GO:0000049; P:GO:0001934; P:GO:0002181; P:GO:0002276; P:GO:0002863; F:GO:0003877; F:GO:0004824; F:GO:0005524; C:GO:0005615; C:GO:0005634; C:GO:0005759; C:GO:0005829; C:GO:0005886; P:GO:0006430; P:GO:0008033; P:GO:0008340; P:GO:0010165; P:GO:0010629; P:GO:0015966; F:GO:0016597; C:GO:0017101; F:GO:0042803; P:GO:0043032; P:GO:0045893; F:GO:0046872; P:GO:0060378; P:GO:0061063; P:GO:0070371; F:GO:00…	F:tRNA binding; P:positive regulation of protein phosphorylation; P:cytoplasmic translation; P:basophil activation involved in immune response; P:positive regulation of inflammatory response to antigenic stimulus; F:ATP adenylyltransferase activity; F:lysine-tRNA ligase activity; F:ATP binding; C:extracellular space; C:nucleus; C:mitochondrial matrix; C:cytosol; C:plasma membrane; P:lysyl-tRNA am…	EC:6.1; EC:2.7; EC:2; EC:2.7.7.53; EC:6.1.1.6; EC:6; EC:2.7.7; EC:6.1.1	Forming carbon-oxygen bonds; Transferring phosphorus-containing groups; Transferases; ATP adenylyltransferase; Lysine--tRNA ligase; Ligases; Transferring phosphorus-containing groups; Forming carbon-oxygen bonds	IPR004364 (PFAM); IPR004365 (PFAM)	F:GO:0000166; F:GO:0003676; F:GO:0004812; F:GO:0005524; P:GO:0006418	F:nucleotide binding; F:nucleic acid binding; F:aminoacyl-tRNA ligase activity; F:ATP binding; P:tRNA aminoacylation for protein translation
TRINITY_DN123632_c0_g1	Q07352	1.13e-13	35.9345	-3.71185	RecName: Full=mRNA decay activator protein ZFP36; AltName: Full=Tristetraprolin; Short=TTP; AltName: Full=Zinc finger protein 36; Short=Zfp-36	101	20	1.1309e-13	57.78	88	P:GO:0000122; F:GO:0000900; C:GO:0000932; P:GO:0001555; P:GO:0001570; P:GO:0003342; F:GO:0003690; C:GO:0005634; C:GO:0005813; C:GO:0005829; P:GO:0006879; P:GO:0007507; P:GO:0009611; P:GO:0010837; P:GO:0014065; P:GO:0021915; C:GO:0030014; P:GO:0031086; P:GO:0031138; P:GO:0031139; P:GO:0031440; P:GO:0032703; P:GO:0032869; P:GO:0033077; P:GO:0035019; P:GO:0035264; P:GO:0035278; F:GO:0035925; P:GO:00…	P:negative regulation of transcription by RNA polymerase II; F:mRNA regulatory element binding translation repressor activity; C:P-body; P:oocyte growth; P:vasculogenesis; P:proepicardium development; F:double-stranded DNA binding; C:nucleus; C:centrosome; C:cytosol; P:cellular iron ion homeostasis; P:heart development; P:response to wounding; P:regulation of keratinocyte proliferation; P:phospha…			IPR000571 (PFAM)	F:GO:0046872	F:metal ion binding
TRINITY_DN20353_c0_g1	Q9UQW9	3.53e-28	53.9719	-3.09751	RecName: Full=Ornithine decarboxylase; Short=ODC	245	20	3.53335e-28	53.05	7	F:GO:0005515; P:GO:0009446; C:GO:0012505; F:GO:0016831; P:GO:0019752; C:GO:0031410; P:GO:0048522	F:protein binding; P:putrescine biosynthetic process; C:endomembrane system; F:carboxy-lyase activity; P:carboxylic acid metabolic process; C:cytoplasmic vesicle; P:positive regulation of cellular process	EC:4.1.1; EC:4.1; EC:4	Carbon-carbon lyases; Carbon-carbon lyases; Lyases	IPR022644 (PFAM)	F:GO:0003824	F:catalytic activity
TRINITY_DN3026_c0_g1			17.2152	-3.54525	---NA---	237									no IPS match	no IPS match	no IPS match
TRINITY_DN1772_c0_g1	O22616	7.02e-26	87.7361	6.06944	RecName: Full=Ornithine decarboxylase; Short=ODC	173	20	7.02114e-26	49.21	7	C:GO:0005794; P:GO:0009446; F:GO:0016831; C:GO:0031410; C:GO:0042995; P:GO:0044238; P:GO:0050789	C:Golgi apparatus; P:putrescine biosynthetic process; F:carboxy-lyase activity; C:cytoplasmic vesicle; C:cell projection; P:primary metabolic process; P:regulation of biological process	EC:4.1.1; EC:4.1; EC:4	Carbon-carbon lyases; Carbon-carbon lyases; Lyases	IPR022643 (PFAM)	F:GO:0003824	F:catalytic activity
TRINITY_DN4874_c0_g1			24.0397	-3.56058	---NA---	158									no IPS match	no IPS match	no IPS match
TRINITY_DN109881_c0_g1			21.1621	-3.57294	---NA---	229									no IPS match	no IPS match	no IPS match
TRINITY_DN9741_c0_g1	Q28YQ7	1.67e-06	29.9462	-3.60297	RecName: Full=Peptide-N(4)-(N-acetyl-beta-glucosaminyl)asparagine amidase; AltName: Full=Peptide:N-glycanase	113	2	1.66669e-06	58.73	14	F:GO:0000224; C:GO:0005634; C:GO:0005737; C:GO:0005829; P:GO:0006515; P:GO:0006516; P:GO:0006517; P:GO:0006950; P:GO:0007495; F:GO:0016787; P:GO:0019538; F:GO:0030246; P:GO:0030513; F:GO:0046872	F:peptide-N4-(N-acetyl-beta-glucosaminyl)asparagine amidase activity; C:nucleus; C:cytoplasm; C:cytosol; P:protein quality control for misfolded or incompletely synthesized proteins; P:glycoprotein catabolic process; P:protein deglycosylation; P:response to stress; P:visceral mesoderm-endoderm interaction involved in midgut development; F:hydrolase activity; P:protein metabolic process; F:carbohy…			IPR018997 (PFAM)	no GO terms	no GO terms
TRINITY_DN18_c4_g1	A6N7Y9	1.46e-12	31.7356	-2.846	RecName: Full=Piwi-like protein 1	116	16	1.45544e-12	50.69	20	C:GO:0000785; F:GO:0004519; F:GO:0005515; C:GO:0005634; P:GO:0007286; P:GO:0009653; P:GO:0010608; P:GO:0010629; P:GO:0010638; P:GO:0016070; P:GO:0031325; C:GO:0032991; C:GO:0043186; P:GO:0044087; F:GO:0044877; P:GO:0048477; P:GO:0048523; P:GO:0051247; P:GO:0061178; F:GO:0061980	C:chromatin; F:endonuclease activity; F:protein binding; C:nucleus; P:spermatid development; P:anatomical structure morphogenesis; P:post-transcriptional regulation of gene expression; P:negative regulation of gene expression; P:positive regulation of organelle organization; P:RNA metabolic process; P:positive regulation of cellular metabolic process; C:protein-containing complex; C:P granule; P:…	EC:3.1; EC:3	Acting on ester bonds; Hydrolases	IPR003165 (PFAM)	F:GO:0003676	F:nucleic acid binding
TRINITY_DN3618_c0_g1	O59945	1.87e-66	18.0931	-3.63526	RecName: Full=Plastin-3; AltName: Full=T-plastin	367	20	1.87315e-66	55.01	34	C:GO:0001726; C:GO:0005829; C:GO:0005886; P:GO:0006897; P:GO:0007623; P:GO:0009856; C:GO:0030479; C:GO:0031097; C:GO:0031594; C:GO:0031982; C:GO:0032420; C:GO:0032432; P:GO:0032880; P:GO:0034316; P:GO:0042472; P:GO:0042491; C:GO:0043231; P:GO:0044396; P:GO:0048522; P:GO:0048667; P:GO:0050896; F:GO:0051015; P:GO:0051639; P:GO:0051666; P:GO:0060122; P:GO:0060348; C:GO:0070161; P:GO:0070649; P:GO:00…	C:ruffle; C:cytosol; C:plasma membrane; P:endocytosis; P:circadian rhythm; P:pollination; C:actin cortical patch; C:medial cortex; C:neuromuscular junction; C:vesicle; C:stereocilium; C:actin filament bundle; P:regulation of protein localization; P:negative regulation of Arp2/3 complex-mediated actin nucleation; P:inner ear morphogenesis; P:inner ear auditory receptor cell differentiation; C:intr…			IPR001715 (PFAM)	F:GO:0005515	F:protein binding
TRINITY_DN44798_c0_g1	P23398	1.81e-79	55.6305	-2.9708	RecName: Full=Polyubiquitin; Contains: RecName: Full=Ubiquitin; Flags: Precursor	125	20	1.81435e-79	95.5	29	F:GO:0003729; F:GO:0003735; C:GO:0005654; C:GO:0005789; C:GO:0005886; P:GO:0006412; P:GO:0007141; P:GO:0007144; P:GO:0008585; C:GO:0010008; P:GO:0019941; P:GO:0021888; C:GO:0022627; C:GO:0030666; C:GO:0031315; F:GO:0031386; F:GO:0031625; C:GO:0043005; C:GO:0043025; P:GO:0047497; P:GO:0048812; P:GO:0051881; P:GO:0060613; P:GO:0061136; P:GO:0072520; P:GO:0097009; P:GO:1901214; P:GO:1902255; P:GO:19…	F:mRNA binding; F:structural constituent of ribosome; C:nucleoplasm; C:endoplasmic reticulum membrane; C:plasma membrane; P:translation; P:male meiosis I; P:female meiosis I; P:female gonad development; C:endosome membrane; P:modification-dependent protein catabolic process; P:hypothalamus gonadotrophin-releasing hormone neuron development; C:cytosolic small ribosomal subunit; C:endocytic vesicle…			IPR000626 (PFAM)	F:GO:0005515	F:protein binding
TRINITY_DN170_c0_g2			19.8113	-3.61479	---NA---	163									no IPS match	no IPS match	no IPS match
TRINITY_DN3118_c0_g3	P62972	8.87e-83	2689.25	-3.62838	RecName: Full=Polyubiquitin-B; Contains: RecName: Full=Ubiquitin; Flags: Precursor	131	20	8.86844e-83	95.52	28	F:GO:0003729; F:GO:0003735; C:GO:0005654; C:GO:0005789; C:GO:0005886; P:GO:0007141; P:GO:0007144; P:GO:0008585; C:GO:0010008; P:GO:0019941; P:GO:0021888; C:GO:0022627; C:GO:0030666; C:GO:0031315; F:GO:0031386; F:GO:0031625; C:GO:0043005; C:GO:0043025; P:GO:0047497; P:GO:0048812; P:GO:0051881; P:GO:0060613; P:GO:0061136; P:GO:0072520; P:GO:0097009; P:GO:1901214; P:GO:1902255; P:GO:1902527	F:mRNA binding; F:structural constituent of ribosome; C:nucleoplasm; C:endoplasmic reticulum membrane; C:plasma membrane; P:male meiosis I; P:female meiosis I; P:female gonad development; C:endosome membrane; P:modification-dependent protein catabolic process; P:hypothalamus gonadotrophin-releasing hormone neuron development; C:cytosolic small ribosomal subunit; C:endocytic vesicle membrane; C:ex…			IPR000626 (PFAM)	F:GO:0005515	F:protein binding
TRINITY_DN5129_c0_g1			52.4628	-3.63093	---NA---	142									no IPS match	no IPS match	no IPS match
TRINITY_DN268_c0_g1			26.2502	-3.6319	---NA---	121									no IPS match	no IPS match	no IPS match
TRINITY_DN9056_c0_g1	Q0J0A4	7.95e-06	75.7992	-3.69952	RecName: Full=Probable 1-acylglycerol-3-phosphate O-acyltransferase; AltName: Full=Lipid droplet-binding protein CGI-58 homolog	105	1	7.9532e-06	57.75	12	F:GO:0003824; F:GO:0003841; F:GO:0004623; C:GO:0005737; P:GO:0006629; P:GO:0006654; P:GO:0008654; F:GO:0016740; F:GO:0016746; F:GO:0042171; F:GO:0052689; P:GO:0055088	F:catalytic activity; F:1-acylglycerol-3-phosphate O-acyltransferase activity; F:phospholipase A2 activity; C:cytoplasm; P:lipid metabolic process; P:phosphatidic acid biosynthetic process; P:phospholipid biosynthetic process; F:transferase activity; F:acyltransferase activity; F:lysophosphatidic acid acyltransferase activity; F:carboxylic ester hydrolase activity; P:lipid homeostasis			no IPS match	no IPS match	no IPS match
TRINITY_DN13585_c0_g1			16.2971	-3.63866	---NA---	107									no IPS match	no IPS match	no IPS match
TRINITY_DN5105_c0_g1			18.3815	-3.65948	---NA---	105									no IPS match	no IPS match	no IPS match
TRINITY_DN7183_c0_g1	Q5UQ40	7.85e-10	34.9409	-4.6169	RecName: Full=Probable bifunctional E2/E3 enzyme R795; Includes: RecName: Full=E3 ubiquitin-protein ligase; AltName: Full=RING-type E3 ubiquitin transferase; Includes: RecName: Full=Ubiquitin-conjugating enzyme E2; AltName: Full=E2 ubiquitin-conjugating enzyme	224	1	7.8499e-10	46.29	8	F:GO:0000166; F:GO:0004842; F:GO:0005524; F:GO:0008270; P:GO:0016567; F:GO:0016740; F:GO:0046872; F:GO:0061631	F:nucleotide binding; F:ubiquitin-protein transferase activity; F:ATP binding; F:zinc ion binding; P:protein ubiquitination; F:transferase activity; F:metal ion binding; F:ubiquitin conjugating enzyme activity			no IPS match	no IPS match	no IPS match
TRINITY_DN30241_c0_g3	A7IFB7	2.29e-60	32.3107	-4.52062	RecName: Full=Probable cytosol aminopeptidase; AltName: Full=Leucine aminopeptidase; Short=LAP; AltName: Full=Leucyl aminopeptidase	255	20	2.28591e-60	61.9	1	F:GO:0008233	F:peptidase activity	EC:3.4; EC:3	Acting on peptide bonds (peptidases); Hydrolases	IPR000819 (PFAM)	P:GO:0006508; F:GO:0070006	P:proteolysis; F:metalloaminopeptidase activity
TRINITY_DN128089_c0_g1	O59952	4.64e-09	10.721	-6.02583	RecName: Full=Probable feruloyl esterase A; AltName: Full=Ferulic acid esterase A; Flags: Precursor	238	5	4.63896e-09	46.12	12	P:GO:0000272; F:GO:0004806; C:GO:0005575; C:GO:0005576; P:GO:0005975; P:GO:0006629; P:GO:0016042; F:GO:0016787; F:GO:0030600; P:GO:0045493; F:GO:0046555; F:GO:0052689	P:polysaccharide catabolic process; F:triglyceride lipase activity; C:cellular_component; C:extracellular region; P:carbohydrate metabolic process; P:lipid metabolic process; P:lipid catabolic process; F:hydrolase activity; F:feruloyl esterase activity; P:xylan catabolic process; F:acetylxylan esterase activity; F:carboxylic ester hydrolase activity			IPR002921 (PFAM)	P:GO:0006629	P:lipid metabolic process
TRINITY_DN145342_c0_g1	Q0CBM7	1.07e-09	18.58	-3.36871	RecName: Full=Probable feruloyl esterase A; AltName: Full=Ferulic acid esterase A; Flags: Precursor	230	9	1.07384e-09	48.41	3	P:GO:0044264; P:GO:0044347; F:GO:0052689	P:cellular polysaccharide metabolic process; P:cell wall polysaccharide catabolic process; F:carboxylic ester hydrolase activity	EC:3.1; EC:3; EC:3.1.1.1	Acting on ester bonds; Hydrolases; Carboxylesterase	IPR002921 (PFAM)	P:GO:0006629	P:lipid metabolic process
TRINITY_DN10148_c0_g1	O23791	3.19e-11	28.0758	-3.52796	RecName: Full=Pro-cathepsin H; Contains: RecName: Full=Cathepsin H mini chain; Contains: RecName: Full=Cathepsin H; Contains: RecName: Full=Cathepsin H heavy chain; Contains: RecName: Full=Cathepsin H light chain; Flags: Precursor	126	20	3.18621e-11	56.49	17	F:GO:0004197; F:GO:0004869; F:GO:0005515; C:GO:0005576; P:GO:0006518; P:GO:0006955; P:GO:0010955; C:GO:0016020; P:GO:0030163; C:GO:0030425; C:GO:0031410; P:GO:0044248; P:GO:0045589; P:GO:0048518; P:GO:0048767; P:GO:0050728; P:GO:0065008	F:cysteine-type endopeptidase activity; F:cysteine-type endopeptidase inhibitor activity; F:protein binding; C:extracellular region; P:peptide metabolic process; P:immune response; P:negative regulation of protein processing; C:membrane; P:protein catabolic process; C:dendrite; C:cytoplasmic vesicle; P:cellular catabolic process; P:regulation of regulatory T cell differentiation; P:positive regul…	EC:3.4.22; EC:3.4; EC:3	Acting on peptide bonds (peptidases); Acting on peptide bonds (peptidases); Hydrolases	IPR013201 (PFAM)	no GO terms	no GO terms
TRINITY_DN3428_c0_g1			55.7256	-3.72962	---NA---	140									no IPS match	no IPS match	no IPS match
TRINITY_DN9946_c0_g1			27.3677	-3.76006	---NA---	111									no IPS match	no IPS match	no IPS match
TRINITY_DN8679_c0_g2	A0E358	3.22e-73	49.1181	-3.16576	RecName: Full=Procathepsin L; AltName: Full=Cathepsin L1; Contains: RecName: Full=Cathepsin L; Contains: RecName: Full=Cathepsin L heavy chain; Contains: RecName: Full=Cathepsin L light chain; Flags: Precursor	306	20	3.22078e-73	57.48	38	F:GO:0004177; F:GO:0004197; C:GO:0005615; C:GO:0005730; C:GO:0005764; C:GO:0005902; P:GO:0006590; P:GO:0007283; P:GO:0009267; P:GO:0009749; C:GO:0009897; P:GO:0010259; P:GO:0010839; P:GO:0016043; F:GO:0016807; P:GO:0021675; P:GO:0030574; F:GO:0030984; P:GO:0031069; P:GO:0034230; P:GO:0034698; F:GO:0042277; F:GO:0042393; C:GO:0042583; C:GO:0043005; C:GO:0043204; P:GO:0043373; F:GO:0044877; C:GO:00…	F:aminopeptidase activity; F:cysteine-type endopeptidase activity; C:extracellular space; C:nucleolus; C:lysosome; C:microvillus; P:thyroid hormone generation; P:spermatogenesis; P:cellular response to starvation; P:response to glucose; C:external side of plasma membrane; P:multicellular organism aging; P:negative regulation of keratinocyte proliferation; P:cellular component organization; F:cyst…	EC:3.4.22; EC:3.4.11; EC:3.4; EC:3; EC:3.4.18	Acting on peptide bonds (peptidases); Acting on peptide bonds (peptidases); Acting on peptide bonds (peptidases); Hydrolases; Acting on peptide bonds (peptidases)	IPR013201 (PFAM); IPR000668 (PFAM)	P:GO:0006508; F:GO:0008234	P:proteolysis; F:cysteine-type peptidase activity
TRINITY_DN238_c0_g1	P23412	3.16e-35	41.2873	-2.8317	RecName: Full=Profilin	166	1	3.15704e-35	59.75	3	F:GO:0003779; C:GO:0005737; C:GO:0005856	F:actin binding; C:cytoplasm; C:cytoskeleton			IPR005455 (PFAM)	F:GO:0003779	F:actin binding
TRINITY_DN145852_c0_g1			15.6536	-3.79374	---NA---	421									no IPS match	no IPS match	no IPS match
TRINITY_DN1446_c0_g1			13.6233	-3.81127	---NA---	103									no IPS match	no IPS match	no IPS match
TRINITY_DN11149_c0_g1			23.8674	-3.82589	---NA---	159									no IPS match	no IPS match	no IPS match
TRINITY_DN1137_c0_g1			23.8674	-3.82589	---NA---	152									no IPS match	no IPS match	no IPS match
TRINITY_DN10487_c0_g1	Q9L4Q7	8.35e-26	42.579	-5.10538	RecName: Full=Prolyl-tRNA synthetase associated domain-containing protein 1; AltName: Full=PrdX deacylase domain-containing protein 1	175	6	8.34966e-26	50.02	2	P:GO:0006399; F:GO:0043906	P:tRNA metabolic process; F:Ala-tRNA(Pro) hydrolase activity	EC:3.1; EC:3; EC:3.1.1; EC:3.1.1.1	Acting on ester bonds; Hydrolases; Acting on ester bonds; Carboxylesterase	IPR007214 (PFAM)	F:GO:0002161	F:aminoacyl-tRNA editing activity
TRINITY_DN14888_c0_g1	A2Y9X7	2.61e-85	43.1819	-4.1086	RecName: Full=Proteasome subunit alpha; AltName: Full=20S proteasome alpha subunit; AltName: Full=Proteasome core protein PsmA	232	20	2.60545e-85	67.6	13	C:GO:0000932; C:GO:0001673; F:GO:0004175; F:GO:0005515; C:GO:0005654; C:GO:0005829; P:GO:0010499; C:GO:0019773; C:GO:0034515; C:GO:0042175; P:GO:0043161; P:GO:0051306; P:GO:0080129	C:P-body; C:male germ cell nucleus; F:endopeptidase activity; F:protein binding; C:nucleoplasm; C:cytosol; P:proteasomal ubiquitin-independent protein catabolic process; C:proteasome core complex, alpha-subunit complex; C:proteasome storage granule; C:nuclear outer membrane-endoplasmic reticulum membrane network; P:proteasome-mediated ubiquitin-dependent protein catabolic process; P:mitotic siste…	EC:3.4; EC:3	Acting on peptide bonds (peptidases); Hydrolases	IPR001353 (PFAM); IPR000426 (PFAM)	C:GO:0005839; P:GO:0006511; C:GO:0019773; P:GO:0051603	C:proteasome core complex; P:ubiquitin-dependent protein catabolic process; C:proteasome core complex, alpha-subunit complex; P:proteolysis involved in protein catabolic process
TRINITY_DN6785_c0_g1			22.9408	-3.84213	---NA---	100									no IPS match	no IPS match	no IPS match
TRINITY_DN9090_c0_g1	Q6P6R0	1.64e-16	39.8271	-2.9041	RecName: Full=Protein lifeguard 1; AltName: Full=Glutamate [NMDA] receptor-associated protein 1; AltName: Full=NMDA receptor glutamate-binding subunit	153	20	1.63918e-16	53.28	17	C:GO:0000324; F:GO:0005515; C:GO:0005739; C:GO:0005764; C:GO:0005768; C:GO:0005783; C:GO:0005794; C:GO:0005886; P:GO:0006952; P:GO:0021680; C:GO:0030659; C:GO:0031984; P:GO:0034620; P:GO:0043523; C:GO:0098852; P:GO:1902531; P:GO:2001234	C:fungal-type vacuole; F:protein binding; C:mitochondrion; C:lysosome; C:endosome; C:endoplasmic reticulum; C:Golgi apparatus; C:plasma membrane; P:defense response; P:cerebellar Purkinje cell layer development; C:cytoplasmic vesicle membrane; C:organelle subcompartment; P:cellular response to unfolded protein; P:regulation of neuron apoptotic process; C:lytic vacuole membrane; P:regulation of in…			IPR006214 (PFAM)	no GO terms	no GO terms
TRINITY_DN100671_c0_g1			16.4068	-3.88307	---NA---	134									no IPS match	no IPS match	no IPS match
TRINITY_DN3058_c0_g1	O08623	1.62e-18	103.694	2.41322	RecName: Full=Protein ref(2)P; AltName: Full=Refractory to sigma P	638	6	1.62431e-18	46.97	19	F:GO:0005102; C:GO:0005634; C:GO:0005764; C:GO:0005776; P:GO:0006357; P:GO:0007005; P:GO:0008104; P:GO:0010605; P:GO:0010646; C:GO:0016234; F:GO:0019901; P:GO:0023051; P:GO:0031399; P:GO:0046907; P:GO:0048522; P:GO:0048871; P:GO:0050896; P:GO:0051172; P:GO:0061912	F:signaling receptor binding; C:nucleus; C:lysosome; C:autophagosome; P:regulation of transcription by RNA polymerase II; P:mitochondrion organization; P:protein localization; P:negative regulation of macromolecule metabolic process; P:regulation of cell communication; C:inclusion body; F:protein kinase binding; P:regulation of signaling; P:regulation of protein modification process; P:intracellu…			IPR033741 (PFAM); IPR000270 (PFAM); IPR000433 (PFAM)	F:GO:0005515; F:GO:0008270	F:protein binding; F:zinc ion binding
TRINITY_DN9966_c1_g1			29.0059	-3.89674	---NA---	113									no IPS match	no IPS match	no IPS match
TRINITY_DN495_c0_g1	Q6CQE5	5.09e-20	165.72	-2.11177	RecName: Full=Protein TAR1	164	2	5.09144e-20	61.8	2	C:GO:0005739; P:GO:0043457	C:mitochondrion; P:regulation of cellular respiration			no IPS match	no IPS match	no IPS match
TRINITY_DN7034_c1_g1	Q9UV68	2.89e-09	25.2948	-3.83735	RecName: Full=Protein unc-13 homolog C; AltName: Full=Munc13-3	188	20	2.89492e-09	50.83	26	F:GO:0000149; P:GO:0000272; F:GO:0004553; F:GO:0005543; C:GO:0005789; C:GO:0005886; P:GO:0006996; P:GO:0010647; C:GO:0016021; P:GO:0016079; P:GO:0023056; C:GO:0030424; C:GO:0031410; P:GO:0032502; C:GO:0044232; P:GO:0044237; P:GO:0048167; P:GO:0048584; P:GO:0050790; P:GO:0051128; P:GO:0051239; P:GO:0080134; C:GO:0098793; P:GO:0140029; P:GO:1903532; P:GO:1990504	F:SNARE binding; P:polysaccharide catabolic process; F:hydrolase activity, hydrolyzing O-glycosyl compounds; F:phospholipid binding; C:endoplasmic reticulum membrane; C:plasma membrane; P:organelle organization; P:positive regulation of cell communication; C:integral component of membrane; P:synaptic vesicle exocytosis; P:positive regulation of signaling; C:axon; C:cytoplasmic vesicle; P:developm…	EC:3.2; EC:3; EC:3.2.1	Glycosylases; Hydrolases; Glycosylases	IPR000008 (PFAM)	no GO terms	no GO terms
TRINITY_DN6533_c0_g1	Q05360	3.13e-23	18.6004	-4.0224	RecName: Full=Protein white	188	20	3.1307e-23	52.16	64	P:GO:0001408; C:GO:0005634; C:GO:0005768; P:GO:0006725; P:GO:0006812; P:GO:0006836; P:GO:0007610; F:GO:0008514; P:GO:0009605; P:GO:0009628; P:GO:0009725; P:GO:0009790; P:GO:0009889; P:GO:0009893; C:GO:0009897; P:GO:0010035; P:GO:0010243; P:GO:0010468; P:GO:0010888; F:GO:0015208; F:GO:0015248; P:GO:0015849; P:GO:0015854; C:GO:0016021; C:GO:0016324; P:GO:0022414; P:GO:0022607; P:GO:0030301; C:GO:00…	P:guanine nucleotide transport; C:nucleus; C:endosome; P:cellular aromatic compound metabolic process; P:cation transport; P:neurotransmitter transport; P:behavior; F:organic anion transmembrane transporter activity; P:response to external stimulus; P:response to abiotic stimulus; P:response to hormone; P:embryo development; P:regulation of biosynthetic process; P:positive regulation of metabolic…	EC:7.6.2.1; EC:7	n/a; n/a	IPR013525 (PFAM)	C:GO:0016020; F:GO:0140359	C:membrane; F:ABC-type transporter activity
TRINITY_DN825_c0_g2	P39958	3.35e-25	19.4644	-3.92656	RecName: Full=Rab GDP dissociation inhibitor alpha; Short=Rab GDI alpha; AltName: Full=Guanosine diphosphate dissociation inhibitor 1; Short=GDI-1	106	19	3.35366e-25	65.31	18	F:GO:0005093; C:GO:0005829; P:GO:0016192; C:GO:0030424; C:GO:0030496; F:GO:0031267; P:GO:0032482; C:GO:0032991; C:GO:0035578; C:GO:0043025; C:GO:0043209; P:GO:0045773; C:GO:0048046; P:GO:0050771; P:GO:0051592; P:GO:0090315; P:GO:1902018; P:GO:1903565	F:Rab GDP-dissociation inhibitor activity; C:cytosol; P:vesicle-mediated transport; C:axon; C:midbody; F:small GTPase binding; P:Rab protein signal transduction; C:protein-containing complex; C:azurophil granule lumen; C:neuronal cell body; C:myelin sheath; P:positive regulation of axon extension; C:apoplast; P:negative regulation of axonogenesis; P:response to calcium ion; P:negative regulation …			IPR018203 (PFAM)	F:GO:0005092; P:GO:0007264	F:GDP-dissociation inhibitor activity; P:small GTPase mediated signal transduction
TRINITY_DN14119_c0_g1			17.4298	-3.94282	---NA---	154									no IPS match	no IPS match	no IPS match
TRINITY_DN13375_c0_g1			27.2779	-3.95357	---NA---	109									no IPS match	no IPS match	no IPS match
TRINITY_DN193_c0_g2			39.7293	-3.95949	---NA---	332									no IPS match	no IPS match	no IPS match
TRINITY_DN4987_c0_g1			20.571	-4.01236	---NA---	145									no IPS match	no IPS match	no IPS match
TRINITY_DN447_c0_g1			33.971	-4.02213	---NA---	179									no IPS match	no IPS match	no IPS match
TRINITY_DN825_c0_g1	P50397	1.3e-96	28.6651	-3.77801	RecName: Full=Rab GDP dissociation inhibitor alpha; Short=Rab GDI alpha; AltName: Full=Guanosine diphosphate dissociation inhibitor 1; Short=GDI-1	294	20	1.30472e-96	67.85	18	F:GO:0005093; C:GO:0005829; P:GO:0016192; C:GO:0030424; C:GO:0030496; F:GO:0031267; P:GO:0032482; C:GO:0032991; C:GO:0035578; C:GO:0043025; C:GO:0043209; P:GO:0045773; C:GO:0048046; P:GO:0050771; P:GO:0051592; P:GO:0090315; P:GO:1902018; P:GO:1903565	F:Rab GDP-dissociation inhibitor activity; C:cytosol; P:vesicle-mediated transport; C:axon; C:midbody; F:small GTPase binding; P:Rab protein signal transduction; C:protein-containing complex; C:azurophil granule lumen; C:neuronal cell body; C:myelin sheath; P:positive regulation of axon extension; C:apoplast; P:negative regulation of axonogenesis; P:response to calcium ion; P:negative regulation …			IPR018203 (PFAM)	F:GO:0005092; P:GO:0007264	F:GDP-dissociation inhibitor activity; P:small GTPase mediated signal transduction
TRINITY_DN2466_c0_g1	Q01890	2.75e-69	18.1708	-3.44169	RecName: Full=Ras-related protein Rab-1A	195	20	2.75034e-69	76.64	59	C:GO:0000139; F:GO:0000149; P:GO:0001675; F:GO:0003924; F:GO:0005102; F:GO:0005525; C:GO:0005769; C:GO:0005789; C:GO:0005795; C:GO:0005801; C:GO:0005829; C:GO:0005886; P:GO:0006890; P:GO:0006897; P:GO:0007030; P:GO:0009306; P:GO:0016477; P:GO:0017157; F:GO:0019003; P:GO:0019068; C:GO:0030140; P:GO:0030252; C:GO:0030670; F:GO:0030911; C:GO:0031143; P:GO:0031346; P:GO:0032258; P:GO:0032402; P:GO:00…	C:Golgi membrane; F:SNARE binding; P:acrosome assembly; F:GTPase activity; F:signaling receptor binding; F:GTP binding; C:early endosome; C:endoplasmic reticulum membrane; C:Golgi stack; C:cis-Golgi network; C:cytosol; C:plasma membrane; P:retrograde vesicle-mediated transport, Golgi to endoplasmic reticulum; P:endocytosis; P:Golgi organization; P:protein secretion; P:cell migration; P:regulation…	EC:3.6.1; EC:3.6; EC:3; EC:3.6.1.15	Acting on acid anhydrides; Acting on acid anhydrides; Hydrolases; Nucleoside-triphosphate phosphatase	IPR001806 (PFAM)	F:GO:0003924; F:GO:0005525	F:GTPase activity; F:GTP binding
TRINITY_DN5961_c0_g1	Q38922	4.76e-48	20.1634	-5.02216	RecName: Full=Ras-related protein Rab-2A	129	20	4.76165e-48	77.86	36	C:GO:0000139; C:GO:0001669; F:GO:0001671; P:GO:0001944; F:GO:0003924; F:GO:0005525; C:GO:0005789; C:GO:0005829; C:GO:0005886; P:GO:0006886; P:GO:0006888; P:GO:0006909; P:GO:0007030; P:GO:0008219; C:GO:0010008; F:GO:0019003; P:GO:0019882; F:GO:0019905; P:GO:0030100; P:GO:0030587; C:GO:0031164; P:GO:0032481; P:GO:0032482; C:GO:0032593; C:GO:0033116; F:GO:0035255; C:GO:0043025; P:GO:0045087; P:GO:00…	C:Golgi membrane; C:acrosomal vesicle; F:ATPase activator activity; P:vasculature development; F:GTPase activity; F:GTP binding; C:endoplasmic reticulum membrane; C:cytosol; C:plasma membrane; P:intracellular protein transport; P:endoplasmic reticulum to Golgi vesicle-mediated transport; P:phagocytosis; P:Golgi organization; P:cell death; C:endosome membrane; F:GDP binding; P:antigen processing a…	EC:3.6.1; EC:3.6; EC:3; EC:3.6.1.15	Acting on acid anhydrides; Acting on acid anhydrides; Hydrolases; Nucleoside-triphosphate phosphatase	IPR001806 (PFAM)	F:GO:0003924; F:GO:0005525	F:GTPase activity; F:GTP binding
TRINITY_DN8700_c0_g1	Q95UJ0	1.31e-67	41.2528	-3.91853	RecName: Full=Ras-related protein Rab-7a	132	20	1.31266e-67	83.68	50	P:GO:0000045; C:GO:0000329; C:GO:0000421; F:GO:0003925; F:GO:0005525; C:GO:0005794; C:GO:0005811; C:GO:0005829; C:GO:0005874; C:GO:0005886; P:GO:0006622; P:GO:0006896; P:GO:0006897; P:GO:0007174; P:GO:0008333; P:GO:0009617; P:GO:0010089; P:GO:0010508; P:GO:0010623; P:GO:0016042; F:GO:0019003; P:GO:0019076; P:GO:0022615; C:GO:0030667; C:GO:0030670; C:GO:0030904; F:GO:0031267; C:GO:0031902; C:GO:00…	P:autophagosome assembly; C:fungal-type vacuole membrane; C:autophagosome membrane; F:G protein activity; F:GTP binding; C:Golgi apparatus; C:lipid droplet; C:cytosol; C:microtubule; C:plasma membrane; P:protein targeting to lysosome; P:Golgi to vacuole transport; P:endocytosis; P:epidermal growth factor catabolic process; P:endosome to lysosome transport; P:response to bacterium; P:xylem develop…	EC:3.6.1; EC:3.6; EC:3; EC:3.6.1.15	Acting on acid anhydrides; Acting on acid anhydrides; Hydrolases; Nucleoside-triphosphate phosphatase	IPR001806 (PFAM)	F:GO:0003924; F:GO:0005525	F:GTPase activity; F:GTP binding
TRINITY_DN18792_c0_g1	Q39433	1.65e-46	26.0405	-6.40552	RecName: Full=Ras-related protein Rab-8A; Flags: Precursor	112	20	1.64576e-46	80.11	71	C:GO:0000139; P:GO:0001881; F:GO:0003925; F:GO:0005102; F:GO:0005525; C:GO:0005628; C:GO:0005778; C:GO:0005789; C:GO:0005797; C:GO:0005813; C:GO:0005814; P:GO:0006893; P:GO:0006904; P:GO:0007030; P:GO:0007409; C:GO:0008021; P:GO:0010506; C:GO:0014069; P:GO:0016339; P:GO:0017157; F:GO:0019003; P:GO:0019882; C:GO:0030140; C:GO:0030424; C:GO:0030496; C:GO:0030670; F:GO:0030911; C:GO:0031045; P:GO:00…	C:Golgi membrane; P:receptor recycling; F:G protein activity; F:signaling receptor binding; F:GTP binding; C:prospore membrane; C:peroxisomal membrane; C:endoplasmic reticulum membrane; C:Golgi medial cisterna; C:centrosome; C:centriole; P:Golgi to plasma membrane transport; P:vesicle docking involved in exocytosis; P:Golgi organization; P:axonogenesis; C:synaptic vesicle; P:regulation of autopha…	EC:3.6.1; EC:3.6; EC:3; EC:3.6.1.15	Acting on acid anhydrides; Acting on acid anhydrides; Hydrolases; Nucleoside-triphosphate phosphatase	IPR001806 (PFAM)	F:GO:0003924; F:GO:0005525	F:GTPase activity; F:GTP binding
TRINITY_DN5176_c0_g1	O36966	3.5e-36	15.4229	7.24709	RecName: Full=RNA1 polyprotein; AltName: Full=P1; Contains: RecName: Full=P1A protein; Short=1A; AltName: Full=Protease cofactor; Contains: RecName: Full=Putative ATP-dependent helicase; AltName: Full=1B; AltName: Full=Membrane-binding protein; AltName: Full=NTP-binding protein; Short=NTB; Contains: RecName: Full=Viral genome-linked protein; AltName: Full=1C-VPg; Contains: RecName: Full=Picornain…	1726	20	3.50285e-36	43.48	10	F:GO:0005488; F:GO:0008233; P:GO:0016032; F:GO:0016740; P:GO:0030162; P:GO:0031323; C:GO:0033643; P:GO:0036211; P:GO:0048519; F:GO:0140640	F:binding; F:peptidase activity; P:viral process; F:transferase activity; P:regulation of proteolysis; P:regulation of cellular metabolic process; C:host cell part; P:protein modification process; P:negative regulation of biological process; F:catalytic activity, acting on a nucleic acid	EC:3.4; EC:2; EC:3	Acting on peptide bonds (peptidases); Transferases; Hydrolases	IPR000605 (PFAM); IPR001205 (PFAM)	F:GO:0003723; F:GO:0003724; F:GO:0003968; P:GO:0006351	F:RNA binding; F:RNA helicase activity; F:RNA-directed 5'-3' RNA polymerase activity; P:DNA-templated transcription
TRINITY_DN4508_c0_g1			16.5472	-4.07677	---NA---	119									no IPS match	no IPS match	no IPS match
TRINITY_DN6816_c1_g1	A7TIZ4	9.43e-13	16.9534	-4.76495	RecName: Full=Serine/threonine-protein kinase atg1; AltName: Full=Autophagy-related protein 1	120	20	9.4283e-13	56.97	46	C:GO:0000922; P:GO:0001666; P:GO:0001878; F:GO:0004674; F:GO:0005515; C:GO:0005776; C:GO:0005813; C:GO:0005881; P:GO:0006995; P:GO:0007030; P:GO:0007049; P:GO:0007165; P:GO:0007616; P:GO:0008285; P:GO:0009414; P:GO:0009950; P:GO:0010540; P:GO:0030007; P:GO:0030010; P:GO:0030435; P:GO:0030837; P:GO:0031272; P:GO:0031288; C:GO:0031410; C:GO:0032133; C:GO:0032154; P:GO:0034389; P:GO:0035891; P:GO:00…	C:spindle pole; P:response to hypoxia; P:response to yeast; F:protein serine/threonine kinase activity; F:protein binding; C:autophagosome; C:centrosome; C:cytoplasmic microtubule; P:cellular response to nitrogen starvation; P:Golgi organization; P:cell cycle; P:signal transduction; P:long-term memory; P:negative regulation of cell population proliferation; P:response to water deprivation; P:dors…	EC:2.7.1; EC:2.7; EC:2	Transferring phosphorus-containing groups; Transferring phosphorus-containing groups; Transferases	IPR000719 (PFAM)	F:GO:0004672; F:GO:0005524; P:GO:0006468	F:protein kinase activity; F:ATP binding; P:protein phosphorylation
TRINITY_DN9679_c0_g1	P0CP70	1.24e-15	13.2006	-4.03617	RecName: Full=Serine/threonine-protein kinase ATG1; AltName: Full=Autophagy-related protein 1	115	20	1.2405e-15	57.87	49	P:GO:0000045; P:GO:0000423; P:GO:0001764; F:GO:0004674; C:GO:0005829; P:GO:0007265; P:GO:0007411; P:GO:0008285; P:GO:0008340; P:GO:0009268; P:GO:0009792; P:GO:0010468; P:GO:0010508; P:GO:0010941; P:GO:0012501; P:GO:0016241; P:GO:0018105; P:GO:0018107; F:GO:0019901; P:GO:0021707; P:GO:0021933; C:GO:0030424; P:GO:0030516; C:GO:0030659; F:GO:0031267; P:GO:0031333; P:GO:0031623; P:GO:0032880; P:GO:00…	P:autophagosome assembly; P:mitophagy; P:neuron migration; F:protein serine/threonine kinase activity; C:cytosol; P:Ras protein signal transduction; P:axon guidance; P:negative regulation of cell population proliferation; P:determination of adult lifespan; P:response to pH; P:embryo development ending in birth or egg hatching; P:regulation of gene expression; P:positive regulation of autophagy; P…	EC:2.7.1; EC:2.7; EC:2	Transferring phosphorus-containing groups; Transferring phosphorus-containing groups; Transferases	IPR000719 (PFAM)	F:GO:0004672; F:GO:0005524; P:GO:0006468	F:protein kinase activity; F:ATP binding; P:protein phosphorylation
TRINITY_DN3077_c0_g1			16.489	-4.12267	---NA---	141									no IPS match	no IPS match	no IPS match
TRINITY_DN14048_c0_g1	Q6I621	9.95e-26	8.47558	-6.66489	RecName: Full=Serine/threonine-protein phosphatase 2A 56 kDa regulatory subunit epsilon isoform; AltName: Full=PP2A B subunit isoform B'-epsilon; AltName: Full=PP2A B subunit isoform B56-epsilon; AltName: Full=PP2A B subunit isoform PR61-epsilon; AltName: Full=PP2A B subunit isoform R5-epsilon	121	20	9.94678e-26	61.26	46	C:GO:0000159; C:GO:0000939; F:GO:0004722; C:GO:0005654; C:GO:0005730; C:GO:0005739; C:GO:0005777; C:GO:0005794; C:GO:0005813; C:GO:0005829; P:GO:0006555; P:GO:0006977; P:GO:0007399; F:GO:0008266; P:GO:0008285; P:GO:0008340; P:GO:0009408; P:GO:0009759; P:GO:0010090; P:GO:0010883; C:GO:0019898; F:GO:0019901; C:GO:0030018; P:GO:0031030; C:GO:0031430; P:GO:0032000; P:GO:0033353; P:GO:0035307; P:GO:00…	C:protein phosphatase type 2A complex; C:inner kinetochore; F:protein serine/threonine phosphatase activity; C:nucleoplasm; C:nucleolus; C:mitochondrion; C:peroxisome; C:Golgi apparatus; C:centrosome; C:cytosol; P:methionine metabolic process; P:DNA damage response, signal transduction by p53 class mediator resulting in cell cycle arrest; P:nervous system development; F:poly(U) RNA binding; P:neg…	EC:3.1.3.16; EC:3.1; EC:3; EC:3.1.3	Protein-serine/threonine phosphatase; Acting on ester bonds; Hydrolases; Acting on ester bonds	IPR002554 (PFAM)	C:GO:0000159; P:GO:0007165; F:GO:0019888	C:protein phosphatase type 2A complex; P:signal transduction; F:protein phosphatase regulator activity
TRINITY_DN4272_c0_g1			16.8184	-4.13581	---NA---	215									no IPS match	no IPS match	no IPS match
TRINITY_DN2291_c0_g1	Q4R7R1	1.02e-51	9.18384	6.49587	RecName: Full=Short-chain dehydrogenase/reductase family 42E member 1	551	20	1.01652e-51	49.14	11	C:GO:0005737; P:GO:0006694; P:GO:0008203; P:GO:0009987; C:GO:0012505; C:GO:0016020; F:GO:0016616; C:GO:0043231; P:GO:0048513; P:GO:0048731; P:GO:0065007	C:cytoplasm; P:steroid biosynthetic process; P:cholesterol metabolic process; P:cellular process; C:endomembrane system; C:membrane; F:oxidoreductase activity, acting on the CH-OH group of donors, NAD or NADP as acceptor; C:intracellular membrane-bounded organelle; P:animal organ development; P:system development; P:biological regulation	EC:1.1; EC:1; EC:1.1.1	Acting on the CH-OH group of donors; Oxidoreductases; Acting on the CH-OH group of donors	IPR002225 (PFAM)	F:GO:0003854; P:GO:0006694; F:GO:0016616	F:3-beta-hydroxy-delta5-steroid dehydrogenase activity; P:steroid biosynthetic process; F:oxidoreductase activity, acting on the CH-OH group of donors, NAD or NADP as acceptor
TRINITY_DN6751_c0_g1			14.2679	-4.17424	---NA---	114									no IPS match	no IPS match	no IPS match
TRINITY_DN17836_c0_g1	Q8NBN7	7.06e-33	169.058	-3.23756	RecName: Full=Short-chain dehydrogenase/reductase prx1; AltName: Full=PR-toxin biosynthesis cluster protein 1	165	20	7.06399e-33	58.23	20	C:GO:0001750; F:GO:0004745; F:GO:0005515; C:GO:0005576; C:GO:0005654; C:GO:0005743; C:GO:0005789; C:GO:0005829; P:GO:0007601; C:GO:0009706; P:GO:0010508; P:GO:0016062; P:GO:0030154; F:GO:0033721; P:GO:0042572; P:GO:0042574; P:GO:0045494; F:GO:0052650; C:GO:0060342; P:GO:0110095	C:photoreceptor outer segment; F:NAD-retinol dehydrogenase activity; F:protein binding; C:extracellular region; C:nucleoplasm; C:mitochondrial inner membrane; C:endoplasmic reticulum membrane; C:cytosol; P:visual perception; C:chloroplast inner membrane; P:positive regulation of autophagy; P:adaptation of rhodopsin mediated signaling; P:cell differentiation; F:aldehyde dehydrogenase (NADP+) activ…	EC:1.2; EC:1.1; EC:1.1.1.105; EC:1; EC:1.1.1.300; EC:1.1.1; EC:1.2.1.5; EC:1.2.1.4; EC:1.1.1.2; EC:1.2.1	Acting on the aldehyde or oxo group of donors; Acting on the CH-OH group of donors; All-trans-retinol dehydrogenase (NAD(+)); Oxidoreductases; NADP-retinol dehydrogenase; Acting on the CH-OH group of donors; Aldehyde dehydrogenase (NAD(P)(+)); Aldehyde dehydrogenase (NADP(+)); Alcohol dehydrogenase (NADP(+)); Acting on the aldehyde or oxo group of donors	IPR002347 (PFAM)	no GO terms	no GO terms
TRINITY_DN12272_c0_g1	P78976	2.72e-39	30.752	4.33028	RecName: Full=Small COPII coat GTPase sar1	104	20	2.72017e-39	74.32	12	P:GO:0003400; F:GO:0003924; F:GO:0005525; C:GO:0005789; C:GO:0005794; P:GO:0006412; P:GO:0006696; P:GO:0007005; P:GO:0009555; C:GO:0030127; P:GO:0070863; C:GO:0070971	P:regulation of COPII vesicle coating; F:GTPase activity; F:GTP binding; C:endoplasmic reticulum membrane; C:Golgi apparatus; P:translation; P:ergosterol biosynthetic process; P:mitochondrion organization; P:pollen development; C:COPII vesicle coat; P:positive regulation of protein exit from endoplasmic reticulum; C:endoplasmic reticulum exit site	EC:3.6.1; EC:3.6; EC:3; EC:3.6.1.15	Acting on acid anhydrides; Acting on acid anhydrides; Hydrolases; Nucleoside-triphosphate phosphatase	IPR006689 (PFAM)	F:GO:0003924; F:GO:0005525	F:GTPase activity; F:GTP binding
TRINITY_DN9795_c0_g1	Q62556	6.64e-07	22.3421	-3.60133	RecName: Full=SPRY domain-containing SOCS box protein 3; Short=SSB-3	209	5	6.63827e-07	44.97	31	F:GO:0000166; P:GO:0001817; F:GO:0003676; F:GO:0003682; F:GO:0003712; F:GO:0003723; F:GO:0003724; F:GO:0004386; F:GO:0004518; F:GO:0004527; F:GO:0005102; F:GO:0005515; F:GO:0005524; C:GO:0005575; C:GO:0005634; C:GO:0005829; P:GO:0006302; P:GO:0006351; F:GO:0008143; C:GO:0009897; C:GO:0016020; C:GO:0016021; P:GO:0016567; F:GO:0016787; F:GO:0016887; C:GO:0019005; P:GO:0032508; F:GO:0033677; P:GO:00…	F:nucleotide binding; P:regulation of cytokine production; F:nucleic acid binding; F:chromatin binding; F:transcription coregulator activity; F:RNA binding; F:RNA helicase activity; F:helicase activity; F:nuclease activity; F:exonuclease activity; F:signaling receptor binding; F:protein binding; F:ATP binding; C:cellular_component; C:nucleus; C:cytosol; P:double-strand break repair; P:DNA-templat…			IPR003877 (PFAM)	F:GO:0005515	F:protein binding
TRINITY_DN3747_c0_g1			27.1456	-4.24555	---NA---	104									no IPS match	no IPS match	no IPS match
TRINITY_DN9895_c0_g1	P31254	8.96e-22	11.1301	-6.08205	RecName: Full=SUMO-activating enzyme subunit 1; AltName: Full=Ubiquitin-like 1-activating enzyme E1A; Contains: RecName: Full=SUMO-activating enzyme subunit 1, N-terminally processed	144	20	8.96453e-22	58.14	15	F:GO:0000287; F:GO:0004839; F:GO:0004842; F:GO:0005515; C:GO:0005654; C:GO:0005739; C:GO:0005765; P:GO:0006974; P:GO:0016567; C:GO:0030867; P:GO:0032501; C:GO:0043232; P:GO:0051707; F:GO:0097159; F:GO:1901363	F:magnesium ion binding; F:ubiquitin activating enzyme activity; F:ubiquitin-protein transferase activity; F:protein binding; C:nucleoplasm; C:mitochondrion; C:lysosomal membrane; P:cellular response to DNA damage stimulus; P:protein ubiquitination; C:rough endoplasmic reticulum membrane; P:multicellular organismal process; C:intracellular non-membrane-bounded organelle; P:response to other organ…	EC:6.2.1.45; EC:2; EC:6.2; EC:6	E1 ubiquitin-activating enzyme; Transferases; Forming carbon-sulfur bonds; Ligases	IPR000594 (PFAM)	no GO terms	no GO terms
TRINITY_DN30241_c0_g2			12.5466	-4.3134	---NA---	174									no IPS match	no IPS match	no IPS match
TRINITY_DN6465_c0_g1			12.578	-4.31686	---NA---	107									no IPS match	no IPS match	no IPS match
TRINITY_DN2527_c0_g1	Q6NT16	4.25e-76	62.4886	-3.30853	RecName: Full=Synaptic vesicular amine transporter; AltName: Full=Monoamine transporter; AltName: Full=Solute carrier family 18 member 2; AltName: Full=Vesicular amine transporter 2; Short=VAT2	512	14	4.2548e-76	43.48	14	F:GO:0005488; P:GO:0006836; P:GO:0010038; C:GO:0016021; F:GO:0022857; C:GO:0030141; C:GO:0030658; C:GO:0042995; P:GO:0050789; P:GO:0051649; P:GO:0065008; P:GO:0071702; P:GO:0071705; C:GO:0098793	F:binding; P:neurotransmitter transport; P:response to metal ion; C:integral component of membrane; F:transmembrane transporter activity; C:secretory granule; C:transport vesicle membrane; C:cell projection; P:regulation of biological process; P:establishment of localization in cell; P:regulation of biological quality; P:organic substance transport; P:nitrogen compound transport; C:presynapse	EC:7	n/a	IPR011701 (PFAM)	F:GO:0022857; P:GO:0055085	F:transmembrane transporter activity; P:transmembrane transport
TRINITY_DN13471_c0_g1	Q54ES8	2.32e-13	24.6082	-3.54161	RecName: Full=Synaptobrevin homolog YKT6; Flags: Precursor	125	15	2.32266e-13	56.74	18	F:GO:0005484; C:GO:0005739; C:GO:0005768; C:GO:0005783; C:GO:0005794; C:GO:0005829; C:GO:0005887; P:GO:0006888; P:GO:0006903; P:GO:0006904; P:GO:0016043; F:GO:0019706; C:GO:0031201; P:GO:0042147; C:GO:0043025; C:GO:0097440; C:GO:0097441; C:GO:0098588	F:SNAP receptor activity; C:mitochondrion; C:endosome; C:endoplasmic reticulum; C:Golgi apparatus; C:cytosol; C:integral component of plasma membrane; P:endoplasmic reticulum to Golgi vesicle-mediated transport; P:vesicle targeting; P:vesicle docking involved in exocytosis; P:cellular component organization; F:protein-cysteine S-palmitoyltransferase activity; C:SNARE complex; P:retrograde transpo…	EC:2.3; EC:2; EC:2.3.1.225; EC:2.3.1	Acyltransferases; Transferases; Protein S-acyltransferase; Acyltransferases	IPR010908 (PFAM)	no GO terms	no GO terms
TRINITY_DN3002_c0_g1			19.4764	-4.34107	---NA---	108									no IPS match	no IPS match	no IPS match
TRINITY_DN23541_c0_g1			26.6703	-4.35517	---NA---	105									no IPS match	no IPS match	no IPS match
TRINITY_DN5089_c0_g1			26.5825	-4.3784	---NA---	131									no IPS match	no IPS match	no IPS match
TRINITY_DN2071_c0_g1	P22105	3.6e-11	18.2009	-4.52421	RecName: Full=Tenascin-X; Short=TN-X; AltName: Full=Hexabrachion-like protein; Flags: Precursor	345	2	3.5986e-11	35.77	30	F:GO:0005178; F:GO:0005201; F:GO:0005515; F:GO:0005518; C:GO:0005576; C:GO:0005615; P:GO:0006629; P:GO:0006631; P:GO:0006641; P:GO:0007155; P:GO:0007160; F:GO:0008201; P:GO:0030036; P:GO:0030155; P:GO:0030198; P:GO:0030199; C:GO:0031012; P:GO:0031175; P:GO:0032963; P:GO:0043506; P:GO:0045595; P:GO:0048251; P:GO:0050767; C:GO:0062023; C:GO:0070062; P:GO:0098609; F:GO:0098633; C:GO:0098966; P:GO:19…	F:integrin binding; F:extracellular matrix structural constituent; F:protein binding; F:collagen binding; C:extracellular region; C:extracellular space; P:lipid metabolic process; P:fatty acid metabolic process; P:triglyceride metabolic process; P:cell adhesion; P:cell-matrix adhesion; F:heparin binding; P:actin cytoskeleton organization; P:regulation of cell adhesion; P:extracellular matrix orga…			no IPS match	no IPS match	no IPS match
TRINITY_DN26602_c0_g1			16.7215	-4.41373	---NA---	175									no IPS match	no IPS match	no IPS match
TRINITY_DN8451_c0_g1			20.3439	-4.42365	---NA---	200									IPR005184 (PFAM)	no GO terms	no GO terms
TRINITY_DN2951_c0_g1			54.1051	-4.42915	---NA---	134									no IPS match	no IPS match	no IPS match
TRINITY_DN37366_c0_g1			20.4378	-4.43066	---NA---	148									no IPS match	no IPS match	no IPS match
TRINITY_DN5169_c0_g1			17.0677	-4.44585	---NA---	137									no IPS match	no IPS match	no IPS match
TRINITY_DN52797_c0_g1			17.5387	-4.48629	---NA---	168									no IPS match	no IPS match	no IPS match
TRINITY_DN14831_c0_g1	O89049	3.4e-39	24.3012	-3.30113	RecName: Full=Thioredoxin reductase 1, cytoplasmic; Short=TR; AltName: Full=Peroxidase TXNRD1; AltName: Full=Thioredoxin reductase TR1	114	20	3.39829e-39	66.94	40	P:GO:0000305; C:GO:0001650; P:GO:0001707; P:GO:0001825; P:GO:0001890; F:GO:0004791; C:GO:0005654; C:GO:0005759; C:GO:0005829; P:GO:0006749; P:GO:0007165; P:GO:0007507; P:GO:0008283; P:GO:0008340; P:GO:0009410; P:GO:0010269; P:GO:0010942; F:GO:0016174; P:GO:0016259; P:GO:0030097; C:GO:0030424; C:GO:0030425; F:GO:0033797; P:GO:0042395; P:GO:0042537; P:GO:0042542; P:GO:0042744; F:GO:0042803; C:GO:00…	P:response to oxygen radical; C:fibrillar center; P:mesoderm formation; P:blastocyst formation; P:placenta development; F:thioredoxin-disulfide reductase activity; C:nucleoplasm; C:mitochondrial matrix; C:cytosol; P:glutathione metabolic process; P:signal transduction; P:heart development; P:cell population proliferation; P:determination of adult lifespan; P:response to xenobiotic stimulus; P:res…	EC:1.8.1; EC:1.6.3; EC:1.97.1.9; EC:1.6.3.1; EC:1.11; EC:1.6; EC:1; EC:1.8; EC:1.11.1; EC:1.11.1.2; EC:1.8.1.9; EC:1.8.1.8	Acting on a sulfur group of donors; Acting on NADH or NADPH; Selenate reductase; NAD(P)H oxidase (H(2)O(2)-forming); Acting on a peroxide as acceptor; Acting on NADH or NADPH; Oxidoreductases; Acting on a sulfur group of donors; Acting on a peroxide as acceptor; NADPH peroxidase; Thioredoxin-disulfide reductase; Protein-disulfide reductase	IPR004099 (PFAM)	P:GO:0045454	P:cell redox homeostasis
TRINITY_DN1554_c0_g1	Q3ZBV8	0	12.578	-4.31686	RecName: Full=Threonine--tRNA ligase 2, cytoplasmic; AltName: Full=Threonyl-tRNA synthetase; Short=ThrRS; AltName: Full=Threonyl-tRNA synthetase protein 3	801	20	0	74.15	12	F:GO:0000049; F:GO:0002161; F:GO:0004829; F:GO:0005524; C:GO:0005634; C:GO:0005739; C:GO:0005829; F:GO:0008270; P:GO:0008340; C:GO:0009507; F:GO:0042803; P:GO:0070159	F:tRNA binding; F:aminoacyl-tRNA editing activity; F:threonine-tRNA ligase activity; F:ATP binding; C:nucleus; C:mitochondrion; C:cytosol; F:zinc ion binding; P:determination of adult lifespan; C:chloroplast; F:protein homodimerization activity; P:mitochondrial threonyl-tRNA aminoacylation	EC:3.1; EC:6.1; EC:6.1.1.3; EC:3; EC:6.1.1; EC:6; EC:3.1.1.1	Acting on ester bonds; Forming carbon-oxygen bonds; Threonine--tRNA ligase; Hydrolases; Forming carbon-oxygen bonds; Ligases; Carboxylesterase	IPR012947 (PFAM); IPR004095 (PFAM); IPR004154 (PFAM); IPR002314 (PFAM)	F:GO:0000166; F:GO:0004812; F:GO:0005524; P:GO:0006418; P:GO:0043039	F:nucleotide binding; F:aminoacyl-tRNA ligase activity; F:ATP binding; P:tRNA aminoacylation for protein translation; P:tRNA aminoacylation
TRINITY_DN1671_c1_g1			14.7044	-4.55467	---NA---	123									no IPS match	no IPS match	no IPS match
TRINITY_DN35578_c0_g1	Q96372	9.02e-137	73.039	-3.85071	RecName: Full=Transitional endoplasmic reticulum ATPase; Short=TER ATPase; AltName: Full=15S Mg(2+)-ATPase p97 subunit; AltName: Full=Valosin-containing protein; Short=VCP	287	20	9.01731e-137	80.67	91	C:GO:0000502; C:GO:0000785; C:GO:0000836; F:GO:0003676; F:GO:0005524; C:GO:0005576; C:GO:0005654; C:GO:0005730; C:GO:0005811; C:GO:0005829; C:GO:0005856; C:GO:0005886; P:GO:0006302; P:GO:0006734; P:GO:0006888; P:GO:0006919; P:GO:0007030; P:GO:0007040; P:GO:0007626; F:GO:0008289; P:GO:0008340; C:GO:0009524; C:GO:0010494; P:GO:0010506; P:GO:0010564; P:GO:0010918; P:GO:0016320; P:GO:0016567; F:GO:00…	C:proteasome complex; C:chromatin; C:Hrd1p ubiquitin ligase complex; F:nucleic acid binding; F:ATP binding; C:extracellular region; C:nucleoplasm; C:nucleolus; C:lipid droplet; C:cytosol; C:cytoskeleton; C:plasma membrane; P:double-strand break repair; P:NADH metabolic process; P:endoplasmic reticulum to Golgi vesicle-mediated transport; P:activation of cysteine-type endopeptidase activity involv…	EC:3.6.1; EC:3.6; EC:3; EC:3.6.1.15	Acting on acid anhydrides; Acting on acid anhydrides; Hydrolases; Nucleoside-triphosphate phosphatase	IPR004201 (PFAM); IPR003338 (PFAM); IPR003959 (PFAM)	F:GO:0005524; F:GO:0016887	F:ATP binding; F:ATP hydrolysis activity
TRINITY_DN10040_c0_g1			24.0293	-4.66098	---NA---	175									no IPS match	no IPS match	no IPS match
TRINITY_DN714_c0_g1	P17276	0	182.527	-3.17016	RecName: Full=Tryptophan 5-hydroxylase 1; AltName: Full=Tryptophan 5-monooxygenase 1	458	20	0	75.71	97	P:GO:0001666; P:GO:0001963; P:GO:0001975; P:GO:0002576; F:GO:0004505; F:GO:0004510; F:GO:0004511; C:GO:0005634; C:GO:0005739; C:GO:0005790; C:GO:0005829; P:GO:0006559; P:GO:0006569; P:GO:0006585; P:GO:0006587; P:GO:0006631; P:GO:0006665; P:GO:0006726; P:GO:0006979; P:GO:0007507; P:GO:0007601; P:GO:0007605; P:GO:0007612; P:GO:0007616; P:GO:0007617; P:GO:0007626; P:GO:0008016; C:GO:0008021; F:GO:00…	P:response to hypoxia; P:synaptic transmission, dopaminergic; P:response to amphetamine; P:platelet degranulation; F:phenylalanine 4-monooxygenase activity; F:tryptophan 5-monooxygenase activity; F:tyrosine 3-monooxygenase activity; C:nucleus; C:mitochondrion; C:smooth endoplasmic reticulum; C:cytosol; P:L-phenylalanine catabolic process; P:tryptophan catabolic process; P:dopamine biosynthetic pr…	EC:1.14.16.2; EC:1.14.16.1; EC:1.14.16; EC:1; EC:1.14.16.4; EC:1.14	Tyrosine 3-monooxygenase; Phenylalanine 4-monooxygenase; Acting on paired donors, with incorporation or reduction of molecular oxygen. The oxygen incorporated need not be derived from O(2); Oxidoreductases; Tryptophan 5-monooxygenase; Acting on paired donors, with incorporation or reduction of molecular oxygen. The oxygen incorporated need not be derived from O(2)	IPR019774 (PFAM); IPR002912 (PFAM)	F:GO:0016714	F:oxidoreductase activity, acting on paired donors, with incorporation or reduction of molecular oxygen, reduced pteridine as one donor, and incorporation of one atom of oxygen
TRINITY_DN14173_c0_g1			37.8414	-4.71139	---NA---	132									no IPS match	no IPS match	no IPS match
TRINITY_DN1217_c0_g1			20.6866	-4.71838	---NA---	232									no IPS match	no IPS match	no IPS match
TRINITY_DN26304_c0_g1	Q55DZ8	5.34e-90	143.678	-6.06364	RecName: Full=Tryptophan--tRNA ligase; AltName: Full=Tryptophanyl-tRNA synthetase; Short=TrpRS	273	20	5.34183e-90	63.38	11	F:GO:0004830; C:GO:0005634; C:GO:0005829; P:GO:0006436; P:GO:0006469; P:GO:0010628; F:GO:0019901; F:GO:0019904; P:GO:0031334; C:GO:0032991; P:GO:0045765	F:tryptophan-tRNA ligase activity; C:nucleus; C:cytosol; P:tryptophanyl-tRNA aminoacylation; P:negative regulation of protein kinase activity; P:positive regulation of gene expression; F:protein kinase binding; F:protein domain specific binding; P:positive regulation of protein-containing complex assembly; C:protein-containing complex; P:regulation of angiogenesis	EC:6.1.1.2; EC:6.1; EC:6.1.1; EC:6	Tryptophan--tRNA ligase; Forming carbon-oxygen bonds; Forming carbon-oxygen bonds; Ligases	IPR002305 (PFAM)	F:GO:0000166; F:GO:0004812; F:GO:0005524; P:GO:0006418	F:nucleotide binding; F:aminoacyl-tRNA ligase activity; F:ATP binding; P:tRNA aminoacylation for protein translation
TRINITY_DN16921_c0_g1			35.3753	-4.80762	---NA---	100									no IPS match	no IPS match	no IPS match
TRINITY_DN7059_c0_g1			185.797	-4.82057	---NA---	202									no IPS match	no IPS match	no IPS match
TRINITY_DN8720_c0_g1			13.8033	-4.88137	---NA---	167									no IPS match	no IPS match	no IPS match
TRINITY_DN6052_c0_g1	P41351	0	305.859	-4.14281	RecName: Full=Tubulin alpha chain	313	20	0	98.03	8	P:GO:0000226; P:GO:0000278; F:GO:0005200; F:GO:0005525; C:GO:0005634; C:GO:0005737; C:GO:0005819; C:GO:0005874	P:microtubule cytoskeleton organization; P:mitotic cell cycle; F:structural constituent of cytoskeleton; F:GTP binding; C:nucleus; C:cytoplasm; C:spindle; C:microtubule			IPR018316 (PFAM); IPR003008 (PFAM)	F:GO:0005525	F:GTP binding
TRINITY_DN3001_c0_g1			14.9979	-5.00777	---NA---	244									no IPS match	no IPS match	no IPS match
TRINITY_DN2286_c0_g2	P33188	0	130.536	-2.93515	RecName: Full=Tubulin beta chain; AltName: Full=Beta-tubulin	435	20	0	97.83	9	P:GO:0000226; P:GO:0000278; F:GO:0003924; F:GO:0005200; F:GO:0005525; C:GO:0005634; C:GO:0005737; C:GO:0005819; C:GO:0005874	P:microtubule cytoskeleton organization; P:mitotic cell cycle; F:GTPase activity; F:structural constituent of cytoskeleton; F:GTP binding; C:nucleus; C:cytoplasm; C:spindle; C:microtubule	EC:3.6.1; EC:3.6; EC:3; EC:3.6.1.15	Acting on acid anhydrides; Acting on acid anhydrides; Hydrolases; Nucleoside-triphosphate phosphatase	IPR003008 (PFAM); IPR018316 (PFAM)	F:GO:0005525	F:GTP binding
TRINITY_DN13977_c0_g1			15.8045	-5.03133	---NA---	174									no IPS match	no IPS match	no IPS match
TRINITY_DN12376_c0_g1	Q9SII8	1.14e-06	24.4306	-4.23625	RecName: Full=Ubiquitin domain-containing protein DSK2b	140	2	1.13929e-06	71.11	7	F:GO:0005515; C:GO:0005634; C:GO:0005737; C:GO:0005739; C:GO:0005829; P:GO:0006511; F:GO:0031593	F:protein binding; C:nucleus; C:cytoplasm; C:mitochondrion; C:cytosol; P:ubiquitin-dependent protein catabolic process; F:polyubiquitin modification-dependent protein binding			no IPS match	no IPS match	no IPS match
TRINITY_DN4295_c0_g1			45.2927	-5.18705	---NA---	173									no IPS match	no IPS match	no IPS match
TRINITY_DN28731_c0_g1			12.3258	-5.30887	---NA---	103									no IPS match	no IPS match	no IPS match
TRINITY_DN2477_c0_g1			13.8794	-5.48422	---NA---	105									no IPS match	no IPS match	no IPS match
TRINITY_DN121169_c0_g1			333.699	-5.58134	---NA---	140									no IPS match	no IPS match	no IPS match
TRINITY_DN71192_c0_g1			14.8528	-5.58212	---NA---	126									no IPS match	no IPS match	no IPS match
TRINITY_DN1065_c1_g1	P46595	8.84e-71	315.684	-3.92641	RecName: Full=Ubiquitin-conjugating enzyme E2 4; AltName: Full=E2 ubiquitin-conjugating enzyme 4; AltName: Full=Ubiquitin carrier protein 4; AltName: Full=Ubiquitin-protein ligase 4	127	20	8.83564e-71	88.13	39	P:GO:0000122; C:GO:0000151; F:GO:0005524; C:GO:0005654; C:GO:0005694; C:GO:0005829; C:GO:0005886; P:GO:0006281; P:GO:0006513; P:GO:0006915; C:GO:0010008; P:GO:0010623; P:GO:0016925; P:GO:0030514; F:GO:0030674; F:GO:0031435; F:GO:0031625; P:GO:0032933; P:GO:0035519; P:GO:0039020; F:GO:0043130; P:GO:0043162; P:GO:0044314; P:GO:0051865; F:GO:0061630; F:GO:0061631; P:GO:0070534; F:GO:0070628; P:GO:00…	P:negative regulation of transcription by RNA polymerase II; C:ubiquitin ligase complex; F:ATP binding; C:nucleoplasm; C:chromosome; C:cytosol; C:plasma membrane; P:DNA repair; P:protein monoubiquitination; P:apoptotic process; C:endosome membrane; P:programmed cell death involved in cell development; P:protein sumoylation; P:negative regulation of BMP signaling pathway; F:protein-macromolecule a…	EC:2; EC:2.3.2.23	Transferases; E2 ubiquitin-conjugating enzyme	IPR000608 (PFAM)	no GO terms	no GO terms
TRINITY_DN25080_c0_g1			18.8753	-5.93578	---NA---	166									no IPS match	no IPS match	no IPS match
TRINITY_DN5536_c0_g1	Q9FKT3	3.52e-27	34.5015	-2.7972	RecName: Full=Ubiquitin-conjugating enzyme E2 4; AltName: Full=E2 ubiquitin-conjugating enzyme 4; AltName: Full=Ubiquitin carrier protein 4; AltName: Full=Ubiquitin-protein ligase 4	140	20	3.51982e-27	58.22	37	C:GO:0005634; P:GO:0006979; P:GO:0007412; P:GO:0007625; P:GO:0007629; P:GO:0007630; P:GO:0008594; P:GO:0009960; P:GO:0010942; F:GO:0031435; F:GO:0031624; F:GO:0031625; P:GO:0032933; P:GO:0034641; C:GO:0035370; P:GO:0035519; P:GO:0039020; F:GO:0043130; P:GO:0043161; P:GO:0044314; P:GO:0045977; P:GO:0046330; C:GO:0048471; P:GO:0051124; P:GO:0060074; P:GO:0061057; F:GO:0061631; P:GO:0070534; F:GO:00…	C:nucleus; P:response to oxidative stress; P:axon target recognition; P:grooming behavior; P:flight behavior; P:jump response; P:photoreceptor cell morphogenesis; P:endosperm development; P:positive regulation of cell death; F:mitogen-activated protein kinase kinase kinase binding; F:ubiquitin conjugating enzyme binding; F:ubiquitin protein ligase binding; P:SREBP signaling pathway; P:cellular ni…	EC:2; EC:2.3.2.23	Transferases; E2 ubiquitin-conjugating enzyme	IPR000608 (PFAM)	no GO terms	no GO terms
TRINITY_DN6975_c0_g1	P80884	2.89e-19	43.126	-3.89407	RecName: Full=Viral cathepsin; Short=V-cath; AltName: Full=Cysteine proteinase; Short=CP; Flags: Precursor	148	20	2.89401e-19	50.46	18	P:GO:0001656; F:GO:0004175; F:GO:0005515; C:GO:0005576; C:GO:0005773; P:GO:0006508; F:GO:0008234; C:GO:0009986; C:GO:0012505; P:GO:0019882; C:GO:0031410; P:GO:0032101; P:GO:0044093; P:GO:0045453; P:GO:0048519; P:GO:0048522; P:GO:0048584; P:GO:0051930	P:metanephros development; F:endopeptidase activity; F:protein binding; C:extracellular region; C:vacuole; P:proteolysis; F:cysteine-type peptidase activity; C:cell surface; C:endomembrane system; P:antigen processing and presentation; C:cytoplasmic vesicle; P:regulation of response to external stimulus; P:positive regulation of molecular function; P:bone resorption; P:negative regulation of biol…	EC:3.4; EC:3	Acting on peptide bonds (peptidases); Hydrolases	IPR000668 (PFAM)	P:GO:0006508; F:GO:0008234	P:proteolysis; F:cysteine-type peptidase activity
TRINITY_DN558_c0_g1	Q54CQ8	1.32e-19	16.4328	-4.38931	RecName: Full=von Willebrand factor A domain-containing protein 5B1; Flags: Precursor	177	12	1.31793e-19	55.53	2	F:GO:0005488; C:GO:0110165	F:binding; C:cellular anatomical entity			IPR002035 (PFAM)	no GO terms	no GO terms
TRINITY_DN3364_c0_g1			13.2176	-6.33101	---NA---	110									no IPS match	no IPS match	no IPS match
TRINITY_DN110660_c0_g1	Q43362	3.9e-65	33.0742	-2.92119	RecName: Full=V-type proton ATPase 16 kDa proteolipid subunit; Short=V-ATPase 16 kDa proteolipid subunit; AltName: Full=Vacuolar proton pump 16 kDa proteolipid subunit	155	20	3.90302e-65	80.66	10	C:GO:0000220; F:GO:0005515; P:GO:0007042; C:GO:0016021; C:GO:0033181; P:GO:0033227; C:GO:0045169; F:GO:0046961; P:GO:0070265; P:GO:1902600	C:vacuolar proton-transporting V-type ATPase, V0 domain; F:protein binding; P:lysosomal lumen acidification; C:integral component of membrane; C:plasma membrane proton-transporting V-type ATPase complex; P:dsRNA transport; C:fusome; F:proton-transporting ATPase activity, rotational mechanism; P:necrotic cell death; P:proton transmembrane transport	EC:7.1.3.1; EC:7	n/a; n/a	IPR002379 (PFAM)	F:GO:0015078; C:GO:0033177; P:GO:1902600	F:proton transmembrane transporter activity; C:proton-transporting two-sector ATPase complex, proton-transporting domain; P:proton transmembrane transport
TRINITY_DN3243_c0_g1			16.3484	-6.6422	---NA---	167									IPR006073 (PFAM)	F:GO:0005525	F:GTP binding
TRINITY_DN9970_c0_g1	Q5F389	2.06e-11	24.5439	-4.67316	RecName: Full=WW domain-containing oxidoreductase	118	17	2.06416e-11	52.6	18	C:GO:0001917; F:GO:0004745; F:GO:0005515; C:GO:0005634; C:GO:0005739; C:GO:0005789; C:GO:0005886; P:GO:0007166; P:GO:0007601; P:GO:0009966; C:GO:0019866; P:GO:0030154; P:GO:0042572; P:GO:0042574; P:GO:0048522; F:GO:0052650; P:GO:0097190; P:GO:0110095	C:photoreceptor inner segment; F:NAD-retinol dehydrogenase activity; F:protein binding; C:nucleus; C:mitochondrion; C:endoplasmic reticulum membrane; C:plasma membrane; P:cell surface receptor signaling pathway; P:visual perception; P:regulation of signal transduction; C:organelle inner membrane; P:cell differentiation; P:retinol metabolic process; P:retinal metabolic process; P:positive regulati…	EC:1.1; EC:1.1.1.105; EC:1; EC:1.1.1.300; EC:1.1.1; EC:1.1.1.2	Acting on the CH-OH group of donors; All-trans-retinol dehydrogenase (NAD(+)); Oxidoreductases; NADP-retinol dehydrogenase; Acting on the CH-OH group of donors; Alcohol dehydrogenase (NADP(+))	no IPS match	no IPS match	no IPS match
TRINITY_DN29674_c0_g1			49.7351	-6.76671	---NA---	121									no IPS match	no IPS match	no IPS match
TRINITY_DN550_c0_g1			10.7581	-7.00943	---NA---	126									no IPS match	no IPS match	no IPS match
TRINITY_DN5726_c0_g1			11.0472	-7.04976	---NA---	147									IPR006073 (PFAM)	F:GO:0005525	F:GTP binding
